# Supplementary material for: Immunity-and-matrix-regulatory cells enhance cartilage regeneration for meniscus injuries: a phase I dose-escalation trial
Source: Signal Transduct Target Ther. 2023 Nov 1;8:417. doi: 10.1038/s41392-023-01670-7 (PMC10618459; doi:10.1038/s41392-023-01670-7)
Supplement: Supplementary file 2 — Supplementary Table 2 [file 41392_2023_1670_MOESM2_ESM.xlsx]

## Sheet: Sheet1
ID	Description	GeneRatio	BgRatio	pvalue	p.adjust	qvalue	geneID	Count
GO:0030198	extracellular matrix organization	165/3644	368/18670	6.60326e-29	2.09038e-25	1.44697e-25	AGRN/TNFRSF1B/PDPN/MFAP2/HSPG2/COL24A1/COL11A1/ITGA10/ADAMTSL4/F11R/ADAMTS4/DPT/LAMC2/FMOD/LAMB3/TGFB2/NID1/MATN3/VIT/CYP1B1/ANTXR1/LOXL3/ITGB6/DPP4/COL3A1/FN1/COL6A3/FBLN2/ITGA9/COL7A1/ADAMTS9/COL8A1/CCDC80/PLOD2/PTX3/MELTF/PDGFRA/ADAMTS3/SPP1/COL25A1/NDNF/SFRP2/FGG/TLL1/EGFLAM/ITGA1/ITGA2/VCAN/HAPLN1/FBN2/SPINK5/ADAM19/FGFR4/COL23A1/ADAMTS2/FOXC1/TNXB/SCUBE3/COL19A1/COL12A1/LAMA4/COL10A1/LAMA2/…	165
GO:0043062	extracellular structure organization	165/3644	369/18670	9.69297e-29	2.09038e-25	1.44697e-25	AGRN/TNFRSF1B/PDPN/MFAP2/HSPG2/COL24A1/COL11A1/ITGA10/ADAMTSL4/F11R/ADAMTS4/DPT/LAMC2/FMOD/LAMB3/TGFB2/NID1/MATN3/VIT/CYP1B1/ANTXR1/LOXL3/ITGB6/DPP4/COL3A1/FN1/COL6A3/FBLN2/ITGA9/COL7A1/ADAMTS9/COL8A1/CCDC80/PLOD2/PTX3/MELTF/PDGFRA/ADAMTS3/SPP1/COL25A1/NDNF/SFRP2/FGG/TLL1/EGFLAM/ITGA1/ITGA2/VCAN/HAPLN1/FBN2/SPINK5/ADAM19/FGFR4/COL23A1/ADAMTS2/FOXC1/TNXB/SCUBE3/COL19A1/COL12A1/LAMA4/COL10A1/LAMA2/…	165
GO:0072001	renal system development	141/3644	293/18670	9.98272e-29	2.09038e-25	1.44697e-25	CTNNBIP1/PCSK9/TACSTD2/VANGL2/PBX1/PROX1/TGFB2/NID1/KIF26B/SOX11/ID2/OSR1/SDC1/SIX2/EPCAM/POU3F3/GLI2/STAT1/EPHA4/RARB/ACVR2B/HYAL2/ROBO2/KLF15/AGTR1/WWTR1/MME/TIPARP/HES1/DLG1/PDGFRA/SPRY1/FAT4/SMAD1/HPGD/IRX2/IRX1/ADAMTS16/GDNF/FOXD1/GCNT4/MEF2C/KLHL3/EGR1/FGF1/FOXC1/TFAP2A/SOX4/VEGFA/TFAP2B/TBX18/EPHA7/CD24/TCF21/PDGFA/BMPER/MAGI2/SMO/PODXL/PRKX/RGN/GPC3/NKX3-1/SFRP1/SOX17/EYA1/RIDA/OSR2/ANGPT…	141
GO:0001822	kidney development	135/3644	278/18670	4.75206e-28	7.46311e-25	5.16599e-25	CTNNBIP1/PCSK9/TACSTD2/VANGL2/PBX1/PROX1/TGFB2/NID1/KIF26B/SOX11/ID2/OSR1/SDC1/SIX2/EPCAM/POU3F3/GLI2/STAT1/EPHA4/RARB/ACVR2B/HYAL2/ROBO2/KLF15/AGTR1/WWTR1/MME/TIPARP/HES1/DLG1/PDGFRA/SPRY1/FAT4/SMAD1/HPGD/IRX2/IRX1/ADAMTS16/GDNF/FOXD1/GCNT4/MEF2C/KLHL3/EGR1/FGF1/FOXC1/TFAP2A/SOX4/VEGFA/TFAP2B/EPHA7/CD24/TCF21/PDGFA/BMPER/MAGI2/SMO/PODXL/PRKX/RGN/GPC3/NKX3-1/SFRP1/EYA1/RIDA/OSR2/ANGPT1/HAS2/MTSS1…	135
GO:0001655	urogenital system development	151/3644	330/18670	1.05283e-27	1.32278e-24	9.15632e-25	CTNNBIP1/EPHB2/PCSK9/TACSTD2/VANGL2/PBX1/PROX1/TGFB2/NID1/KIF26B/SOX11/ID2/OSR1/SDC1/SIX2/EPCAM/POU3F3/GLI2/STAT1/EPHA4/RARB/ACVR2B/HYAL2/ROBO2/KLF15/AGTR1/WWTR1/MME/TIPARP/EPHB3/HES1/DLG1/PDGFRA/SPRY1/FAT4/SMAD1/HPGD/IRX2/IRX1/ADAMTS16/GDNF/FOXD1/GCNT4/MEF2C/KLHL3/EGR1/FGF1/FOXC1/TFAP2A/ID4/SOX4/VEGFA/TFAP2B/TBX18/EPHA7/CD24/TCF21/PDGFA/BMPER/MAGI2/SMO/PODXL/PRKX/RGN/GPC3/NKX3-1/SFRP1/SOX17/CYP7…	151
GO:0007156	homophilic cell adhesion via plasma membrane adhesion molecules	94/3644	168/18670	9.57139e-26	1.00212e-22	6.93674e-23	NEXN/CELSR2/AMIGO1/CADM3/IGSF9/NECTIN4/HMCN1/CDHR4/ROBO2/NECTIN3/CLSTN2/PCDH7/FAT4/PCDH10/PCDH18/DCHS2/PALLD/TENM3/FAT1/CDH18/CDH10/CDH6/EMB/PCDHA2/PCDHA3/PCDHA4/PCDHA5/PCDHA6/PCDHA9/PCDHA10/PCDHA11/PCDHA12/PCDHAC1/PCDHAC2/PCDHB2/PCDHB3/PCDHB4/PCDHB5/PCDHB16/PCDHB9/PCDHB10/PCDHB11/PCDHB12/PCDHB13/PCDHB14/PCDHB15/PCDHGA1/PCDHGA2/PCDHGA3/PCDHGB1/PCDHGA4/PCDHGB2/PCDHGA5/PCDHGB3/PCDHGA6/PCDHGA7/PCDHG…	94
GO:0098742	cell-cell adhesion via plasma-membrane adhesion molecules	129/3644	273/18670	1.8943e-25	1.7e-22	1.17675e-22	DAB1/NEXN/NTNG1/CELSR2/AMIGO1/CADM3/IGSF9/NECTIN4/MPZ/HMCN1/CRB1/TGFB2/EPCAM/IL1RN/TGFBR2/CDHR4/ROBO2/NECTIN3/CLSTN2/CLDN11/NLGN1/IL1RAP/FGFRL1/PCDH7/ADGRL3/FAT4/PCDH10/PCDH18/DCHS2/PALLD/TENM3/FAT1/CDH18/CDH10/CDH6/EMB/EFNA5/PCDHA2/PCDHA3/PCDHA4/PCDHA5/PCDHA6/PCDHA9/PCDHA10/PCDHA11/PCDHA12/PCDHAC1/PCDHAC2/PCDHB2/PCDHB3/PCDHB4/PCDHB5/PCDHB16/PCDHB9/PCDHB10/PCDHB11/PCDHB12/PCDHB13/PCDHB14/PCDHB15/…	129
GO:0048568	embryonic organ development	172/3644	428/18670	1.74798e-23	1.3726e-20	9.5012e-21	DVL1/EPHA2/MFAP2/EPHB2/GJB5/STIL/COL11A1/TBX15/ARNT/NES/VANGL2/PBX1/PRRX1/VASH2/PROX1/TGFB2/WNT9A/SOX11/ID2/OSR1/PKDCC/SIX2/EPAS1/EFEMP1/EN1/GLI2/DLX2/FRZB/SATB2/CASP8/GBX2/RARB/TGFBR2/HYAL1/LRIG1/FOXL2/ZIC1/CCDC39/HES1/DLG1/MSX1/CHRNA9/PDGFRA/KIT/CXCL8/LEF1/PLK4/PDGFC/HAND2/GDNF/MEF2C/FBN2/TCF7/NKX2-5/FOXC1/TUBB2B/TFAP2A/EDN1/RIPOR2/MDFI/TFEB/SRF/VEGFA/PRDM1/SOBP/HEY2/RSPO3/TCF21/CITED2/PDGFA/TW…	172
GO:0072073	kidney epithelium development	78/3644	140/18670	1.9292e-21	1.34658e-18	9.32108e-19	CTNNBIP1/TACSTD2/PBX1/KIF26B/OSR1/SDC1/SIX2/EPCAM/POU3F3/STAT1/EPHA4/RARB/ROBO2/KLF15/WWTR1/HES1/DLG1/SPRY1/FAT4/SMAD1/IRX2/IRX1/ADAMTS16/GDNF/FOXD1/MEF2C/KLHL3/FGF1/FOXC1/VEGFA/TFAP2B/EPHA7/CD24/TCF21/BMPER/MAGI2/SMO/PODXL/GPC3/SFRP1/EYA1/MTSS1/NOTCH1/ILK/DCHS1/LGR4/WT1/CAT/WNT11/GATA3/RET/PAX2/PTPRO/GDF11/BMP4/SIX1/SIX4/ARG2/PGF/FMN1/SALL1/FOXC2/LHX1/HOXB7/NOG/PECAM1/SOX9/GREB1L/SMAD7/BCL2/BMP2…	78
GO:0060485	mesenchyme development	120/3644	279/18670	1.52623e-19	8.97466e-17	6.21229e-17	PDPN/TRIM62/TGFBR3/AKNAD1/SEMA6C/S100A4/TGFB2/SOX11/OSR1/SIX2/ACTG2/LOXL3/IL1B/ZEB2/FRZB/STAT1/FN1/GBX2/TGFBR2/SEMA3F/SEMA3B/ROBO2/EPHA3/WWTR1/HES1/MSX1/LEF1/PITX2/SPRY1/EDNRA/SFRP2/HAND2/RANBP3L/GDNF/FOXD1/MEF2C/SEMA6A/NKX2-5/MSX2/FOXC1/EDN1/RBM24/HEY2/TCF21/CITED2/TWIST1/IL6/TBX20/HGF/SEMA3A/SEMA3D/WNT2/WNT16/SMO/EZH2/NOS3/MIR221/GATA4/LOXL2/NRG1/ZNF703/SFRP1/HEY1/ZFPM2/HAS2/SCX/GLIPR2/SEMA4D/A…	120
GO:0072006	nephron development	76/3644	142/18670	1.57149e-19	8.97466e-17	6.21229e-17	CTNNBIP1/TACSTD2/VANGL2/PBX1/NID1/KIF26B/OSR1/SIX2/POU3F3/STAT1/KLF15/WWTR1/HES1/DLG1/PDGFRA/FAT4/IRX2/IRX1/ADAMTS16/GDNF/FOXD1/MEF2C/KLHL3/EGR1/FGF1/FOXC1/VEGFA/TFAP2B/CD24/TCF21/MAGI2/SMO/PODXL/GPC3/EYA1/ANGPT1/MTSS1/TEK/NOTCH1/ILK/DCHS1/LGR4/WT1/WNT11/PDGFD/KIRREL3/GATA3/RET/ACTA2/PLCE1/PAX2/PTPRO/BMP4/SIX1/SIX4/PGF/FMN1/SALL1/FOXC2/LHX1/HOXB7/NOG/PECAM1/SOX9/GREB1L/BCL2/SERPINB7/BMP2/JAG1/LAM…	76
GO:0034329	cell junction assembly	157/3644	409/18670	3.06463e-19	1.60434e-16	1.11053e-16	AGRN/DVL1/FBLIM1/EPHA2/RCC2/EPHB2/ADGRB2/TESK2/AMIGO1/F11R/DNM3/LAMC2/PKP1/RAB29/LAMB3/LIMS1/LIMS2/FN1/TNS1/GPBAR1/DNER/OXTR/PLXNB1/ROBO2/EPHA3/GAP43/HEG1/EPHB1/CLSTN2/NLGN1/EPHB3/IL1RAP/APOD/DLG1/LIMCH1/ADGRL3/SNCA/UGT8/TLR2/CTNND2/CDH18/CDH10/CDH6/ITGA2/OCLN/MEF2C/EFNA5/PCDHB2/PCDHB3/PCDHB4/PCDHB5/PCDHB16/PCDHB9/PCDHB10/PCDHB11/PCDHB13/PCDHB14/GABRB2/MDGA1/SRF/VEGFA/ADGRB3/EPHA7/PTPRK/FSCN1/MAG…	157
GO:0022604	regulation of cell morphogenesis	177/3644	484/18670	5.85704e-19	2.77463e-16	1.92061e-16	DVL1/DRAXIN/PDPN/FBLIM1/RCC2/EPHB2/EPB41/DAB1/TACSTD2/LPAR3/AMIGO1/NGF/PLEKHO1/SEMA6C/TRIM46/CRABP2/DNM3/RHOU/RHOQ/BCL11A/LIMS1/LIMS2/ZEB2/ERMN/CHN1/HECW2/MAP2/FN1/EPHA4/FGD5/LIMD1/CSPG5/PLXNB1/SEMA3F/SEMA3B/FEZF2/ROBO2/KALRN/PLXNA1/TNIK/NLGN1/EPHB3/MELTF/DLG1/RHOH/KIT/NKX6-1/SPP1/FGG/RHOBTB3/EFNA5/SEMA6A/CDC42SE2/CSF1R/DBN1/TUBB2B/CARMIL1/SRF/VEGFA/ADGRB3/RIMS1/EPHA7/BVES/UST/PRKN/HECW1/SEMA3A/S…	177
GO:0050808	synapse organization	156/3644	408/18670	6.18351e-19	2.77463e-16	1.92061e-16	AGRN/DVL1/EPHB2/ADGRB2/NTNG1/AMIGO1/IGSF9/NOS1AP/DNM3/RAB29/ZNF804A/EPHA4/DOCK10/DNER/OXTR/PLXNB1/SEMA3F/ERC2/PDZRN3/ROBO2/GAP43/KALRN/TMEM108/EPHB1/CLSTN2/NLGN1/EPHB3/ETV5/IL1RAP/DLG1/ADGRL3/SNCA/SLC7A11/TLR2/GLRB/CTNND2/GDNF/F2R/HOMER1/MEF2C/EFNA5/PCDHB2/PCDHB3/PCDHB4/PCDHB5/PCDHB16/PCDHB9/PCDHB10/PCDHB11/PCDHB13/PCDHB14/PCDHGC4/PCDHGC5/GABRB2/DBN1/MDGA1/TREM2/ADGRB3/EPHA7/ELFN1/FZD9/MAGI2/PCLO…	156
GO:0007409	axonogenesis	171/3644	468/18670	2.59166e-18	1.08539e-15	7.51308e-16	AGRN/DVL1/PIK3CD/DRAXIN/EPHA2/EPHB2/ARTN/DAB1/NEXN/LPAR3/NTNG1/AMIGO1/NGF/SEMA6C/TRIM46/CRABP2/IGSF9/VANGL2/LGR6/GDF7/GLI2/ZEB2/KIF5C/NR4A2/CHN1/KLF7/MAP2/FN1/EPHA4/GBX2/PLXNB1/SEMA3F/SEMA3B/FEZF2/ROBO2/EPHA3/GAP43/PLXNA1/EPHB1/EPHB3/CRMP1/EPHA5/NKX6-1/SPP1/BMPR1B/UNC5C/COL25A1/PALLD/TRIO/GDNF/EMB/PIK3R1/FOXD1/EFNA5/SEMA6A/CSF1R/SLIT3/DBN1/PDLIM7/TUBB2B/SRF/VEGFA/EPHA7/LAMA2/UST/ADCY1/GRB10/AUTS2…	171
GO:0001763	morphogenesis of a branching structure	91/3644	196/18670	1.00254e-17	3.93624e-15	2.72468e-15	CTNNBIP1/EPHA2/TACSTD2/CSF1/VANGL2/PBX1/PROX1/GDF7/SIX2/BCL11A/GLI2/ERMN/DLX2/GBX2/TGFBR2/PLXNA1/ETV5/DLG1/AREG/LEF1/SPRY1/FAT4/HHIP/EDNRA/SFRP2/ADAMTS16/GDNF/FOXD1/FGF1/MSX2/EDN1/SRF/VEGFA/EPHA7/PRDM1/RSPO3/TCF21/PDGFA/TBX20/HGF/SEMA3A/MET/WNT2/SMO/GPC3/NKX3-1/SFRP1/EYA1/TNC/NOTCH1/NRARP/ILK/DCHS1/LGR4/WT1/MDK/PAK1/COL13A1/DLG5/PAX2/LRRK2/VDR/NTN4/TBX3/SPRY2/MMP14/BMP4/SIX1/SIX4/PGF/SPINT1/FGF7/…	91
GO:0001823	mesonephros development	59/3644	102/18670	1.28912e-17	4.76367e-15	3.29742e-15	CTNNBIP1/TACSTD2/PBX1/KIF26B/OSR1/SDC1/SIX2/EPCAM/RARB/ROBO2/HES1/DLG1/SPRY1/FAT4/SMAD1/ADAMTS16/GDNF/FOXD1/FGF1/FOXC1/VEGFA/TCF21/BMPER/SMO/GPC3/SFRP1/EYA1/OSR2/ILK/DCHS1/LGR4/WT1/CAT/WNT11/ZBTB16/GATA3/RET/PAX2/GDF11/BMP4/SIX1/SIX4/ARG2/PGF/FMN1/SALL1/FOXC2/LHX1/HOXB7/NOG/SOX9/GREB1L/SMAD7/BCL2/BMP2/SDC4/LAMA5/CRLF1/TGFB1	59
GO:0001657	ureteric bud development	57/3644	97/18670	1.65515e-17	5.77647e-15	3.99849e-15	CTNNBIP1/TACSTD2/PBX1/KIF26B/OSR1/SDC1/SIX2/EPCAM/RARB/ROBO2/HES1/DLG1/SPRY1/FAT4/SMAD1/ADAMTS16/GDNF/FOXD1/FGF1/FOXC1/VEGFA/TCF21/BMPER/SMO/GPC3/SFRP1/EYA1/ILK/DCHS1/LGR4/WT1/CAT/WNT11/GATA3/RET/PAX2/GDF11/BMP4/SIX1/SIX4/ARG2/PGF/FMN1/SALL1/FOXC2/LHX1/HOXB7/NOG/SOX9/GREB1L/SMAD7/BCL2/BMP2/SDC4/LAMA5/CRLF1/TGFB1	57
GO:0072163	mesonephric epithelium development	57/3644	98/18670	3.20782e-17	9.98604e-15	6.91237e-15	CTNNBIP1/TACSTD2/PBX1/KIF26B/OSR1/SDC1/SIX2/EPCAM/RARB/ROBO2/HES1/DLG1/SPRY1/FAT4/SMAD1/ADAMTS16/GDNF/FOXD1/FGF1/FOXC1/VEGFA/TCF21/BMPER/SMO/GPC3/SFRP1/EYA1/ILK/DCHS1/LGR4/WT1/CAT/WNT11/GATA3/RET/PAX2/GDF11/BMP4/SIX1/SIX4/ARG2/PGF/FMN1/SALL1/FOXC2/LHX1/HOXB7/NOG/SOX9/GREB1L/SMAD7/BCL2/BMP2/SDC4/LAMA5/CRLF1/TGFB1	57
GO:0072164	mesonephric tubule development	57/3644	98/18670	3.20782e-17	9.98604e-15	6.91237e-15	CTNNBIP1/TACSTD2/PBX1/KIF26B/OSR1/SDC1/SIX2/EPCAM/RARB/ROBO2/HES1/DLG1/SPRY1/FAT4/SMAD1/ADAMTS16/GDNF/FOXD1/FGF1/FOXC1/VEGFA/TCF21/BMPER/SMO/GPC3/SFRP1/EYA1/ILK/DCHS1/LGR4/WT1/CAT/WNT11/GATA3/RET/PAX2/GDF11/BMP4/SIX1/SIX4/ARG2/PGF/FMN1/SALL1/FOXC2/LHX1/HOXB7/NOG/SOX9/GREB1L/SMAD7/BCL2/BMP2/SDC4/LAMA5/CRLF1/TGFB1	57
GO:0072009	nephron epithelium development	61/3644	109/18670	3.33822e-17	9.98604e-15	6.91237e-15	CTNNBIP1/TACSTD2/PBX1/KIF26B/OSR1/SIX2/POU3F3/STAT1/KLF15/WWTR1/HES1/DLG1/FAT4/IRX2/IRX1/ADAMTS16/GDNF/FOXD1/MEF2C/KLHL3/FGF1/FOXC1/VEGFA/TFAP2B/CD24/TCF21/MAGI2/SMO/PODXL/GPC3/EYA1/MTSS1/NOTCH1/ILK/DCHS1/LGR4/WT1/WNT11/GATA3/PAX2/PTPRO/BMP4/SIX1/SIX4/PGF/FMN1/SALL1/FOXC2/LHX1/HOXB7/NOG/PECAM1/SOX9/GREB1L/BCL2/BMP2/JAG1/LAMA5/TGFB1/LIF/WNT7B	61
GO:0048562	embryonic organ morphogenesis	117/3644	288/18670	8.48113e-17	2.42175e-14	1.67634e-14	DVL1/EPHA2/MFAP2/EPHB2/STIL/COL11A1/TBX15/VANGL2/PRRX1/PROX1/WNT9A/SOX11/ID2/OSR1/SIX2/EFEMP1/GLI2/DLX2/FRZB/SATB2/GBX2/RARB/TGFBR2/HYAL1/LRIG1/FOXL2/ZIC1/CCDC39/HES1/DLG1/MSX1/CHRNA9/PDGFRA/HAND2/MEF2C/FBN2/TCF7/NKX2-5/TFAP2A/EDN1/RIPOR2/MDFI/SRF/SOBP/TCF21/TWIST1/TBX20/WNT16/SMO/INSIG1/POU3F4/ZIC3/GATA4/FZD3/SOX17/CHD7/EYA1/MMP16/OSR2/FZD6/SCRIB/ROR2/NR4A3/NOTCH1/TH/CHRNA10/MICAL2/ALX4/WNT11/MY…	117
GO:0007411	axon guidance	113/3644	276/18670	1.45692e-16	3.9793e-14	2.75449e-14	AGRN/DVL1/PIK3CD/DRAXIN/EPHA2/EPHB2/ARTN/DAB1/NEXN/NTNG1/SEMA6C/IGSF9/VANGL2/LGR6/GDF7/GLI2/KIF5C/CHN1/KLF7/EPHA4/GBX2/PLXNB1/SEMA3F/SEMA3B/FEZF2/ROBO2/EPHA3/GAP43/PLXNA1/EPHB1/EPHB3/CRMP1/EPHA5/BMPR1B/UNC5C/PALLD/TRIO/GDNF/EMB/PIK3R1/FOXD1/EFNA5/SEMA6A/CSF1R/SLIT3/PDLIM7/TUBB2B/VEGFA/EPHA7/LAMA2/GRB10/SEMA3A/SEMA3D/EPHB4/RELN/SMO/PLXNA4/EPHB6/ANOS1/PLXNB3/L1CAM/FZD3/UNC5D/MATN2/NFIB/SEMA4D/NR4A3…	113
GO:0097485	neuron projection guidance	113/3644	277/18670	1.99464e-16	5.22096e-14	3.61397e-14	AGRN/DVL1/PIK3CD/DRAXIN/EPHA2/EPHB2/ARTN/DAB1/NEXN/NTNG1/SEMA6C/IGSF9/VANGL2/LGR6/GDF7/GLI2/KIF5C/CHN1/KLF7/EPHA4/GBX2/PLXNB1/SEMA3F/SEMA3B/FEZF2/ROBO2/EPHA3/GAP43/PLXNA1/EPHB1/EPHB3/CRMP1/EPHA5/BMPR1B/UNC5C/PALLD/TRIO/GDNF/EMB/PIK3R1/FOXD1/EFNA5/SEMA6A/CSF1R/SLIT3/PDLIM7/TUBB2B/VEGFA/EPHA7/LAMA2/GRB10/SEMA3A/SEMA3D/EPHB4/RELN/SMO/PLXNA4/EPHB6/ANOS1/PLXNB3/L1CAM/FZD3/UNC5D/MATN2/NFIB/SEMA4D/NR4A3…	113
GO:0048762	mesenchymal cell differentiation	96/3644	220/18670	2.09984e-16	5.27647e-14	3.65239e-14	PDPN/TRIM62/TGFBR3/AKNAD1/SEMA6C/S100A4/TGFB2/SOX11/OSR1/SIX2/LOXL3/IL1B/ZEB2/FRZB/STAT1/FN1/GBX2/TGFBR2/SEMA3F/SEMA3B/EPHA3/WWTR1/HES1/MSX1/LEF1/PITX2/SPRY1/EDNRA/SFRP2/HAND2/RANBP3L/GDNF/MEF2C/SEMA6A/MSX2/FOXC1/EDN1/HEY2/TCF21/TWIST1/IL6/HGF/SEMA3A/SEMA3D/WNT2/WNT16/SMO/EZH2/MIR221/LOXL2/NRG1/ZNF703/SFRP1/HEY1/HAS2/GLIPR2/SEMA4D/AKNA/DAB2IP/OLFM1/NOTCH1/MDK/WNT11/BAMBI/RET/PBLD/DLG5/PAX2/PDCD4/…	96
GO:0072080	nephron tubule development	54/3644	93/18670	2.41533e-16	5.8358e-14	4.03956e-14	CTNNBIP1/TACSTD2/PBX1/KIF26B/OSR1/SIX2/POU3F3/STAT1/WWTR1/HES1/DLG1/FAT4/IRX2/IRX1/ADAMTS16/GDNF/FOXD1/MEF2C/KLHL3/FGF1/VEGFA/TFAP2B/CD24/TCF21/SMO/GPC3/EYA1/MTSS1/NOTCH1/ILK/DCHS1/LGR4/WT1/WNT11/GATA3/PAX2/BMP4/SIX1/SIX4/PGF/FMN1/SALL1/LHX1/HOXB7/NOG/SOX9/GREB1L/BCL2/BMP2/JAG1/LAMA5/TGFB1/LIF/WNT7B	54
GO:0061138	morphogenesis of a branching epithelium	84/3644	182/18670	2.80071e-16	6.51631e-14	4.51061e-14	CTNNBIP1/EPHA2/TACSTD2/CSF1/VANGL2/PBX1/PROX1/GDF7/SIX2/GLI2/GBX2/TGFBR2/PLXNA1/ETV5/DLG1/AREG/LEF1/SPRY1/FAT4/HHIP/EDNRA/SFRP2/ADAMTS16/GDNF/FOXD1/FGF1/MSX2/EDN1/SRF/VEGFA/RSPO3/TCF21/PDGFA/TBX20/HGF/SEMA3A/MET/WNT2/SMO/GPC3/NKX3-1/SFRP1/EYA1/TNC/NOTCH1/NRARP/ILK/DCHS1/LGR4/WT1/MDK/PAK1/DLG5/PAX2/VDR/NTN4/TBX3/SPRY2/MMP14/BMP4/SIX1/SIX4/PGF/SPINT1/FGF7/CTSH/SALL1/ESRP2/FOXF1/FOXC2/LHX1/HOXB7/HOX…	84
GO:0060562	epithelial tube morphogenesis	125/3644	322/18670	5.0759e-16	1.13881e-13	7.88291e-14	DVL1/CTNNBIP1/MTHFR/EPHA2/STIL/TACSTD2/CSF1/VANGL2/PBX1/PROX1/TGFB2/KIF26B/SOX11/OSR1/GDF7/SIX2/GLI2/ZEB2/EPHA4/GBX2/TGFBR2/FOXP1/CCDC39/ETV5/HES1/DLG1/AREG/LEF1/SPRY1/FAT4/HHIP/EDNRA/SFRP2/HAND2/IRX2/IRX1/ADAMTS16/GDNF/FOXD1/MEF2C/KLHL3/FGF1/CSF1R/NKX2-5/MSX2/EDN1/SOX4/SRF/VEGFA/EPHA7/TCF21/TWIST1/TBX20/MET/WNT2/SMO/PODXL/PRKX/GPC3/ZIC3/GATA4/NKX3-1/FZD3/SFRP1/SOX17/EYA1/FZD6/MTSS1/SCRIB/TNC/NOT…	125
GO:0061326	renal tubule development	54/3644	95/18670	8.6492e-16	1.8736e-13	1.29691e-13	CTNNBIP1/TACSTD2/PBX1/KIF26B/OSR1/SIX2/POU3F3/STAT1/WWTR1/HES1/DLG1/FAT4/IRX2/IRX1/ADAMTS16/GDNF/FOXD1/MEF2C/KLHL3/FGF1/VEGFA/TFAP2B/CD24/TCF21/SMO/GPC3/EYA1/MTSS1/NOTCH1/ILK/DCHS1/LGR4/WT1/WNT11/GATA3/PAX2/BMP4/SIX1/SIX4/PGF/FMN1/SALL1/LHX1/HOXB7/NOG/SOX9/GREB1L/BCL2/BMP2/JAG1/LAMA5/TGFB1/LIF/WNT7B	54
GO:0001503	ossification	145/3644	398/18670	1.3466e-15	2.81979e-13	1.95187e-13	CTNNBIP1/EPHA2/ALPL/GLIS1/S1PR1/COL11A1/CSF1/ECM1/PBX1/PTGS2/TGFB2/SOX11/ID2/OSR1/SLC8A1/PKDCC/SIX2/EIF2AK3/GLI2/ACVR2A/SATB2/ACVR2B/LIMD1/PLXNB1/WWTR1/IGSF10/SOX2/CHRD/FGFR3/AREG/BMP3/SPP1/BMPR1B/LEF1/FAT4/SMAD1/SFRP2/HAND2/RANBP3L/PTGER4/IL6ST/VCAN/MEF2C/FBN2/SLC26A2/FGF18/MSX2/PDLIM7/FOXC1/TFAP2A/ID4/ENPP1/CCN2/FBXO5/FAM20C/TWIST1/IL6/GPNMB/SNX10/IGFBP3/FZD9/HGF/CDK6/SMURF1/ACHE/SMO/PTN/PHEX/C…	145
GO:0061448	connective tissue development	110/3644	273/18670	1.409e-15	2.85527e-13	1.97642e-13	RUNX3/COL11A1/CSF1/ECM1/PRRX1/CHI3L1/WNT9A/ID2/OSR1/MATN3/GDF7/VIT/PKDCC/SIX2/EFEMP1/EIF2AK3/GLI2/DLX2/FRZB/SATB2/KLF7/COL6A3/RARB/TGFBR2/COL7A1/HYAL1/HYAL2/FGFR3/MSX1/PPARGC1A/BMP3/BMPR1B/SMAD1/SFRP2/HAND2/FOXD1/MEF2C/PITX1/EGR1/FGF18/MSX2/EDN1/ID4/SRF/COL21A1/COL12A1/CCN2/SCIN/POR/TIMP1/CSGALNACT1/LOXL2/STC1/EBF2/SCARA3/MATN2/OSR2/CCN3/COL14A1/CCN4/SCX/NFIB/ROR2/COL27A1/NOTCH1/WT1/MDK/PLAAT3/LT…	110
GO:0050804	modulation of chemical synaptic transmission	155/3644	436/18670	1.67021e-15	3.27882e-13	2.26961e-13	DVL1/PLEKHG5/EPHB2/RIMS3/RAB3B/NTNG1/KCNC4/NGF/RGS4/PTGS2/ADORA1/SLC30A1/IL1B/PLCL1/PNKD/EPHA4/SERPINE2/OXTR/HRH1/PLCL2/CSPG5/GRM2/TMEM108/EPHB1/CLSTN2/MME/BCHE/NLGN1/NSG1/SORCS2/KIT/SNCA/SLC7A11/GUCY1A1/SLC1A3/GDNF/F2R/HOMER1/MEF2C/CAMK2A/HRH2/DBN1/SQSTM1/TUBB2B/EDN1/SRF/RIMS1/CNR1/LAMA2/AKAP12/PRKN/GPER1/GRID2IP/ADCY1/STX1A/GNAI1/PPP1R9A/NPTX2/ACHE/RELN/LRRC4/CHRM2/PTN/DGKI/SYN1/IQSEC2/LZTS1/PT…	155
GO:0007416	synapse assembly	81/3644	177/18670	1.73917e-15	3.31074e-13	2.29171e-13	AGRN/DVL1/EPHB2/ADGRB2/AMIGO1/DNM3/RAB29/DNER/OXTR/PLXNB1/ROBO2/GAP43/EPHB1/CLSTN2/NLGN1/EPHB3/IL1RAP/ADGRL3/SNCA/TLR2/MEF2C/EFNA5/PCDHB2/PCDHB3/PCDHB4/PCDHB5/PCDHB16/PCDHB9/PCDHB10/PCDHB11/PCDHB13/PCDHB14/GABRB2/MDGA1/ADGRB3/EPHA7/MAGI2/PCLO/PPP1R9A/ACHE/LRRN3/LRRC4/GPC4/SLITRK4/NRG1/ADGRB1/PTPRD/SEMA4D/MUSK/CEL/BDNF/LRP4/NPAS4/SPTBN2/SHANK2/KIRREL3/LRRTM3/DLG5/CLSTN3/AMIGO2/PCDH17/SLITRK6/SLITR…	81
GO:0099177	regulation of trans-synaptic signaling	155/3644	437/18670	2.09851e-15	3.8773e-13	2.68388e-13	DVL1/PLEKHG5/EPHB2/RIMS3/RAB3B/NTNG1/KCNC4/NGF/RGS4/PTGS2/ADORA1/SLC30A1/IL1B/PLCL1/PNKD/EPHA4/SERPINE2/OXTR/HRH1/PLCL2/CSPG5/GRM2/TMEM108/EPHB1/CLSTN2/MME/BCHE/NLGN1/NSG1/SORCS2/KIT/SNCA/SLC7A11/GUCY1A1/SLC1A3/GDNF/F2R/HOMER1/MEF2C/CAMK2A/HRH2/DBN1/SQSTM1/TUBB2B/EDN1/SRF/RIMS1/CNR1/LAMA2/AKAP12/PRKN/GPER1/GRID2IP/ADCY1/STX1A/GNAI1/PPP1R9A/NPTX2/ACHE/RELN/LRRC4/CHRM2/PTN/DGKI/SYN1/IQSEC2/LZTS1/PT…	155
GO:0048732	gland development	154/3644	434/18670	2.48387e-15	4.45566e-13	3.08423e-13	EPHA2/MST1L/HMGCL/PCSK9/JUN/AK4/TGFBR3/CSF1/IGSF3/IQGAP3/PBX1/PROX1/TGFB2/ID2/GDF7/XDH/HK2/GLI2/LIMS2/FRZB/CPS1/SERPINE2/OXTR/THRB/RARB/TGFBR2/MST1/KALRN/PLXNA1/CCDC39/SOX2/EPHB3/ETV5/HES1/MSX1/PDGFRA/AREG/LEF1/PITX2/HAND2/PRLR/ITGA2/MAN2A1/CDO1/PITX1/CSF1R/NKX2-5/MSX2/HRH2/FOXC1/JARID2/ID4/PRL/HFE/SRF/VEGFA/TCF21/TNFAIP3/CITED2/PDGFA/HGF/SEMA3A/MET/WNT2/SMO/PTN/EZH2/RGN/APLN/ZIC3/NKX3-1/NRG1/ZNF…	154
GO:0060993	kidney morphogenesis	53/3644	94/18670	2.55339e-15	4.45566e-13	3.08423e-13	CTNNBIP1/TACSTD2/VANGL2/PBX1/KIF26B/OSR1/SIX2/STAT1/WWTR1/HES1/DLG1/FAT4/IRX2/IRX1/ADAMTS16/GDNF/FOXD1/GCNT4/KLHL3/FGF1/SOX4/VEGFA/TCF21/SMO/PRKX/GPC3/EYA1/GCNT1/ILK/DCHS1/LGR4/WT1/WNT11/GATA3/PAX2/LRRK2/BMP4/SIX1/SIX4/PGF/FMN1/SALL1/LHX1/HOXB7/NOG/SOX9/GREB1L/BCL2/BMP2/LAMA5/TGFB1/LIF/WNT7B	53
GO:0048754	branching morphogenesis of an epithelial tube	72/3644	150/18670	2.92042e-15	4.9584e-13	3.43222e-13	CTNNBIP1/EPHA2/TACSTD2/CSF1/VANGL2/PBX1/GDF7/SIX2/GLI2/GBX2/TGFBR2/ETV5/DLG1/AREG/LEF1/SPRY1/FAT4/HHIP/EDNRA/SFRP2/ADAMTS16/GDNF/FOXD1/FGF1/MSX2/EDN1/SRF/VEGFA/TCF21/TBX20/MET/WNT2/SMO/GPC3/NKX3-1/EYA1/TNC/NOTCH1/NRARP/ILK/DCHS1/LGR4/WT1/MDK/PAK1/DLG5/PAX2/VDR/TBX3/SPRY2/MMP14/BMP4/SIX1/SIX4/PGF/CTSH/SALL1/ESRP2/FOXF1/FOXC2/LHX1/HOXB7/NOG/SOX9/LAMA1/GREB1L/BCL2/BMP2/LAMA5/TGFB1/RASIP1/CELSR1	72
GO:0048705	skeletal system morphogenesis	99/3644	239/18670	4.50904e-15	7.45415e-13	5.15979e-13	ALPL/COL11A1/TBX15/PRRX1/WNT9A/SOX11/OSR1/MATN3/VIT/SIX2/DLX2/HOXD8/SATB2/COL6A3/RARB/TGFBR2/ACVR2B/COL7A1/HYAL1/HYAL2/TIPARP/DLG1/FGFR3/MSX1/PDGFRA/BMPR1B/HHIP/SFRP2/MEF2C/FBN2/FGF18/MSX2/FOXC1/TFAP2A/MDFI/COL21A1/COL12A1/CCN2/TWIST1/POR/INSIG1/CSGALNACT1/STC1/SCARA3/SFRP1/EYA1/MMP16/MATN2/OSR2/COL14A1/HAS2/SCX/TEK/ROR2/COL27A1/ALX4/LTBP3/MMP13/ARID5B/COL13A1/MGP/HOXC11/HOXC9/HOXC8/HOXC4/ALX1/CH…	99
GO:0010769	regulation of cell morphogenesis involved in differentiation	116/3644	301/18670	1.05773e-14	1.70375e-12	1.17934e-12	DRAXIN/PDPN/RCC2/EPHB2/DAB1/TACSTD2/LPAR3/AMIGO1/NGF/SEMA6C/TRIM46/CRABP2/DNM3/LIMS1/LIMS2/ZEB2/CHN1/HECW2/MAP2/FN1/EPHA4/CSPG5/PLXNB1/SEMA3F/SEMA3B/FEZF2/ROBO2/KALRN/PLXNA1/TNIK/NLGN1/EPHB3/MELTF/NKX6-1/SPP1/FGG/EFNA5/SEMA6A/DBN1/TUBB2B/CARMIL1/SRF/VEGFA/ADGRB3/EPHA7/UST/HECW1/SEMA3A/SEMA3D/PPP1R9A/CUX1/RELN/PLXNA4/PAK3/FGF13/PLXNB3/L1CAM/ARHGAP4/FLNA/LZTS1/DMTN/NEFL/SDC2/HAS2/PTPRD/SEMA4D/OLFM1…	116
GO:0090596	sensory organ morphogenesis	103/3644	256/18670	1.26084e-14	1.98015e-12	1.37066e-12	DVL1/EPHA2/MFAP2/EPHB2/COL11A1/VANGL2/PRRX1/CRB1/PROX1/WNT9A/SOX11/OSR1/SIX2/EFEMP1/MEIS1/GLI2/FRZB/GBX2/THRB/RARB/LRIG1/COL8A1/NECTIN3/EPHB1/FOXL2/ZIC1/MSX1/CHRNA9/PITX2/TENM3/FAT1/HCN1/MAN2A1/FBN2/TFAP2A/EDN1/RIPOR2/VEGFA/TFAP2B/PRDM1/SOBP/TWIST1/WNT2/TSPAN12/WNT16/PTN/INSIG1/POU3F4/FZD3/RP1/CHD7/EYA1/OSR2/FZD6/SCRIB/RORB/ROR2/TDRD7/NR4A3/TH/CHRNA10/FJX1/ROM1/MYO7A/THY1/CDON/GATA3/ITGA8/RBP4/PA…	103
GO:0072088	nephron epithelium morphogenesis	45/3644	76/18670	2.74819e-14	4.21076e-12	2.9147e-12	CTNNBIP1/TACSTD2/PBX1/KIF26B/OSR1/SIX2/STAT1/HES1/DLG1/FAT4/IRX2/IRX1/ADAMTS16/GDNF/FOXD1/KLHL3/FGF1/VEGFA/TCF21/SMO/GPC3/EYA1/ILK/DCHS1/LGR4/WT1/WNT11/GATA3/PAX2/BMP4/SIX1/SIX4/PGF/FMN1/SALL1/LHX1/HOXB7/NOG/SOX9/GREB1L/BCL2/BMP2/LAMA5/TGFB1/LIF	45
GO:0007389	pattern specification process	154/3644	446/18670	3.4981e-14	5.23215e-12	3.62171e-12	HES4/CTNNBIP1/NBL1/SCMH1/STIL/CELSR2/VANGL2/PBX1/GPR161/BTG2/DISP1/OSR1/DYNC2LI1/SIX2/EN1/GLI2/ZEB2/ACVR2A/ACVR1C/DLX1/DLX2/HOXD8/SATB2/GBX2/HES6/TGFBR2/ACVR2B/SEMA3F/FEZF2/ROBO2/ZIC1/CCDC39/CHRD/HES1/MSX1/NKX6-1/BMPR1B/CXXC4/LEF1/PITX2/SPRY1/HHIP/SMAD1/SFRP2/HAND2/IRX2/IRX1/GDNF/FOXD1/MEF2C/FGF1/NKX2-5/MSX2/FOXC1/EDN1/DAAM2/MDFI/SRF/TBX18/HEY2/CITED2/LFNG/MEOX2/TBX20/SEMA3A/RELN/WNT2/SMO/SMARCD3…	154
GO:0050769	positive regulation of neurogenesis	161/3644	474/18670	4.56019e-14	6.66212e-12	4.61154e-12	DVL1/TNFRSF1B/NBL1/EPHB2/DAB1/LPAR3/PLPPR5/AMIGO1/CSF1/NGF/CRABP2/BRINP2/PROX1/SOX11/ID2/GDF7/IL1B/GLI2/BIN1/ZEB2/DLX1/DLX2/NFE2L2/ZNF804A/FN1/EPHA4/SERPINE2/PPARG/RARB/PLXNB1/FEZF2/ROBO2/EPHA3/KALRN/PLXNA1/MME/NLGN1/ETV5/BCL6/HES1/ADRA2C/KIT/NKX6-1/NDNF/TLR2/VEGFC/TENM3/IL6ST/MEF2C/EFNA5/MAN2A1/SEMA6A/NKX2-5/DBN1/TUBB2B/PACSIN1/TREM2/SRF/VEGFA/RIMS1/CNR1/MYB/PRKN/GPER1/TMEM106B/IL6/MAGI2/HGF/SEM…	161
GO:0051216	cartilage development	88/3644	209/18670	4.77787e-14	6.82149e-12	4.72186e-12	RUNX3/COL11A1/ECM1/PRRX1/CHI3L1/WNT9A/OSR1/MATN3/VIT/PKDCC/SIX2/EFEMP1/EIF2AK3/GLI2/DLX2/FRZB/SATB2/COL6A3/RARB/TGFBR2/COL7A1/HYAL1/HYAL2/FGFR3/MSX1/BMP3/BMPR1B/SMAD1/SFRP2/HAND2/MEF2C/PITX1/FGF18/MSX2/EDN1/SRF/COL21A1/COL12A1/CCN2/SCIN/POR/TIMP1/CSGALNACT1/LOXL2/STC1/SCARA3/MATN2/OSR2/CCN3/COL14A1/CCN4/SCX/NFIB/ROR2/COL27A1/MDK/LTBP3/WNT11/MMP13/ZBTB16/WNT5B/MGP/SOX5/PTHLH/ACVRL1/HOXC4/HMGA2/ALX…	88
GO:0061333	renal tubule morphogenesis	45/3644	78/18670	1.02911e-13	1.40541e-11	9.72829e-12	CTNNBIP1/TACSTD2/PBX1/KIF26B/OSR1/SIX2/HES1/DLG1/FAT4/IRX2/IRX1/ADAMTS16/GDNF/FOXD1/MEF2C/KLHL3/FGF1/VEGFA/TCF21/SMO/GPC3/EYA1/MTSS1/ILK/DCHS1/LGR4/WT1/WNT11/GATA3/PAX2/BMP4/SIX1/SIX4/PGF/FMN1/SALL1/LHX1/HOXB7/NOG/SOX9/GREB1L/BCL2/BMP2/LAMA5/TGFB1	45
GO:0072028	nephron morphogenesis	45/3644	78/18670	1.02911e-13	1.40541e-11	9.72829e-12	CTNNBIP1/TACSTD2/PBX1/KIF26B/OSR1/SIX2/STAT1/HES1/DLG1/FAT4/IRX2/IRX1/ADAMTS16/GDNF/FOXD1/KLHL3/FGF1/VEGFA/TCF21/SMO/GPC3/EYA1/ILK/DCHS1/LGR4/WT1/WNT11/GATA3/PAX2/BMP4/SIX1/SIX4/PGF/FMN1/SALL1/LHX1/HOXB7/NOG/SOX9/GREB1L/BCL2/BMP2/LAMA5/TGFB1/LIF	45
GO:0060541	respiratory system development	84/3644	198/18670	1.07892e-13	1.44208e-11	9.98213e-12	PDPN/VANGL2/CHI3L1/HSD11B1/PROX1/DISP1/SOX11/PKDCC/EPAS1/LOXL3/GLI2/THRB/TGFBR2/ACVR2B/HEG1/MME/KCNAB1/CCDC39/HES1/FGFRL1/PDGFRA/LEF1/SPRY1/SLC7A11/HHIP/MAN2A1/FGF1/FGF18/ADAMTS2/SRF/VEGFA/CCN2/TCF21/PDGFA/FOXP2/WNT2/PTN/NOS3/PHEX/GPC3/ZIC3/CHD7/RIDA/ZFPM2/AARD/NFIB/TNC/ASS1/ADAMTSL2/NOTCH1/WT1/LTBP3/WNT11/DLG5/LIPA/RBP4/GLI1/SPRY2/MMP14/BMP4/SIX1/SIX4/FGF7/MAP2K1/CTSH/ALDH1A3/ESRP2/DNAAF1/CRISPL…	84
GO:0032970	regulation of actin filament-based process	137/3644	388/18670	1.34774e-13	1.76386e-11	1.22095e-11	PDPN/ARHGEF19/ASAP3/TACSTD2/KANK4/PDE4B/S1PR1/VANGL2/F11R/NOS1AP/RGS4/LMOD1/ADORA1/PROX1/RHOU/FMN2/PFN4/RHOQ/CAPG/NCK2/BIN1/TMEFF2/EPHA3/HCLS1/DLG1/BST1/RHOH/LIMCH1/PDGFRA/EPHA5/SYNPO2/RICTOR/PTGER4/PDE4D/PIK3R1/F2RL1/JMY/MEF2C/RHOBTB3/EFNA5/CSF1R/DBN1/DSP/EDN1/CARMIL1/CCN2/SNX9/PRKN/PDGFA/FSCN1/SCIN/ELN/CCL26/PPP1R9A/BAIAP2L1/MET/ARHGEF5/ACTR3C/ARHGAP6/TMSB4X/TMSB15A/TMSB15B/PAK3/FGF13/FLNA/WASH…	137
GO:0003002	regionalization	127/3644	351/18670	1.41401e-13	1.78334e-11	1.23443e-11	HES4/CTNNBIP1/NBL1/SCMH1/CELSR2/VANGL2/PBX1/GPR161/BTG2/DISP1/OSR1/SIX2/EN1/GLI2/ZEB2/ACVR2A/DLX1/DLX2/HOXD8/GBX2/HES6/ACVR2B/SEMA3F/FEZF2/ROBO2/CHRD/HES1/MSX1/NKX6-1/BMPR1B/CXXC4/LEF1/PITX2/SPRY1/HHIP/SFRP2/IRX2/IRX1/GDNF/FOXD1/MEF2C/FGF1/NKX2-5/MSX2/FOXC1/EDN1/MDFI/SRF/TBX18/HEY2/CITED2/LFNG/MEOX2/TBX20/SEMA3A/RELN/WNT2/SMO/SMARCD3/XRCC2/GPC3/ZIC3/GATA4/NKX3-1/SFRP1/SOX17/HEY1/PCSK5/ROR2/BARX1/…	127
GO:0010975	regulation of neuron projection development	166/3644	499/18670	1.4194e-13	1.78334e-11	1.23443e-11	DVL1/DRAXIN/EPHB2/DAB1/LPAR3/PLPPR5/AMIGO1/NGF/SEMA6C/TRIM46/CRABP2/PRRX1/DNM3/RAB29/MARK1/BCL11A/ZEB2/CHN1/NFE2L2/ZNF804A/HECW2/MAP2/FN1/EPHA4/ULK4/PLXNB1/SEMA3F/SEMA3B/FEZF2/ROBO2/EPHA3/KALRN/PLXNA1/TNIK/NLGN1/EPHB3/CRMP1/NKX6-1/SPP1/NDNF/SFRP2/TENM3/MEF2C/NR2F1/EFNA5/SEMA6A/DBN1/TUBB2B/MYLIP/PACSIN1/SRF/VEGFA/ADGRB3/RIMS1/CNR1/EPHA7/UST/PRKN/TMEM106B/HECW1/MAGI2/HGF/SEMA3A/SEMA3D/PPP1R9A/SMURF…	166
GO:0003206	cardiac chamber morphogenesis	62/3644	129/18670	2.25753e-13	2.78075e-11	1.92484e-11	TGFBR3/COL11A1/VANGL2/PROX1/TGFB2/SOX11/ID2/RARB/TGFBR2/MYL3/ROBO2/HEG1/HES1/FGFRL1/NSD2/SFRP2/CPE/HAND2/MEF2C/SLIT3/NKX2-5/MSX2/FOXC1/DSP/SOX4/SRF/HEY2/CITED2/ADGRG6/TBX20/WNT2/SMO/NOS3/SMARCD3/GATA4/NRG1/CHD7/HEY1/ZFPM2/TEK/NOTCH1/WNT11/GATA3/RBP4/PKP2/TBX3/BMP4/HIF1A/TPM1/MESP1/FOXF1/FOXC2/ZFPM1/FZD2/NOG/TBX2/GATA6/SMAD7/JAG1/TGFB1/PPP1R13L/TBX1	62
GO:0002062	chondrocyte differentiation	60/3644	123/18670	2.40084e-13	2.9004e-11	2.00766e-11	RUNX3/COL11A1/ECM1/WNT9A/OSR1/MATN3/VIT/PKDCC/SIX2/EFEMP1/EIF2AK3/GLI2/COL6A3/RARB/TGFBR2/COL7A1/FGFR3/BMPR1B/SFRP2/MEF2C/FGF18/MSX2/COL21A1/COL12A1/CCN2/SCIN/POR/LOXL2/SCARA3/MATN2/OSR2/CCN3/COL14A1/CCN4/SCX/NFIB/COL27A1/MDK/LTBP3/ZBTB16/WNT5B/SOX5/PTHLH/ACVRL1/HMGA2/CHST11/COCH/BMP4/GREM1/ADAMTS7/ACAN/CHSY1/RFLNB/SOX9/BMP2/GDF5/COMP/TGFB1/COL6A1/COL6A2	60
GO:0072171	mesonephric tubule morphogenesis	40/3644	66/18670	2.52554e-13	2.98812e-11	2.06838e-11	CTNNBIP1/TACSTD2/PBX1/KIF26B/OSR1/SIX2/HES1/DLG1/FAT4/ADAMTS16/GDNF/FOXD1/FGF1/VEGFA/TCF21/SMO/GPC3/EYA1/ILK/DCHS1/LGR4/WT1/WNT11/GATA3/PAX2/BMP4/SIX1/SIX4/PGF/FMN1/SALL1/LHX1/HOXB7/NOG/SOX9/GREB1L/BCL2/BMP2/LAMA5/TGFB1	40
GO:0072078	nephron tubule morphogenesis	43/3644	74/18670	2.56858e-13	2.98812e-11	2.06838e-11	CTNNBIP1/TACSTD2/PBX1/KIF26B/OSR1/SIX2/HES1/DLG1/FAT4/IRX2/IRX1/ADAMTS16/GDNF/FOXD1/KLHL3/FGF1/VEGFA/TCF21/SMO/GPC3/EYA1/ILK/DCHS1/LGR4/WT1/WNT11/GATA3/PAX2/BMP4/SIX1/SIX4/PGF/FMN1/SALL1/LHX1/HOXB7/NOG/SOX9/GREB1L/BCL2/BMP2/LAMA5/TGFB1	43
GO:0060560	developmental growth involved in morphogenesis	94/3644	235/18670	2.71866e-13	3.10521e-11	2.14944e-11	DVL1/DRAXIN/LPAR3/S1PR1/CSF1/NGF/SEMA6C/TRIM46/CRABP2/VANGL2/KIF26B/BCL11A/ZEB2/MAP2/FN1/TGFBR2/SEMA3F/SEMA3B/PLXNA1/TMEM108/AREG/NKX6-1/SPP1/SPRY1/SFRP2/EFNA5/SEMA6A/FGF1/SLIT3/DBN1/SRF/VEGFA/RIMS1/EPHA7/PRKN/AUTS2/MAGI2/SEMA3A/SEMA3D/SMURF1/PLXNA4/FGF13/L1CAM/ARHGAP4/SFRP1/RIMS2/SEMA4D/TNC/OLFM1/NOTCH1/ILK/BDNF/GAL/WNT11/PAK1/SYT1/DCLK1/SPART/POSTN/SPRY2/BMP4/SIX1/SIX4/NDN/FMN1/SEMA6D/ISLR2/SEM…	94
GO:0001654	eye development	129/3644	362/18670	3.26866e-13	3.66673e-11	2.53812e-11	EPHA2/MFAP2/EPHB2/JUN/NES/CRB1/ATP2B4/PROX1/TGFB2/WNT9A/SOX11/CYP1B1/EFEMP1/MEIS1/MERTK/ZEB2/DLX1/DLX2/THRB/RARB/TGFBR2/ACVR2B/MITF/COL8A1/NECTIN3/EPHB1/FOXL2/SOX2/CRYGS/DLG1/PDE6B/PDGFRA/BMPR1B/PITX2/SLC7A11/MAB21L2/TENM3/FAT1/HCN1/MAN2A1/FBN2/PDE6A/FOXC1/TFAP2A/PRPH2/SRF/VEGFA/TFAP2B/SDHAF4/PRDM1/TWIST1/INHBA/ACHE/FOXP2/WNT2/TSPAN12/WNT16/PTN/CASP2/SMARCD3/NHS/NDP/CHRDL1/MYOM2/RP1/CHD7/OSR2/ROR…	129
GO:0150063	visual system development	130/3644	366/18670	3.47702e-13	3.83204e-11	2.65255e-11	EPHA2/MFAP2/EPHB2/JUN/NES/CRB1/ATP2B4/PROX1/TGFB2/WNT9A/SOX11/CYP1B1/EFEMP1/MEIS1/MERTK/ZEB2/DLX1/DLX2/THRB/RARB/TGFBR2/ACVR2B/MITF/COL8A1/NECTIN3/EPHB1/FOXL2/SOX2/CRYGS/DLG1/PDE6B/PDGFRA/BMPR1B/PITX2/SLC7A11/MAB21L2/TENM3/FAT1/HCN1/MAN2A1/FBN2/PDE6A/FOXC1/TFAP2A/PRPH2/SRF/VEGFA/TFAP2B/SDHAF4/PRDM1/TWIST1/INHBA/ACHE/FOXP2/WNT2/TSPAN12/WNT16/PTN/CASP2/SMARCD3/NHS/NDP/CHRDL1/MYOM2/RP1/CHD7/OSR2/ROR…	130
GO:0048880	sensory system development	131/3644	371/18670	4.62458e-13	5.0089e-11	3.46717e-11	EPHA2/MFAP2/EPHB2/JUN/NES/CRB1/ATP2B4/PROX1/TGFB2/WNT9A/SOX11/CYP1B1/EFEMP1/MEIS1/MERTK/ZEB2/DLX1/DLX2/THRB/RARB/TGFBR2/ACVR2B/MITF/COL8A1/NECTIN3/EPHB1/FOXL2/SOX2/CRYGS/DLG1/PDE6B/PDGFRA/BMPR1B/PITX2/SLC7A11/MAB21L2/TENM3/FAT1/HCN1/MAN2A1/FBN2/PDE6A/FOXC1/TFAP2A/PRPH2/SRF/VEGFA/TFAP2B/SDHAF4/PRDM1/TWIST1/INHBA/SEMA3A/ACHE/FOXP2/WNT2/TSPAN12/WNT16/PTN/CASP2/SMARCD3/NHS/NDP/CHRDL1/MYOM2/RP1/CHD7/O…	131
GO:0032835	glomerulus development	38/3644	62/18670	6.03398e-13	6.42465e-11	4.44717e-11	VANGL2/NID1/OSR1/KLF15/WWTR1/HES1/PDGFRA/MEF2C/EGR1/FOXC1/CD24/TCF21/MAGI2/PODXL/ANGPT1/MTSS1/TEK/NOTCH1/LGR4/WT1/PDGFD/KIRREL3/RET/ACTA2/PLCE1/PAX2/PTPRO/BMP4/FOXC2/LHX1/NOG/PECAM1/BCL2/SERPINB7/JAG1/NOTCH3/GPR4/PDGFB	38
GO:0031589	cell-substrate adhesion	126/3644	354/18670	6.7844e-13	7.10327e-11	4.91691e-11	AJAP1/PDPN/RCC2/HSPG2/TESK2/TACSTD2/CSF1/ITGA10/LAMC2/LAMB3/NID1/VIT/ANTXR1/LIMS1/MERTK/LIMS2/ITGB6/COL3A1/FZD7/FN1/SNED1/FBLN2/CSPG5/ADAMTS9/EPHA3/COL8A1/CD96/CCDC80/EPHB1/EPHB3/BCL6/APOD/MELTF/BST1/LIMCH1/HPSE/NDNF/FGG/EGFLAM/ITGA1/ITGA2/PIK3R1/EFNA5/CARMIL1/SRF/VEGFA/BVES/PTPRK/CCN2/EPDR1/CD36/CDK6/LAMB4/PTN/ZYX/PRKX/ARHGAP6/L1CAM/FLNA/DMTN/PTK2B/PLEKHA2/SFRP1/ANGPT1/HAS2/ACER2/CDKN2A/TEK/ECM2…	126
GO:0060675	ureteric bud morphogenesis	39/3644	65/18670	7.93441e-13	8.17115e-11	5.65609e-11	CTNNBIP1/TACSTD2/PBX1/KIF26B/SIX2/HES1/DLG1/FAT4/ADAMTS16/GDNF/FOXD1/FGF1/VEGFA/TCF21/SMO/GPC3/EYA1/ILK/DCHS1/LGR4/WT1/WNT11/GATA3/PAX2/BMP4/SIX1/SIX4/PGF/FMN1/SALL1/LHX1/HOXB7/NOG/SOX9/GREB1L/BCL2/BMP2/LAMA5/TGFB1	39
GO:0001656	metanephros development	48/3644	90/18670	8.76416e-13	8.88007e-11	6.14682e-11	KIF26B/ID2/OSR1/SIX2/POU3F3/STAT1/ROBO2/WWTR1/HES1/PDGFRA/SPRY1/FAT4/IRX2/IRX1/GDNF/FOXD1/EGR1/TFAP2B/TCF21/PDGFA/SMO/GPC3/NKX3-1/EYA1/OSR2/LGR4/WT1/GATA3/ITGA8/RET/DLG5/PAX2/HOXC11/GDF11/BMP4/SIX1/SIX4/FMN1/CTSH/SALL1/FOXC2/LHX1/SOX9/GREB1L/BCL2/LIF/PDGFB/WNT7B	48
GO:0030324	lung development	74/3644	172/18670	1.34297e-12	1.33913e-10	9.26953e-11	PDPN/VANGL2/CHI3L1/HSD11B1/PROX1/SOX11/PKDCC/EPAS1/LOXL3/GLI2/THRB/TGFBR2/ACVR2B/HEG1/MME/CCDC39/HES1/PDGFRA/SPRY1/SLC7A11/HHIP/MAN2A1/FGF1/FGF18/ADAMTS2/SRF/VEGFA/CCN2/TCF21/PDGFA/FOXP2/WNT2/PTN/NOS3/PHEX/GPC3/ZIC3/RIDA/ZFPM2/AARD/NFIB/TNC/ADAMTSL2/NOTCH1/LTBP3/WNT11/DLG5/LIPA/RBP4/GLI1/SPRY2/MMP14/BMP4/FGF7/MAP2K1/CTSH/ESRP2/DNAAF1/CRISPLD2/FOXF1/MYOCD/NOG/TBX4/SOX9/LAMA1/GATA6/CCBE1/LAMA5/FSTL…	74
GO:0030323	respiratory tube development	75/3644	176/18670	1.69718e-12	1.66588e-10	1.15313e-10	PDPN/VANGL2/CHI3L1/HSD11B1/PROX1/SOX11/PKDCC/EPAS1/LOXL3/GLI2/THRB/TGFBR2/ACVR2B/HEG1/MME/CCDC39/HES1/PDGFRA/SPRY1/SLC7A11/HHIP/MAN2A1/FGF1/FGF18/ADAMTS2/SRF/VEGFA/CCN2/TCF21/PDGFA/FOXP2/WNT2/PTN/NOS3/PHEX/GPC3/ZIC3/RIDA/ZFPM2/AARD/NFIB/PCSK5/TNC/ADAMTSL2/NOTCH1/LTBP3/WNT11/DLG5/LIPA/RBP4/GLI1/SPRY2/MMP14/BMP4/FGF7/MAP2K1/CTSH/ESRP2/DNAAF1/CRISPLD2/FOXF1/MYOCD/NOG/TBX4/SOX9/LAMA1/GATA6/CCBE1/LAMA…	75
GO:0050770	regulation of axonogenesis	76/3644	183/18670	5.71873e-12	5.52694e-10	3.82576e-10	DRAXIN/EPHB2/DAB1/LPAR3/AMIGO1/NGF/SEMA6C/TRIM46/CRABP2/ZEB2/CHN1/MAP2/FN1/EPHA4/PLXNB1/SEMA3F/SEMA3B/FEZF2/ROBO2/PLXNA1/EPHB3/NKX6-1/SPP1/EFNA5/SEMA6A/DBN1/TUBB2B/SRF/VEGFA/EPHA7/UST/SEMA3A/SEMA3D/PLXNA4/PAK3/FGF13/PLXNB3/L1CAM/ARHGAP4/NEFL/SEMA4D/OLFM1/ILK/BDNF/LRRC4C/LRP4/MAP6/PAK1/THY1/RET/PTPRO/PLXNC1/SPART/SEMA6D/MAP2K1/ISLR2/SEMA7A/LINGO1/SEMA4B/TNFRSF12A/EFNB3/NTN1/TRPV2/ULK2/CDK5R1/RND2/…	76
GO:0043010	camera-type eye development	114/3644	319/18670	6.29595e-12	5.9926e-10	4.14809e-10	EPHA2/EPHB2/JUN/NES/ATP2B4/PROX1/TGFB2/WNT9A/SOX11/CYP1B1/EFEMP1/MEIS1/MERTK/ZEB2/DLX1/DLX2/THRB/TGFBR2/ACVR2B/MITF/COL8A1/NECTIN3/EPHB1/FOXL2/CRYGS/DLG1/PDE6B/PDGFRA/BMPR1B/PITX2/SLC7A11/MAB21L2/TENM3/FAT1/HCN1/MAN2A1/FBN2/PDE6A/FOXC1/TFAP2A/PRPH2/SRF/VEGFA/TFAP2B/SDHAF4/TWIST1/INHBA/ACHE/FOXP2/WNT2/TSPAN12/WNT16/PTN/CASP2/SMARCD3/NHS/NDP/MYOM2/RP1/CHD7/OSR2/RORB/NINJ1/TDRD7/KLF4/LAMC3/TH/CDKN1C…	114
GO:0045785	positive regulation of cell adhesion	136/3644	403/18670	7.3503e-12	6.89173e-10	4.77048e-10	TNFRSF14/PDPN/RUNX3/PLPP3/VAV3/CSF1/CD1D/CD55/TGFB2/DUSP10/ITPKB/NID1/ZP4/KIF26B/NLRP3/VIT/DYSF/IL1RL2/NCK2/LIMS1/IL1B/GLI2/LIMS2/DPP4/FN1/IGFBP2/FBLN2/TGFBR2/CSPG5/HYAL1/COL8A1/NFKBIZ/CCDC80/IL12A/SOX2/CHRD/BCL6/HES1/TFRC/NDNF/SFRP2/FGG/IL7R/EGFLAM/ITGA2/IL6ST/PIK3R1/CD74/ADAM19/CD83/CARMIL1/HLA-E/HLA-DPA1/HLA-DPB1/VEGFA/CD24/MYB/CITED2/IL6/CD36/CDK6/PODXL/PTN/FOXP3/PAK3/FLNA/DMTN/PTK2B/PLEKHA2/…	136
GO:0001505	regulation of neurotransmitter levels	123/3644	355/18670	1.03209e-11	9.53471e-10	6.59996e-10	DVL1/RIMS3/RAB3B/SLC1A7/KCNC4/SYT6/SV2A/NOS1AP/RGS4/ALDH9A1/PTGS2/PPFIA4/ATP2B4/SLC30A1/CYP1B1/IL1B/HNMT/CPS1/PNKD/SYN2/CSPG5/CHDH/ERC2/STX19/PTX3/BCHE/NLGN1/TLR6/AASDH/SNCA/SLC7A11/TLR2/SLC1A3/GDNF/RNF180/DMGDH/MEF2C/CAMK2A/EDN1/DDAH2/SLC29A1/RIMS1/CNR1/MOXD1/STX11/SLC22A3/PRKN/GPER1/ADCY1/STX1A/POR/CD36/PCLO/PPP1R9A/ACHE/CADPS2/CHRM2/DGKI/NOS3/PTPRN2/MAOA/MAOB/RGN/SYN1/SLC7A2/PTK2B/CLU/CHRNA6/R…	123
GO:0030278	regulation of ossification	81/3644	203/18670	1.3793e-11	1.25577e-09	8.69245e-10	CTNNBIP1/S1PR1/CSF1/ECM1/PBX1/TGFB2/SOX11/ID2/OSR1/SLC8A1/PKDCC/SIX2/ACVR2A/ACVR2B/LIMD1/CHRD/AREG/BMPR1B/SMAD1/SFRP2/HAND2/RANBP3L/PTGER4/IL6ST/MEF2C/FBN2/MSX2/PDLIM7/TFAP2A/ENPP1/FBXO5/FAM20C/TWIST1/IL6/FZD9/HGF/CDK6/SMURF1/PTN/PTK2B/SFRP1/CEBPD/OSR2/CCN4/RORB/SEMA4D/NOTCH1/ILK/MDK/LRP4/LTBP3/ZBTB16/EGR2/MGP/GLI1/ATP2B1/TMEM119/P2RX7/PRKD1/BMP4/HIF1A/HIF1A-AS2/SMOC1/RIOX1/GREM1/CHSY1/RFLNB/PHOS…	81
GO:0050673	epithelial cell proliferation	143/3644	434/18670	1.56456e-11	1.40408e-09	9.71909e-10	EPHA2/MST1L/RUNX3/SFN/KDF1/TACSTD2/JUN/TGFBR3/F3/ECM1/ARNT/IQGAP3/VASH2/PROX1/TGFB2/DUSP10/AKT3/SOX11/ID2/OSR1/XDH/DYSF/LIMS2/ACVR2A/STAT1/FZD7/PTPRN/SCG2/PPARG/MST1/HYAL1/COL8A1/AGTR1/SOX2/HES1/DLG1/KIT/EPGN/EREG/AREG/NKX6-1/SFRP2/VEGFC/RICTOR/THBS4/MEF2C/FGF1/SERPINB1/PRL/VEGFA/CD109/PTPRK/TNFAIP3/TWIST1/BMPER/IGFBP3/CCL26/HGF/CDK6/FOXP2/WNT2/WNT16/SMO/PTN/PRKX/RGN/APLN/GPC3/PLXNB3/LOXL2/NKX3-1…	143
GO:0032956	regulation of actin cytoskeleton organization	119/3644	343/18670	2.02753e-11	1.79394e-09	1.24177e-09	ARHGEF19/ASAP3/TACSTD2/KANK4/S1PR1/VANGL2/F11R/RGS4/LMOD1/PROX1/RHOU/FMN2/PFN4/RHOQ/CAPG/NCK2/BIN1/TMEFF2/EPHA3/HCLS1/DLG1/BST1/RHOH/LIMCH1/PDGFRA/EPHA5/SYNPO2/RICTOR/PTGER4/PIK3R1/F2RL1/JMY/MEF2C/RHOBTB3/EFNA5/CSF1R/DBN1/EDN1/CARMIL1/CCN2/SNX9/PRKN/PDGFA/FSCN1/SCIN/ELN/CCL26/PPP1R9A/BAIAP2L1/MET/ARHGEF5/ACTR3C/ARHGAP6/TMSB4X/TMSB15A/TMSB15B/PAK3/FLNA/WASH6P/DMTN/PTK2B/SFRP1/WASHC1/TEK/ABITRAM/LP…	119
GO:0032535	regulation of cellular component size	126/3644	370/18670	2.18868e-11	1.90963e-09	1.32185e-09	DRAXIN/ATP13A2/RAB3B/KANK4/LPAR3/VAV3/NGF/SEMA6C/TRIM46/IQGAP3/CRABP2/LMOD1/FMN2/AKT3/PFN4/CAPG/NCK2/BIN1/MAP2/FN1/SEMA3F/SEMA3B/HCLS1/SLC12A8/PLS1/DLG1/NKX6-1/SPP1/IL7R/RICTOR/F2RL1/JMY/EFNA5/SEMA6A/CDHR2/DBN1/EDN1/CARMIL1/SRF/VEGFA/EPHA7/SNX9/SCIN/AQP1/ELN/CCL26/SEMA3A/SEMA3D/PPP1R9A/BAIAP2L1/PLXNA4/ACTR3C/TMSB4X/TMSB15A/TMSB15B/PAK3/FGF13/L1CAM/ARHGAP4/WASH6P/DMTN/NEFL/PTK2B/DEPTOR/WASHC1/SEMA…	126
GO:0061005	cell differentiation involved in kidney development	33/3644	54/18670	2.25605e-11	1.94144e-09	1.34387e-09	OSR1/SIX2/POU3F3/STAT1/KLF15/WWTR1/HES1/FAT4/GDNF/MEF2C/CD24/TCF21/MAGI2/SMO/PODXL/PRKX/MTSS1/NOTCH1/LGR4/WT1/GATA3/ACTA2/PAX2/PTPRO/BMP4/SALL1/FOXC2/LHX1/JAG1/MMP9/GPR4/LIF/PDGFB	33
GO:0009952	anterior/posterior pattern specification	85/3644	219/18670	2.43973e-11	2.07114e-09	1.43365e-09	HES4/CTNNBIP1/SCMH1/CELSR2/VANGL2/PBX1/BTG2/OSR1/SIX2/EN1/GLI2/ZEB2/ACVR2A/HOXD8/GBX2/HES6/ACVR2B/FEZF2/HES1/MSX1/LEF1/SFRP2/MSX2/FOXC1/SRF/TBX18/HEY2/LFNG/MEOX2/WNT2/SMO/XRCC2/GPC3/ZIC3/GATA4/NKX3-1/SFRP1/SOX17/HEY1/PCSK5/ROR2/BARX1/PBX3/NOTCH1/NRARP/WT1/ALX4/ZBTB16/CDON/BHLHE41/HOXC11/HOXC10/HOXC6/HOXC9/HOXC8/HOXC4/HOXC5/GDF11/MYF6/ALX1/TBX3/KDM2B/BMP4/MESP1/MESP2/NR2F2/PCSK6/NKD1/FOXF1/FOXC2/P…	85
GO:0035850	epithelial cell differentiation involved in kidney development	29/3644	44/18670	2.48349e-11	2.08017e-09	1.4399e-09	OSR1/SIX2/STAT1/KLF15/WWTR1/FAT4/GDNF/MEF2C/CD24/MAGI2/SMO/PODXL/PRKX/MTSS1/NOTCH1/WT1/GATA3/ACTA2/PAX2/PTPRO/BMP4/SALL1/FOXC2/LHX1/JAG1/MMP9/GPR4/LIF/PDGFB	29
GO:0001667	ameboidal-type cell migration	149/3644	462/18670	3.54088e-11	2.92682e-09	2.02595e-09	PLEKHG5/TMEM201/EPHA2/RCC2/PIK3R3/PLPP3/TACSTD2/JUN/SEMA6C/PTGS2/PROX1/TGFB2/DUSP10/AKT3/CYP1B1/SLC8A1/ZEB2/ACVR1C/DPP4/NFE2L2/FN1/TNS1/SCG2/GBX2/PPARG/TGFBR2/SEMA3F/SEMA3B/HYAL1/HYAL2/ADAMTS9/FOXP1/KIT/PITX2/HAND2/VEGFC/GDNF/ITGA2/MEF2C/SEMA6A/HBEGF/FGF1/FGF18/EDN1/SRF/VEGFA/SASH1/AKAP12/MEOX2/HDAC9/TWIST1/BMPER/ANLN/SEMA3A/SEMA3D/EPHB4/MET/SMO/PTN/NOS3/PRKX/TMSB4X/MIR221/TIMP1/FGF16/PAK3/AMOT/G…	149
GO:0048608	reproductive structure development	141/3644	431/18670	3.85946e-11	3.14872e-09	2.17955e-09	GJB5/LHX8/ARNT/PTGS2/ETNK2/VASH2/TGFB2/OSR1/SDC1/GDF7/EPAS1/MERTK/INHBB/GLI2/ACVR2A/CASP8/PTPRN/SERPINE2/ASB1/BOK/PPARG/ROBO2/FOXL2/MME/TIPARP/PTX3/HES1/DLG1/PDGFRA/KIT/EREG/SPP1/BMPR1B/LEF1/PLK4/SFRP2/TLR3/RHOBTB3/TCF7/ADAM19/SLIT3/STC2/FOXC1/ID4/MDFI/TFEB/VEGFA/PRDM1/FOXO3/HEY2/RSPO3/TCF21/CITED2/LFNG/INHBA/SEMA3A/VGF/IMMP2L/WNT2/PTN/CASP2/NOS3/PCYT1B/NDP/NRK/FLNA/GATA4/NKX3-1/STC1/STAR/SFRP1/C…	141
GO:0061458	reproductive system development	141/3644	434/18670	6.70134e-11	5.39716e-09	3.73593e-09	GJB5/LHX8/ARNT/PTGS2/ETNK2/VASH2/TGFB2/OSR1/SDC1/GDF7/EPAS1/MERTK/INHBB/GLI2/ACVR2A/CASP8/PTPRN/SERPINE2/ASB1/BOK/PPARG/ROBO2/FOXL2/MME/TIPARP/PTX3/HES1/DLG1/PDGFRA/KIT/EREG/SPP1/BMPR1B/LEF1/PLK4/SFRP2/TLR3/RHOBTB3/TCF7/ADAM19/SLIT3/STC2/FOXC1/ID4/MDFI/TFEB/VEGFA/PRDM1/FOXO3/HEY2/RSPO3/TCF21/CITED2/LFNG/INHBA/SEMA3A/VGF/IMMP2L/WNT2/PTN/CASP2/NOS3/PCYT1B/NDP/NRK/FLNA/GATA4/NKX3-1/STC1/STAR/SFRP1/C…	141
GO:0003007	heart morphogenesis	95/3644	259/18670	6.97968e-11	5.55017e-09	3.84185e-09	STIL/JUN/TGFBR3/S1PR1/COL11A1/VANGL2/PROX1/TGFB2/SOX11/ID2/RARB/TGFBR2/MYL3/ROBO2/HEG1/CCDC39/HES1/FGFRL1/NSD2/MSX1/PITX2/SPRY1/FAT4/SFRP2/CPE/HAND2/MEF2C/SLIT3/NKX2-5/MSX2/FOXC1/DSP/SOX4/SRF/VEGFA/HEY2/CITED2/ADGRG6/TWIST1/TBX20/ELN/EPHB4/WNT2/WNT16/SMO/NOS3/SMARCD3/ZIC3/MYOM2/GATA4/NRG1/SOX17/CHD7/EYA1/HEY1/ZFPM2/HAS2/TEK/OLFM1/NOTCH1/TH/ILK/DCHS1/MICAL2/WNT11/GATA3/RBP4/PDCD4/PKP2/ACVRL1/TBX3/…	95
GO:0003205	cardiac chamber development	70/3644	171/18670	8.48103e-11	6.65973e-09	4.60989e-09	TGFBR3/COL11A1/VANGL2/PROX1/TGFB2/SOX11/ID2/RARB/TGFBR2/MYL3/ROBO2/HEG1/HES1/FGFRL1/NSD2/SFRP2/CPE/HAND2/ADAMTS6/MEF2C/SLIT3/NKX2-5/MSX2/FOXC1/DSP/SOX4/SRF/PRDM1/HEY2/CITED2/ADGRG6/TBX20/WNT2/SMO/NOS3/SMARCD3/GATA4/NRG1/CHD7/HEY1/ZFPM2/TMEM65/TEK/PCSK5/NOTCH1/PDE2A/WNT11/GATA3/RBP4/PKP2/TBX3/BMP4/HIF1A/TPM1/MESP1/SALL1/FOXF1/FOXC2/ZFPM1/MYOCD/FZD2/NOG/TBX2/GREB1L/GATA6/SMAD7/JAG1/TGFB1/PPP1R13L/T…	70
GO:0045926	negative regulation of growth	92/3644	249/18670	8.83856e-11	6.85479e-09	4.74491e-09	DRAXIN/CDA/SESN2/SEMA6C/NPR1/TRIM46/RGS4/TGFB2/DUSP10/BCL11A/SERTAD2/MEIS1/FRZB/MAP2/SERPINE2/PPARG/TGFBR2/SEMA3F/SEMA3B/HYAL1/HYAL2/BCL6/FGFR3/MSX1/SPP1/SFRP2/SEMA6A/WWC1/SLIT3/STC2/CDHR2/JARID2/EPHA7/ENPP1/INHBA/SEMA3A/SEMA3D/MIR25/GPC3/FHL1/FGF13/ARHGAP4/SFRP1/SOX17/CCN3/CDKN2A/SEMA4D/NOTCH1/WT1/SIPA1/CCDC85B/GAL/WNT11/PAK1/CRYAB/MYOZ1/RBP4/ACVRL1/BTG1/SPART/BMP4/HIF1A/BDKRB1/MEG3/SEMA6D/SEMA7…	92
GO:0001658	branching involved in ureteric bud morphogenesis	34/3644	59/18670	1.10473e-10	8.4633e-09	5.85832e-09	CTNNBIP1/TACSTD2/PBX1/SIX2/DLG1/FAT4/ADAMTS16/GDNF/FOXD1/FGF1/VEGFA/TCF21/SMO/GPC3/EYA1/ILK/DCHS1/LGR4/WT1/PAX2/BMP4/SIX1/SIX4/PGF/SALL1/LHX1/HOXB7/NOG/SOX9/GREB1L/BCL2/BMP2/LAMA5/TGFB1	34
GO:0022407	regulation of cell-cell adhesion	132/3644	402/18670	1.22935e-10	9.30455e-09	6.44064e-09	TNFRSF14/PDPN/RUNX3/PLPP3/CELSR2/CD1D/CD55/DUSP10/ITPKB/ZP4/KIF26B/NLRP3/EPCAM/PELI1/LOXL3/IL1RL2/NCK2/IL1B/IL1RN/GLI2/DPP4/IGFBP2/SERPINE2/TGFBR2/NFKBIZ/IL20RB/IL12A/SOX2/EPHB3/BCL6/HES1/TFRC/DLG1/LEF1/PDE5A/FGG/TENM3/IL7R/IL6ST/PIK3R1/EFNA5/IRF1/CD74/ADAM19/CD83/RIPOR2/HFE/HLA-E/HLA-DPA1/HLA-DPB1/MDGA1/VEGFA/TNFRSF21/EPHA7/CD24/MYB/CITED2/IL6/GPNMB/PODXL/MIR221/FOXP3/PAK3/DMTN/ZNF703/PAG1/HAS2/…	132
GO:0010463	mesenchymal cell proliferation	28/3644	44/18670	1.89487e-10	1.41709e-08	9.80914e-09	CTNNBIP1/PRRX1/OSR1/SIX2/STAT1/TGFBR2/CHRD/MSX1/FAT4/HAND2/VEGFA/PDGFA/FOXP2/WNT2/SMO/PTN/GPC3/NFIB/DCHS1/WNT11/IRS2/BMP4/SIX1/FGF7/FOXF1/SOX9/BMP2/TBX1	28
GO:0003231	cardiac ventricle development	57/3644	130/18670	2.01992e-10	1.49284e-08	1.03335e-08	TGFBR3/COL11A1/VANGL2/PROX1/TGFB2/SOX11/ID2/TGFBR2/MYL3/ROBO2/HEG1/HES1/FGFRL1/NSD2/SFRP2/CPE/HAND2/MEF2C/SLIT3/NKX2-5/FOXC1/DSP/SOX4/PRDM1/HEY2/CITED2/TBX20/NOS3/SMARCD3/GATA4/NRG1/CHD7/HEY1/ZFPM2/TMEM65/NOTCH1/PDE2A/WNT11/GATA3/PKP2/TBX3/BMP4/HIF1A/TPM1/MESP1/SALL1/FOXF1/FOXC2/ZFPM1/MYOCD/FZD2/NOG/GREB1L/SMAD7/JAG1/TGFB1/PPP1R13L	57
GO:0050803	regulation of synapse structure or activity	85/3644	227/18670	2.09355e-10	1.52927e-08	1.05856e-08	AGRN/EPHB2/ADGRB2/AMIGO1/IGSF9/DNM3/ZNF804A/EPHA4/OXTR/SEMA3F/ROBO2/GAP43/KALRN/EPHB1/CLSTN2/NLGN1/EPHB3/ETV5/IL1RAP/ADGRL3/SNCA/SLC7A11/TLR2/HOMER1/MEF2C/EFNA5/DBN1/MDGA1/ADGRB3/EPHA7/FZD9/PPP1R9A/RELN/LRRN3/CTTNBP2/PTN/FRMPD4/PAK3/GPC4/SLITRK4/SYBU/ADGRB1/PTPRD/SEMA4D/MUSK/DAB2IP/DNM1/BDNF/LRP4/RAPSN/ARHGAP22/LRRTM3/DLG5/NEURL1/CLSTN3/PTPRO/LRRK2/AMIGO2/TUBA1A/SLITRK6/SLITRK5/LRFN5/SIX1/SIX4/FL…	85
GO:0045666	positive regulation of neuron differentiation	123/3644	371/18670	2.65934e-10	1.92023e-08	1.32919e-08	DVL1/NBL1/DAB1/LPAR3/PLPPR5/AMIGO1/NGF/CRABP2/BRINP2/PROX1/SOX11/GDF7/GLI2/ZEB2/DLX1/DLX2/NFE2L2/ZNF804A/FN1/EPHA4/RARB/PLXNB1/FEZF2/ROBO2/EPHA3/KALRN/PLXNA1/NLGN1/ETV5/BCL6/ADRA2C/NKX6-1/NDNF/TENM3/MEF2C/EFNA5/NKX2-5/DBN1/TUBB2B/PACSIN1/SRF/VEGFA/RIMS1/CNR1/PRKN/TMEM106B/MAGI2/HGF/PPP1R9A/SMURF1/GPC2/CUX1/RELN/PLXNA4/PTN/EZH2/MIR221/ZC4H2/NAP1L2/PAK3/PLXNB3/L1CAM/NEFL/PTK2B/STMN2/RIMS2/PTPRD/SEM…	123
GO:0033002	muscle cell proliferation	88/3644	239/18670	2.76867e-10	1.97645e-08	1.36811e-08	CTNNBIP1/JUN/TGFBR3/S1PR1/NPR1/PTGS2/TGFB2/ID2/MEIS1/PDE1A/CALCRL/STAT1/PPARG/TGFBR2/FOXP1/EPHB1/IL12A/APOD/PPARGC1A/EREG/SMAD1/HPGD/NPR3/ITGA2/MEF2C/MEGF10/HBEGF/NKX2-5/FOXC1/EDN1/JARID2/HEY2/MYB/MAP3K5/TNFAIP3/SOD2/GPER1/IL6/TBX20/IGFBP3/ELN/NAMPT/WNT2/MIR221/APLN/ZFPM2/ANGPT1/CCN3/CCN4/MIR27B/NR4A3/KLF4/NOTCH1/ILK/P2RY6/PAK1/TENM4/PDGFD/IL18/PRKG1/RBP4/PDCD4/GLI1/ABCC4/NDRG2/BMP4/SIX1/TPM1/RBP…	88
GO:0042471	ear morphogenesis	53/3644	118/18670	2.9398e-10	2.07504e-08	1.43635e-08	DVL1/EPHB2/COL11A1/VANGL2/PRRX1/PROX1/OSR1/SIX2/GLI2/FRZB/GBX2/LRIG1/ZIC1/MSX1/CHRNA9/TFAP2A/EDN1/RIPOR2/SOBP/TWIST1/INSIG1/POU3F4/FZD3/CHD7/EYA1/OSR2/FZD6/SCRIB/ROR2/NR4A3/CHRNA10/MYO7A/GATA3/ITGA8/PAX2/SPRY2/SLITRK6/SIX1/SIX4/ALDH1A3/SALL1/ABR/NTN1/MYO15A/FZD2/NOG/SOX9/SLC9A3R1/MAFB/TBX1/BCR/TRIOBP/CELSR1	53
GO:0050807	regulation of synapse organization	82/3644	218/18670	3.35931e-10	2.3448e-08	1.62308e-08	AGRN/EPHB2/ADGRB2/AMIGO1/IGSF9/DNM3/ZNF804A/EPHA4/OXTR/SEMA3F/ROBO2/GAP43/KALRN/EPHB1/CLSTN2/NLGN1/EPHB3/ETV5/IL1RAP/ADGRL3/SNCA/SLC7A11/TLR2/HOMER1/MEF2C/EFNA5/DBN1/MDGA1/ADGRB3/EPHA7/FZD9/PPP1R9A/RELN/LRRN3/CTTNBP2/PTN/FRMPD4/PAK3/GPC4/SLITRK4/ADGRB1/PTPRD/SEMA4D/MUSK/DAB2IP/BDNF/LRP4/RAPSN/ARHGAP22/LRRTM3/DLG5/NEURL1/CLSTN3/PTPRO/LRRK2/AMIGO2/TUBA1A/SLITRK6/SLITRK5/LRFN5/SIX1/SIX4/FLRT2/NEDD4/…	82
GO:0051056	regulation of small GTPase mediated signal transduction	114/3644	338/18670	3.77907e-10	2.6088e-08	1.80582e-08	ARHGEF16/PLEKHG5/ARHGEF19/EPHB2/ARHGAP29/VAV3/CSF1/NGF/RALGPS2/TGFB2/ITPKB/RHOU/SIPA1L2/RHOQ/ARHGEF4/CHN1/COL3A1/SRGAP3/FGD5/ARHGEF3/KALRN/HEG1/ARHGEF26/BCL6/ARAP2/RHOH/ARHGAP24/SPRY1/FBXO8/PLEKHG4B/TRIO/CCDC125/F2RL2/F2R/F2RL1/RASGRF2/CDC42SE2/ARHGAP26/ARHGEF37/SQSTM1/RIPOR2/ARFGEF3/PLEKHG1/AUTS2/SH2B2/RELN/MET/DGKI/ARHGEF5/ARHGAP6/IQSEC2/STARD8/LPAR4/AMOT/ARHGAP4/SPRY3/NRG1/ARHGAP39/CAVIN4/ABCA…	114
GO:0018212	peptidyl-tyrosine modification	121/3644	366/18670	4.52288e-10	3.08834e-08	2.13776e-08	TNFRSF14/EPHA2/EPHB2/TIE1/TESK2/ADORA1/PKDCC/EFEMP1/NCK2/MERTK/EPHA4/SH3BP5/HYAL2/EPHA3/HCLS1/EPHB1/IL12A/EPHB3/HES1/TNK2/FGFR3/ZFYVE28/BST1/TXK/PDGFRA/KIT/EPHA5/EPGN/EREG/AREG/BANK1/SFRP2/PDGFC/PRLR/RICTOR/IL6ST/THBS4/EFNA5/TSLP/HBEGF/CSF1R/CD74/ITK/FGFR4/TREM2/VEGFA/EPHA7/CD24/FRK/ROS1/PDGFA/IL6/TPST1/CD36/HGF/EPHB4/RELN/MET/EPHB6/MIR221/DMTN/PTK2B/NRG1/SFRP1/ANGPT1/ENPP2/SLA/TEK/SEMA4D/ROR2/MU…	121
GO:0001101	response to acid chemical	115/3644	343/18670	4.74892e-10	3.17369e-08	2.19684e-08	MTHFR/HMGCL/SESN2/TIE1/PRKAA2/PTGFR/TGFBR3/AMIGO1/BRINP2/PTGS2/ATP2B4/WNT9A/OSR1/APOB/BCL11A/COL3A1/FZD7/CPS1/IGFBP2/PID1/PPARG/RARB/EPHA3/BCHE/PPARGC1A/PDGFRA/IGFBP7/MAPK10/TLR2/PDGFC/GLRB/ACSL1/TRIML2/PTGER4/ITGA2/CDO1/EGR1/KCNMB1/DUSP1/CPEB4/EDN1/MICB/VEGFA/SESN1/CCN2/MYB/AQP1/CASTOR2/CD36/PDK4/WNT2/PTN/PTK2B/SFRP1/GDAP1/GLDC/ACER2/AQP3/RORB/ABCA1/KLF4/TNC/BRINP1/PTGES/ASS1/TH/CAT/SIPA1/P2RY6/…	115
GO:0002237	response to molecule of bacterial origin	115/3644	343/18670	4.74892e-10	3.17369e-08	2.19684e-08	TNFRSF1B/ALPL/JUN/PDE4B/PTGFR/PTGS2/INAVA/CD55/DUSP10/NLRP3/CMPK2/APOB/PELI1/IL1B/IL1RN/CASP8/CPS1/TIMP4/FOXP1/CD96/PLSCR4/IL12A/SPON2/PPARGC1A/TLR1/TLR6/CXCL8/CXCL6/PF4V1/CXCL1/PF4/CXCL5/CXCL3/CXCL2/SNCA/MGST2/TLR2/HPGD/PTGER4/PDE4D/F2R/MEF2C/CD14/EDN1/C4B/TREM2/CNR1/CD24/TNFAIP3/SASH1/AKAP12/IL6/CD36/NOS3/RPS6KA3/MAOB/STAR/PENK/LY96/CD274/PDCD1LG2/ABCA1/TLR4/DAB2IP/PTGES/ASS1/ADAMTS13/CARD9/NOT…	115
GO:0055123	digestive system development	61/3644	146/18670	5.13067e-10	3.39272e-08	2.34845e-08	DAB1/VANGL2/TGFB2/SOX11/ID2/PKDCC/SIX2/GLI2/COL3A1/CPS1/OXTR/RARB/TGFBR2/ACVR2B/CCDC39/EPHB3/HES1/PDGFRA/KIT/CXCL8/FAT4/SFRP2/PDGFC/TCF7/HRH2/PRDM1/TCF21/SMO/RARRES2/ZIC3/GATA4/SFRP1/SOX17/PCSK5/BARX1/ASS1/NOTCH1/IGF2/CDKN1C/DCHS1/LGR4/ALX4/WNT11/CLMP/RET/GLI1/EDNRB/BMP4/DACT1/HIF1A/RBPMS2/SALL1/DNAAF1/FOXF1/MYOCD/GIP/TBX2/ITGB4/GATA6/BCL2/TGFB1	61
GO:0090183	regulation of kidney development	32/3644	56/18670	5.25454e-10	3.43844e-08	2.3801e-08	TACSTD2/OSR1/SIX2/STAT1/WWTR1/FAT4/GDNF/FOXD1/EGR1/VEGFA/CD24/PDGFA/SMO/PRKX/LGR4/WT1/PDGFD/GATA3/RET/PAX2/BMP4/SIX1/SIX4/LHX1/HOXB7/NOG/SOX9/SERPINB7/MMP9/TGFB1/LIF/PDGFB	32
GO:0018108	peptidyl-tyrosine phosphorylation	120/3644	363/18670	5.36003e-10	3.47131e-08	2.40285e-08	TNFRSF14/EPHA2/EPHB2/TIE1/TESK2/ADORA1/PKDCC/EFEMP1/NCK2/MERTK/EPHA4/SH3BP5/HYAL2/EPHA3/HCLS1/EPHB1/IL12A/EPHB3/HES1/TNK2/FGFR3/ZFYVE28/BST1/TXK/PDGFRA/KIT/EPHA5/EPGN/EREG/AREG/BANK1/SFRP2/PDGFC/PRLR/RICTOR/IL6ST/THBS4/EFNA5/TSLP/HBEGF/CSF1R/CD74/ITK/FGFR4/TREM2/VEGFA/EPHA7/CD24/FRK/ROS1/PDGFA/IL6/CD36/HGF/EPHB4/RELN/MET/EPHB6/MIR221/DMTN/PTK2B/NRG1/SFRP1/ANGPT1/ENPP2/SLA/TEK/SEMA4D/ROR2/MUSK/IGF…	120
GO:2000027	regulation of animal organ morphogenesis	91/3644	253/18670	5.67214e-10	3.63596e-08	2.51682e-08	DVL1/AJAP1/ARHGEF19/TACSTD2/CELSR2/CSF1/VANGL2/TGFB2/SIX2/LIMS2/STAT1/FZD7/THRB/TGFBR2/ROBO2/ETV5/HES1/MSX1/ODAPH/SPRY1/SFRP2/HAND2/GDNF/FGF1/FOXC1/TFAP2A/EDN1/VEGFA/RSPO3/TNFAIP3/CITED2/PDGFA/TWIST1/POR/MAGI2/HGF/SMURF1/FOXP2/WNT2/SMO/PTN/GPC4/GPC3/FZD3/SFRP1/SOX17/EYA1/FZD6/TNFRSF11B/NFIB/ROR2/NOTCH1/SAPCD2/LGR4/WT1/MDK/WNT11/FZD4/GATA3/PAX2/PRICKLE1/VDR/HOXC11/GLI1/NTN4/BMP4/DACT1/SIX1/SIX4/GR…	91
GO:0048565	digestive tract development	57/3644	134/18670	8.30089e-10	5.26729e-08	3.64604e-08	DAB1/VANGL2/TGFB2/SOX11/ID2/PKDCC/SIX2/GLI2/COL3A1/CPS1/OXTR/RARB/TGFBR2/ACVR2B/CCDC39/EPHB3/HES1/PDGFRA/KIT/CXCL8/FAT4/SFRP2/PDGFC/TCF7/HRH2/PRDM1/TCF21/SMO/RARRES2/ZIC3/GATA4/SFRP1/SOX17/PCSK5/ASS1/NOTCH1/DCHS1/LGR4/ALX4/WNT11/CLMP/RET/GLI1/EDNRB/BMP4/DACT1/HIF1A/RBPMS2/SALL1/DNAAF1/FOXF1/MYOCD/TBX2/ITGB4/GATA6/BCL2/TGFB1	57
GO:0001837	epithelial to mesenchymal transition	59/3644	141/18670	9.13949e-10	5.74143e-08	3.97424e-08	PDPN/TRIM62/TGFBR3/AKNAD1/S100A4/TGFB2/LOXL3/IL1B/TGFBR2/EPHA3/WWTR1/MSX1/LEF1/SPRY1/SFRP2/MSX2/FOXC1/HEY2/TWIST1/IL6/HGF/WNT2/WNT16/EZH2/MIR221/LOXL2/ZNF703/SFRP1/HEY1/HAS2/GLIPR2/AKNA/DAB2IP/OLFM1/NOTCH1/MDK/WNT11/BAMBI/PBLD/DLG5/PDCD4/HMGA2/ALX1/BMP4/HIF1A/GREM1/VASN/TGFB1I1/RFLNB/NOG/SOX9/MCRIP1/LDLRAD4/SMAD7/BMP2/JAG1/TGFB1/DACT3/TIAM1	59
GO:0042063	gliogenesis	100/3644	290/18670	1.17228e-09	7.29135e-08	5.0471e-08	GPR157/TNFRSF1B/DAB1/LEPR/CSF1/SLC45A3/TGFB2/DUSP10/SOX11/ID2/IL1B/BIN1/DLX1/DLX2/EPHA4/SERPINE2/DNER/BOK/PPARG/CSPG5/GAP43/KLF15/SOX2/ETV5/HES1/AREG/PRDM8/FGF5/NKX6-1/LEF1/TLR2/IL6ST/CSF1R/ID4/SOX4/DAAM2/TREM2/TNFRSF21/LAMA2/MYB/IFNGR1/ADGRG6/IL6/ADAM22/CDK6/RELN/SMO/PTN/EZH2/MIR221/PLP1/PTK2B/CLU/NRG1/PENK/MATN2/SCRIB/NFIB/ANXA1/ROR2/LPAR1/TLR4/DAB2IP/LAMC3/NOTCH1/ILK/MDK/MYRF/CLCF1/TENM4/ZNF36…	100
GO:0060412	ventricular septum morphogenesis	27/3644	44/18670	1.31489e-09	8.09817e-08	5.60558e-08	TGFBR3/VANGL2/PROX1/TGFB2/SOX11/ID2/TGFBR2/ROBO2/HES1/FGFRL1/NSD2/SLIT3/NKX2-5/SOX4/HEY2/CITED2/NOS3/HEY1/ZFPM2/NOTCH1/WNT11/TBX3/BMP4/ZFPM1/FZD2/NOG/SMAD7	27
GO:0097529	myeloid leukocyte migration	78/3644	210/18670	1.76868e-09	1.07802e-07	7.46208e-08	PIK3CD/MST1L/NBL1/CSF3R/PDE4B/MCOLN2/VAV3/CSF1/FCER1G/TGFB2/DYSF/IL1R1/IL1B/IL1RN/SCG2/IL17RC/HRH1/ITGA9/MST1/CD200/BST1/KIT/CXCL8/CXCL6/PF4V1/CXCL1/PF4/CXCL5/CXCL3/CXCL2/VEGFC/PTGER4/ITGA1/PDE4D/THBS4/CD74/DUSP1/EDN1/RIPOR2/TREM2/VEGFA/IL6/CCL26/ARHGEF5/RARRES2/MOSPD2/MTUS1/PTK2B/CCN3/ANXA1/ROR2/SAA1/MDK/PDGFD/CAMK1D/C3AR1/PTPRO/CMKLR1/TRPV4/TNFSF11/EDNRB/MMP14/PGF/GREM1/CCL2/CCL7/CCL8/CCL13/MMP…	78
GO:0090287	regulation of cellular response to growth factor stimulus	100/3644	292/18670	1.78468e-09	1.07802e-07	7.46208e-08	PRDM16/NBL1/TGFBR3/ARNT/SOX11/XDH/IL1B/DLX1/TGFBR2/TMEM108/VEPH1/CHRD/HES1/MSX1/HTRA3/RASL11B/ADAMTS3/SPRY1/HHIP/SFRP2/VEGFC/SNX25/FST/FOXD1/SEMA6A/FBN2/FGF1/FGF18/MSX2/VEGFA/TFAP2B/CD109/CITED2/FAM20C/BMPER/GRB10/PEG10/SMURF1/FGF16/CHRDL1/APLN/GPC3/SPRY3/GATA4/ZNF703/HTRA4/SFRP1/DAB2IP/ADAMTSL2/NOTCH1/CDKN1C/ILK/DKK3/FAM89B/FZD4/SORL1/GATA3/ITGA8/BAMBI/JCAD/PBLD/MMRN2/FGFBP3/NTF3/ACVRL1/ITGA5/DC…	100
GO:0060326	cell chemotaxis	103/3644	304/18670	1.99139e-09	1.19142e-07	8.24705e-08	ARHGEF16/PLEKHG5/PIK3CD/EPHA2/MST1L/NBL1/CSF3R/PDE4B/S1PR1/VAV3/CSF1/FCER1G/TGFB2/LYST/DYSF/IL1B/IL1RN/SCG2/ACKR3/IL17RC/HRH1/ITGA9/MST1/EPHB1/AGTR1/IL12A/BST1/PDGFRA/KIT/CXCL8/CXCL6/PF4V1/CXCL1/PF4/CXCL5/CXCL3/CXCL2/LEF1/VEGFC/ITGA1/PDE4D/F2RL1/THBS4/HBEGF/FGF1/CD74/FGF18/DUSP1/EDN1/RIPOR2/VEGFA/IL6/CCL26/HGF/DOCK4/MET/PTN/ARHGEF5/RARRES2/TMSB4X/MOSPD2/FGF16/PLXNB3/MTUS1/PTK2B/CYP7B1/CCN3/ANXA1/…	103
GO:0003151	outflow tract morphogenesis	39/3644	79/18670	2.30859e-09	1.3639e-07	9.44098e-08	JUN/TGFBR3/TGFB2/SOX11/RARB/TGFBR2/ROBO2/HES1/PITX2/SFRP2/HAND2/MEF2C/NKX2-5/MSX2/FOXC1/VEGFA/HEY2/CITED2/TWIST1/TBX20/ELN/SOX17/EYA1/ZFPM2/NOTCH1/ILK/WNT11/TBX3/BMP4/SIX1/HIF1A/FOXC2/ZFPM1/FZD2/NOG/TBX2/GATA6/JAG1/TBX1	39
GO:0003208	cardiac ventricle morphogenesis	37/3644	73/18670	2.32311e-09	1.3639e-07	9.44098e-08	TGFBR3/COL11A1/PROX1/TGFB2/SOX11/TGFBR2/MYL3/HEG1/SFRP2/CPE/HAND2/MEF2C/NKX2-5/FOXC1/DSP/SOX4/HEY2/TBX20/SMARCD3/GATA4/NRG1/CHD7/HEY1/ZFPM2/NOTCH1/GATA3/PKP2/HIF1A/TPM1/MESP1/FOXF1/FOXC2/NOG/SMAD7/JAG1/TGFB1/PPP1R13L	37
GO:0042472	inner ear morphogenesis	45/3644	98/18670	2.67934e-09	1.55848e-07	1.07879e-07	DVL1/EPHB2/COL11A1/VANGL2/PRRX1/PROX1/GLI2/FRZB/GBX2/LRIG1/ZIC1/CHRNA9/TFAP2A/RIPOR2/SOBP/INSIG1/POU3F4/FZD3/CHD7/EYA1/FZD6/SCRIB/ROR2/NR4A3/CHRNA10/MYO7A/GATA3/ITGA8/PAX2/SPRY2/SLITRK6/SIX1/SIX4/ALDH1A3/ABR/NTN1/MYO15A/FZD2/SOX9/SLC9A3R1/MAFB/TBX1/BCR/TRIOBP/CELSR1	45
GO:0042110	T cell activation	143/3644	464/18670	2.81272e-09	1.62106e-07	1.1221e-07	TNFRSF14/PIK3CD/TNFRSF1B/RUNX3/CTPS1/LEPR/CD1D/FCER1G/SOX13/RAB29/CD55/DUSP10/ITPKB/ZP4/NLRP3/RSAD2/PELI1/LOXL3/IL1RL2/IL18R1/NCK2/IL1B/GLI2/DPP4/CASP8/FZD7/IGFBP2/AZI2/TGFBR2/FOXP1/NFKBIZ/IL20RB/IL12A/BCL6/HES1/TFRC/DLG1/RHOH/KIT/LEF1/PDE5A/PRLR/IL7R/PTGER4/IL6ST/PIK3R1/F2RL1/CAMK4/IRF1/TCF7/EGR1/SPINK5/CD74/ITK/DOCK2/CD83/SOX4/RIPOR2/HFE/HLA-E/MICA/MICB/HLA-DPA1/HLA-DPB1/SRF/TNFRSF21/CGAS/PRDM1…	143
GO:0072210	metanephric nephron development	25/3644	40/18670	3.11934e-09	1.77799e-07	1.23073e-07	KIF26B/OSR1/SIX2/STAT1/HES1/PDGFRA/IRX2/IRX1/GDNF/FOXD1/EGR1/TFAP2B/TCF21/SMO/LGR4/WT1/RET/PAX2/BMP4/FMN1/SALL1/LHX1/SOX9/LIF/PDGFB	25
GO:0007178	transmembrane receptor protein serine/threonine kinase signaling pathway	114/3644	349/18670	3.14162e-09	1.77799e-07	1.23073e-07	PRDM16/NBL1/JUN/TGFBR3/F11R/FMOD/TGFB2/SOX11/GDF7/TGFBRAP1/INHBB/ACVR2A/ACVR1C/DLX1/COL3A1/TGFBR2/ACVR2B/WWTR1/VEPH1/CHRD/HES1/MSX1/HTRA3/RASL11B/BMP3/BMPR1B/LEF1/SMAD1/SFRP2/HPGD/SNX25/FST/FOXD1/RGMB/FBN2/EGR1/NKX2-5/MSX2/HIVEP1/HFE/TFAP2B/CD109/PTPRK/CITED2/BMPER/TBX20/INHBA/MAGI2/PEG10/SMURF1/ZYX/CHRDL1/IGSF1/GPC3/GATA4/ZNF703/HTRA4/SFRP1/CCN3/SCX/ROR2/ADAMTSL2/NOTCH1/CDKN1C/ILK/DKK3/LTBP3/FAM…	114
GO:0002063	chondrocyte development	28/3644	48/18670	3.33396e-09	1.87e-07	1.29442e-07	COL11A1/ECM1/MATN3/VIT/EIF2AK3/COL6A3/TGFBR2/COL7A1/BMPR1B/SFRP2/FGF18/MSX2/COL21A1/COL12A1/SCARA3/MATN2/COL14A1/COL27A1/PTHLH/CHST11/COCH/ACAN/CHSY1/RFLNB/SOX9/COMP/COL6A1/COL6A2	28
GO:0048871	multicellular organismal homeostasis	148/3644	486/18670	3.64597e-09	2.0269e-07	1.40303e-07	PRDM16/CROCC/MFAP2/SFN/KDF1/GPR3/CPT2/ACOT11/PRKAA2/OMA1/LEPR/SGIP1/ABCA4/S1PR1/CSF1/HRNR/FLG/FLG2/ILDR2/PTGS2/INAVA/ADORA1/ESRRG/AKT3/EPAS1/IL18R1/IL1A/IL1B/SLC40A1/PLCL1/BARD1/TRPM8/PASK/OXTR/PLCL2/NR1D2/ACVR2B/HYAL2/IL20RB/WWTR1/TFRC/LDB2/PPARGC1A/SPP1/BBS12/PDGFC/ACSL1/ADCY2/NPR3/PRLR/F2R/HOMER1/SLC22A5/EGR1/CSF1R/FOXC1/HFE/SRF/VEGFA/TFAP2B/MRAP2/CNR1/LAMA4/CCN2/TNFAIP3/IL6/SNX10/AQP1/ADCY1/G…	148
GO:0050920	regulation of chemotaxis	79/3644	217/18670	4.04806e-09	2.23069e-07	1.54409e-07	MST1L/NBL1/ARTN/F3/S1PR1/CSF1/SEMA6C/DYSF/SCG2/MST1/SEMA3F/SEMA3B/FEZF2/ROBO2/IL12A/BST1/PDGFRA/CXCL8/VEGFC/ITGA2/F2RL1/THBS4/SEMA6A/FGF1/CD74/FGF18/DUSP1/TUBB2B/EDN1/RIPOR2/TREM2/VEGFA/IL6/CCL26/SEMA3A/SEMA3D/MET/PLXNA4/PTN/RARRES2/TMSB4X/MOSPD2/FGF16/MTUS1/PTK2B/CCN3/SEMA4D/LPAR1/NOTCH1/MDK/PDGFD/CAMK1D/NTF3/C3AR1/PTPRO/CMKLR1/TRPV4/PRKD1/PGF/GREM1/SEMA6D/SEMA7A/IL16/SEMA4B/CDH13/CCL2/CCL7/MMP2…	79
GO:0007517	muscle organ development	129/3644	410/18670	4.14638e-09	2.265e-07	1.56784e-07	FHL3/TGFBR3/S1PR1/COL11A1/VANGL2/RGS4/BTG2/ATF3/PROX1/TGFB2/DISP1/SOX11/MEIS1/VAMP5/COL3A1/FZD7/SPEG/PAX3/DNER/COL6A3/NR1D2/TGFBR2/MYL3/HEG1/EPHB1/MRAS/FOXL2/KCNAB1/FGFRL1/MSX1/LEF1/HOMER1/MEF2C/MEGF10/PITX1/EGR1/HBEGF/SGCD/NKX2-5/FOXC1/DSP/EDN1/JARID2/RBM24/RIPOR2/COL19A1/BVES/POPDC3/HEY2/LAMA2/TCF21/MEOX2/HDAC9/TWIST1/TBX20/ELN/MIR25/ACHE/FOXP2/WNT2/SMO/FHL1/MYOM2/NRG1/SOX17/CHD7/JPH1/ZFPM2/ADG…	129
GO:0110110	positive regulation of animal organ morphogenesis	39/3644	81/18670	5.73301e-09	3.10472e-07	2.1491e-07	CSF1/TGFB2/TGFBR2/ROBO2/ODAPH/SPRY1/HAND2/GDNF/FGF1/TFAP2A/EDN1/VEGFA/TNFAIP3/TWIST1/FOXP2/WNT2/SMO/PTN/NOTCH1/LGR4/WT1/MDK/GATA3/PAX2/VDR/HOXC11/BMP4/SIX1/SIX4/FGF7/MESP1/LHX1/HOXB7/NOG/SOX9/BMP2/JAG1/TGFB1/LIF	39
GO:0030308	negative regulation of cell growth	70/3644	186/18670	6.27666e-09	3.37008e-07	2.33278e-07	DRAXIN/CDA/SESN2/SEMA6C/NPR1/TRIM46/RGS4/TGFB2/BCL11A/SERTAD2/FRZB/MAP2/SERPINE2/PPARG/SEMA3F/SEMA3B/HYAL1/HYAL2/BCL6/MSX1/SPP1/SFRP2/SEMA6A/SLIT3/CDHR2/EPHA7/ENPP1/INHBA/SEMA3A/SEMA3D/FHL1/FGF13/ARHGAP4/SFRP1/SOX17/CCN3/CDKN2A/SEMA4D/WT1/SIPA1/CCDC85B/GAL/WNT11/PAK1/CRYAB/ACVRL1/BTG1/SPART/BDKRB1/MEG3/SEMA6D/SEMA7A/SEMA4B/DCUN1D3/OSGIN1/WFDC1/TNK1/NTN1/ULK2/CDK5R1/WNT3/DCC/BCL2/SEMA6B/PTPRS/CDKN…	70
GO:0043583	ear development	79/3644	219/18670	6.52914e-09	3.47594e-07	2.40606e-07	DVL1/EPHB2/MYCL/COL11A1/VANGL2/PRRX1/PROX1/TGFB2/OSR1/KCNK3/SIX2/GLI2/FRZB/EPHA4/GBX2/SLC4A7/LRIG1/ZIC1/SOX2/HES1/MSX1/CHRNA9/FAT4/GABRB2/TFAP2A/EDN1/RIPOR2/SOBP/HEY2/TWIST1/BMPER/INSIG1/POU3F4/FZD3/CEBPD/CHD7/EYA1/OSR2/FZD6/SCRIB/ROR2/NR4A3/NOTCH1/CHRNA10/DCHS1/MYO7A/GATA3/ITGA8/CDH23/PAX2/LIN7A/GJB2/SPRY2/SLITRK6/BMP4/SIX1/SIX4/GABRB3/GABRA5/ALDH1A3/SALL1/ABR/NTN1/MYO15A/FZD2/NOG/SOX9/SLC9A3R1/…	79
GO:0048771	tissue remodeling	68/3644	179/18670	6.58622e-09	3.47686e-07	2.40669e-07	EPHA2/LEPR/S1PR1/EPAS1/MERTK/IL1A/ACVR2B/MITF/TFRC/SPP1/HAND2/F2R/THBS4/MEF2C/CSF1R/FOXC1/RSPO3/TNFAIP3/IL6/GPNMB/SNX10/PDK4/WNT16/PTN/NOS3/TIMP1/BGN/PTK2B/SFRP1/CHD7/TNFRSF11B/ANXA1/LGR4/MDK/SYT7/LTBP3/NOX4/IL18/UBASH3B/LIPA/VDR/ACVRL1/TMEM119/P2RX7/TNFSF11/MMP14/HIF1A/GREM1/CSPG4/MMP2/FOXC2/ABR/ITGB3/ACE/SIGLEC15/MC4R/TNFRSF11A/RASSF2/JAG1/GDF5/TGM2/EFNA2/RAB3D/TGFB1/CEACAM1/BCR/LIF/RAC2	68
GO:0032496	response to lipopolysaccharide	108/3644	330/18670	7.21128e-09	3.7751e-07	2.61314e-07	TNFRSF1B/ALPL/JUN/PDE4B/PTGFR/PTGS2/CD55/DUSP10/NLRP3/CMPK2/APOB/PELI1/IL1B/IL1RN/CASP8/CPS1/TIMP4/FOXP1/CD96/PLSCR4/IL12A/SPON2/PPARGC1A/CXCL8/CXCL6/PF4V1/CXCL1/PF4/CXCL5/CXCL3/CXCL2/SNCA/MGST2/TLR2/HPGD/PTGER4/PDE4D/F2R/MEF2C/CD14/EDN1/TREM2/CNR1/TNFAIP3/SASH1/AKAP12/IL6/CD36/NOS3/RPS6KA3/MAOB/STAR/PENK/LY96/CD274/PDCD1LG2/ABCA1/TLR4/DAB2IP/PTGES/ASS1/ADAMTS13/NOTCH1/SIGIRR/TH/NR1H3/CASP1/CARD1…	108
GO:0031532	actin cytoskeleton reorganization	45/3644	101/18670	8.62196e-09	4.47629e-07	3.09851e-07	S1PR1/F11R/ANTXR1/CAPN10/HCLS1/TNIK/PDGFRA/KIT/RICTOR/CSF1R/PHACTR1/THSD7A/AUTS2/BAIAP2L1/NRK/FLNA/DMTN/PTK2B/TEK/ANXA1/HRAS/MDK/CDC42BPG/PAK1/NTF3/ARHGDIB/EPS8/RAPGEF3/TRPV4/EFS/PLEK2/GPR65/FGF7/FES/BAIAP2/RAC3/CASS4/DAPK3/TGFB1/MYH9/BAIAP2L2/PARVB/PARVG/CXADR/TRPM2	45
GO:0048844	artery morphogenesis	37/3644	76/18670	9.58718e-09	4.89647e-07	3.38936e-07	PRRX1/PROX1/TGFB2/AKT3/APOB/COL3A1/ADAMTS9/HES1/HAND2/HPGD/FOXC1/SOX4/SRF/VEGFA/TFAP2B/PRDM1/HEY2/CHD7/EYA1/HEY1/NOTCH1/MDK/WNT11/ACVRL1/BMP4/SIX1/FOXF1/FOXC2/MYOCD/NOG/TBX2/SMAD7/JAG1/NOTCH3/COMP/APOE/TBX1	37
GO:0060411	cardiac septum morphogenesis	37/3644	76/18670	9.58718e-09	4.89647e-07	3.38936e-07	TGFBR3/VANGL2/PROX1/TGFB2/SOX11/ID2/RARB/TGFBR2/ROBO2/HES1/FGFRL1/NSD2/SLIT3/NKX2-5/MSX2/SOX4/HEY2/CITED2/TBX20/SMO/NOS3/GATA4/CHD7/HEY1/ZFPM2/NOTCH1/WNT11/TBX3/BMP4/ZFPM1/FZD2/NOG/TBX2/GATA6/SMAD7/JAG1/TBX1	37
GO:0060348	bone development	78/3644	217/18670	9.73831e-09	4.92884e-07	3.41176e-07	ALPL/MATN3/VIT/MEIS1/COL6A3/RARB/TGFBR2/PLXNB1/COL7A1/FOXP1/FGFR3/NSD2/MSX1/KIT/BMPR1B/PITX2/FAT4/SMAD1/SFRP2/PDGFC/RANBP3L/PTGER4/MEF2C/FGF18/MSX2/FOXC1/TFAP2A/SRF/COL21A1/COL12A1/FAM20C/TWIST1/POR/LRRC17/INSIG1/PHEX/RGN/PLS3/CSGALNACT1/STC1/SCARA3/MMP16/MATN2/OSR2/COL14A1/HAS2/CCN4/SCX/TEK/SEMA4D/COL27A1/DCHS1/LTBP3/MMP13/FLI1/COL13A1/PAPSS2/TMEM119/TRPV4/SH2B3/TNFSF11/MMP14/COCH/BMP4/TTC9/FOXN…	78
GO:0060350	endochondral bone morphogenesis	36/3644	73/18670	9.80747e-09	4.92884e-07	3.41176e-07	ALPL/MATN3/VIT/COL6A3/RARB/TGFBR2/COL7A1/FGFR3/BMPR1B/MEF2C/FGF18/FOXC1/COL21A1/COL12A1/POR/CSGALNACT1/STC1/SCARA3/MMP16/MATN2/COL14A1/SCX/TEK/COL27A1/MMP13/COL13A1/TMEM119/TRPV4/MMP14/COCH/BMP4/PHOSPHO1/SOX9/COMP/COL6A1/COL6A2	36
GO:0001558	regulation of cell growth	129/3644	416/18670	1.10805e-08	5.52443e-07	3.82403e-07	DRAXIN/CDA/SFN/SESN2/PTCH2/LPAR3/NGF/SEMA6C/NPR1/TRIM46/CRABP2/RGS4/TGFB2/BCL11A/SERTAD2/FRZB/MAP2/FN1/SERPINE2/PPARG/SEMA3F/SEMA3B/HYAL1/HYAL2/AGTR1/BCL6/MSX1/IGFBP7/NKX6-1/SPP1/LEF1/SFRP2/EFNA5/SEMA6A/HBEGF/SLIT3/CDHR2/DBN1/EDN1/SRF/VEGFA/RIMS1/EPHA7/ROS1/ENPP1/PRKN/INHBA/IGFBP3/SEMA3A/SEMA3D/SMURF1/PLXNA4/RPS6KA3/FHL1/FGF13/L1CAM/ARHGAP4/PTK2B/EXTL3/SFRP1/SOX17/RIMS2/CCN3/CDKN2A/IGFBPL1/SEMA4D…	129
GO:0002367	cytokine production involved in immune response	45/3644	102/18670	1.2528e-08	6.19694e-07	4.28954e-07	TNFRSF14/TNFRSF1B/FCER1G/MR1/INAVA/CD55/TGFB2/NLRP3/RSAD2/IL1R1/IL18R1/IL18RAP/IL1B/CD96/IL12A/BCL6/DLG1/SPON2/KIT/TLR2/TLR3/F2RL1/CD74/HFE/HLA-E/RAET1G/IL6/TRIL/CD36/FOXP3/ANGPT1/DDX58/NR4A3/TLR4/TRAF2/IL18/GATA3/IRAK3/SEMA7A/GPRC5B/SMAD7/TICAM1/BST2/JAK3/TGFB1	45
GO:1901342	regulation of vasculature development	130/3644	422/18670	1.51267e-08	7.42392e-07	5.13886e-07	EPHA2/HSPG2/ADGRB2/TIE1/CTH/F3/PROK1/ECM1/NPR1/PTGS2/CHI3L1/VASH2/TGFB2/EGLN1/AKT3/XDH/CYP1B1/HK2/IL1A/IL1B/NFE2L2/STAT1/PPARG/TGFBR2/HYAL1/ADAMTS9/AGTR1/KIT/CXCL8/PF4/SMAD1/SFRP2/VEGFC/TLR3/THBS4/SEMA6A/EGR1/ECSCR/FGF1/SPINK5/FGF18/FOXC1/PRL/VEGFA/ADGRB3/HEY2/TNFAIP3/SASH1/SOD2/GPER1/MEOX2/HDAC9/TWIST1/IL6/GPNMB/AQP1/BMPER/HGF/TSPAN12/PTN/NOS3/MIR221/AMOT/GATA4/PTK2B/SFRP1/HEY1/ENPP2/ADGRB1/TEK/…	130
GO:0050678	regulation of epithelial cell proliferation	119/3644	378/18670	1.58491e-08	7.71814e-07	5.34252e-07	MST1L/RUNX3/SFN/KDF1/TACSTD2/JUN/TGFBR3/F3/ECM1/ARNT/IQGAP3/VASH2/PROX1/TGFB2/DUSP10/AKT3/SOX11/OSR1/XDH/DYSF/LIMS2/STAT1/FZD7/PTPRN/SCG2/PPARG/MST1/HYAL1/AGTR1/SOX2/HES1/DLG1/EPGN/EREG/AREG/SFRP2/VEGFC/RICTOR/THBS4/MEF2C/FGF1/PRL/VEGFA/CD109/PTPRK/TNFAIP3/TWIST1/CCL26/CDK6/FOXP2/WNT2/SMO/PTN/RGN/APLN/GPC3/PLXNB3/NKX3-1/ZNF703/SFRP1/CYP7B1/EYA1/RIDA/OSR2/HAS2/MTSS1/NFIB/TEK/B4GALT1/KLF9/MIR27B/NR…	119
GO:0051963	regulation of synapse assembly	46/3644	106/18670	1.62652e-08	7.85985e-07	5.44061e-07	AGRN/EPHB2/ADGRB2/AMIGO1/OXTR/ROBO2/GAP43/EPHB1/CLSTN2/NLGN1/EPHB3/IL1RAP/ADGRL3/SNCA/TLR2/MEF2C/EFNA5/MDGA1/ADGRB3/EPHA7/PPP1R9A/LRRN3/GPC4/SLITRK4/ADGRB1/PTPRD/SEMA4D/MUSK/BDNF/LRRTM3/DLG5/CLSTN3/AMIGO2/SLITRK6/SLITRK5/LRFN5/SIX1/SIX4/FLRT2/NLGN2/NTN1/ASIC2/SYNDIG1/PTPRS/LRFN3/LRFN1	46
GO:0046578	regulation of Ras protein signal transduction	83/3644	238/18670	1.64572e-08	7.89194e-07	5.46283e-07	ARHGEF16/PLEKHG5/ARHGEF19/EPHB2/VAV3/CSF1/NGF/RALGPS2/TGFB2/ITPKB/ARHGEF4/COL3A1/FGD5/ARHGEF3/KALRN/HEG1/ARHGEF26/BCL6/SPRY1/FBXO8/PLEKHG4B/TRIO/CCDC125/F2RL2/F2R/F2RL1/RASGRF2/CDC42SE2/ARHGEF37/SQSTM1/RIPOR2/ARFGEF3/PLEKHG1/AUTS2/SH2B2/MET/DGKI/ARHGEF5/IQSEC2/LPAR4/SPRY3/NRG1/CAVIN4/ABCA1/LPAR1/DAB2IP/RAPGEF1/NOTCH1/HRAS/EPS8L2/ARRB1/NET1/RASGEF1A/PLCE1/PSD/FOXM1/PLEKHG6/ARHGDIB/EPS8/FGD4/SPRY2/…	83
GO:0048638	regulation of developmental growth	111/3644	347/18670	1.83536e-08	8.73467e-07	6.04617e-07	AGRN/DRAXIN/LPAR3/TGFBR3/CSF1/NGF/SEMA6C/TRIM46/CRABP2/RGS4/PROX1/DUSP10/BCL11A/MEIS1/MAP2/FN1/TGFBR2/SEMA3F/SEMA3B/PLS1/FGFR3/NKX6-1/SPP1/SFRP2/MEF2C/EFNA5/SEMA6A/WWC1/NKX2-5/STC2/DBN1/FOXC1/EDN1/JARID2/PRL/SRF/VEGFA/RIMS1/EPHA7/HEY2/PRKN/TBX20/POR/SEMA3A/SEMA3D/SMURF1/MIR25/WNT2/SMO/PLXNA4/NRK/FGF13/L1CAM/ARHGAP4/SFRP1/CHD7/RIMS2/ZFPM2/SEMA4D/MUSK/OLFM1/NOTCH1/IGF2/PHLDA2/ILK/BDNF/WT1/GAL/PAK1/…	111
GO:0031346	positive regulation of cell projection organization	120/3644	383/18670	1.86983e-08	8.83178e-07	6.11339e-07	AGRN/DVL1/CROCC/LPAR3/PLPPR5/AMIGO1/NGF/CRABP2/DNM3/RHOQ/ZEB2/NFE2L2/ZNF804A/FN1/EPHA4/PLXNB1/ROBO2/EPHA3/KALRN/PLXNA1/NLGN1/KIT/NDNF/TENM3/ITGA2/F2RL1/EFNA5/DBN1/TUBB2B/RIPOR2/CARMIL1/PACSIN1/SRF/VEGFA/RIMS1/CNR1/PRKN/FSCN1/TMEM106B/ANLN/AUTS2/MAGI2/HGF/PPP1R9A/SMURF1/GPC2/CUX1/RELN/PLXNA4/PTN/EZH2/MIR221/PAK3/DOCK11/PLXNB3/L1CAM/NEFL/PTK2B/RP1/STMN2/RIMS2/ENPP2/WASHC1/PTPRD/SAXO1/SEMA4D/LPAR1/D…	120
GO:0072012	glomerulus vasculature development	18/3644	25/18670	1.89413e-08	8.87978e-07	6.14662e-07	OSR1/HES1/PDGFRA/EGR1/TCF21/ANGPT1/TEK/NOTCH1/WT1/PDGFD/ACTA2/BMP4/FOXC2/PECAM1/SERPINB7/NOTCH3/GPR4/PDGFB	18
GO:0060840	artery development	44/3644	100/18670	1.99925e-08	9.30316e-07	6.43968e-07	PRRX1/PROX1/TGFB2/AKT3/APOB/COL3A1/ACVR2B/ADAMTS9/ROBO2/HES1/HAND2/HPGD/ADAMTS6/FOXC1/SOX4/SRF/VEGFA/TFAP2B/PRDM1/HEY2/NKX3-1/CHD7/EYA1/HEY1/NOTCH1/MDK/PDE2A/WNT11/PRICKLE1/ACVRL1/BMP4/SIX1/LOXL1/FOXF1/FOXC2/MYOCD/NOG/TBX2/SMAD7/JAG1/NOTCH3/COMP/APOE/TBX1	44
GO:0090184	positive regulation of kidney development	24/3644	40/18670	2.05633e-08	9.46439e-07	6.55128e-07	GDNF/FOXD1/EGR1/VEGFA/CD24/PDGFA/SMO/LGR4/WT1/PDGFD/GATA3/RET/PAX2/BMP4/SIX1/SIX4/LHX1/HOXB7/NOG/SOX9/SERPINB7/TGFB1/LIF/PDGFB	24
GO:0030595	leukocyte chemotaxis	79/3644	224/18670	2.06403e-08	9.46439e-07	6.55128e-07	PIK3CD/MST1L/NBL1/CSF3R/PDE4B/S1PR1/VAV3/CSF1/FCER1G/TGFB2/LYST/DYSF/IL1B/IL1RN/SCG2/IL17RC/HRH1/ITGA9/MST1/IL12A/BST1/KIT/CXCL8/CXCL6/PF4V1/CXCL1/PF4/CXCL5/CXCL3/CXCL2/VEGFC/ITGA1/PDE4D/F2RL1/THBS4/CD74/DUSP1/EDN1/RIPOR2/VEGFA/IL6/CCL26/PTN/ARHGEF5/RARRES2/MOSPD2/MTUS1/PTK2B/CYP7B1/CCN3/ANXA1/SAA1/MDK/CAMK1D/C3AR1/PTPRO/CMKLR1/TRPV4/TNFSF11/EDNRB/PGF/GREM1/IL16/CORO1A/HSD3B7/CCL2/CCL7/CCL8/CCL13…	79
GO:0007162	negative regulation of cell adhesion	96/3644	289/18670	2.13709e-08	9.72838e-07	6.73402e-07	TNFRSF14/AJAP1/RCC2/RUNX3/DAB1/TACSTD2/MUC1/CYP1B1/EPCAM/PELI1/LOXL3/IL1RN/FZD7/SERPINE2/PLXNB1/PLXNA1/IL20RB/BCL6/APOD/MELTF/DLG1/PDE5A/FGG/PIK3R1/EFNA5/SEMA6A/IRF1/CD74/DUSP1/RIPOR2/HFE/VEGFA/TNFRSF21/GPNMB/ADAM22/PODXL/PLXNA4/ARHGAP6/MIR221/FOXP3/PLXNB3/DMTN/ZNF703/PAG1/ANGPT1/CD274/PDCD1LG2/ACER2/CDKN2A/ANXA1/SEMA4D/KLF4/AKNA/TNC/ASS1/NOTCH1/NRARP/MDK/SIPA1/LRRC32/FZD4/UBASH3B/PRKG1/VSIR/DLG5…	96
GO:0007160	cell-matrix adhesion	79/3644	225/18670	2.5793e-08	1.15941e-06	8.02548e-07	AJAP1/RCC2/TESK2/CSF1/ITGA10/NID1/LIMS1/ITGB6/COL3A1/FN1/SNED1/ADAMTS9/EPHA3/CD96/BCL6/APOD/BST1/LIMCH1/HPSE/FGG/ITGA1/ITGA2/PIK3R1/EFNA5/SRF/VEGFA/PTPRK/CCN2/EPDR1/CD36/CDK6/ZYX/ARHGAP6/L1CAM/DMTN/PTK2B/PLEKHA2/SFRP1/ACER2/CDKN2A/TEK/ECM2/NINJ1/ADAMTS13/ILK/THY1/ITGA8/COL13A1/PLAU/COL17A1/ACVRL1/PPFIA2/POSTN/ITGBL1/MMP14/NID2/FBLN5/FMN1/ONECUT1/ITGA11/CDH13/VTN/CCR7/JUP/ITGB3/PECAM1/ITGB4/BCL2/J…	79
GO:0060349	bone morphogenesis	48/3644	114/18670	2.58385e-08	1.15941e-06	8.02548e-07	ALPL/MATN3/VIT/COL6A3/RARB/TGFBR2/COL7A1/FGFR3/MSX1/BMPR1B/SFRP2/MEF2C/FGF18/MSX2/FOXC1/TFAP2A/COL21A1/COL12A1/TWIST1/POR/INSIG1/CSGALNACT1/STC1/SCARA3/MMP16/MATN2/OSR2/COL14A1/HAS2/SCX/TEK/COL27A1/LTBP3/MMP13/COL13A1/TMEM119/TRPV4/MMP14/COCH/BMP4/FOXN3/CHSY1/PHOSPHO1/SOX9/COMP/TGFB1/COL6A1/COL6A2	48
GO:0050866	negative regulation of cell activation	72/3644	199/18670	2.60746e-08	1.16171e-06	8.04136e-07	TNFRSF14/RUNX3/SOX11/ID2/PELI1/LOXL3/MERTK/SERPINE2/PARP3/CD200/IL20RB/BCL6/DLG1/PDGFRA/BANK1/PDE5A/FGG/IRF1/CD74/RIPOR2/HFE/MICA/TNFRSF21/CNR1/TNFAIP3/PDGFA/GPER1/GPNMB/INHBA/NOS3/FOXP3/SFRP1/PAG1/CD274/PDCD1LG2/ANXA1/NRARP/TSPAN32/MDK/NR1H3/GAL/LRRC32/UBASH3B/PRKG1/VSIR/DLG5/LAG3/PAWR/SH2B3/LRFN5/BMP4/ARG2/ABAT/SPN/ADAMTS18/FOXF1/ABR/MILR1/C1QTNF1/SMAD7/PRNP/THBD/BPI/SDC4/CEBPB/JAK3/TGFB1/CEACA…	72
GO:0045165	cell fate commitment	91/3644	271/18670	2.77057e-08	1.22569e-06	8.48424e-07	PDPN/PTCH2/GLIS1/TBX15/PRRX1/SOX13/PROX1/WNT9A/ID2/GDF7/SIX2/EPAS1/LOXL3/GLI2/DLX1/DLX2/SATB2/FZD7/PPARG/FEZF2/MITF/GAP43/SOX2/HES1/NKX6-1/SMAD1/SFRP2/MEF2C/PITX1/NKX2-5/TBX18/PRDM1/HEY2/IL6/TBX20/WNT2/WNT16/SMO/FOXP3/FGF13/EBF2/NRG1/SFRP1/SOX17/EYA1/GAS1/ROR2/KLF4/NOTCH1/WT1/WNT11/TENM4/CDON/GATA3/PAX2/WNT5B/SOX5/HOXC10/STAT6/MYF6/TBX3/SPRY2/BMP4/SIX1/BATF/BCL11B/ONECUT1/RORA/MESP1/NR2F2/SPN/TGF…	91
GO:0001704	formation of primary germ layer	50/3644	121/18670	2.79175e-08	1.22642e-06	8.4893e-07	EPHA2/COL11A1/LAMB3/SIX2/FZD7/FN1/COL7A1/COL8A1/SOX2/CHRD/LEF1/SMAD1/SFRP2/ITGA2/FOXC1/SRF/COL12A1/TBX20/INHBA/SOX17/EYA1/SCX/NR4A3/KLF4/WNT11/MMP8/ITGA8/PAX2/ITGA5/HMGA2/COL4A2/MMP14/BMP4/MESP1/MESP2/MMP2/FOXF1/FOXC2/VTN/LHX1/WNT3/ITGB3/NOG/ITGB4/GATA6/LAMA3/MMP9/EYA2/NF2/COL6A1	50
GO:0048839	inner ear development	70/3644	192/18670	2.84165e-08	1.23299e-06	8.53479e-07	DVL1/EPHB2/MYCL/COL11A1/VANGL2/PRRX1/PROX1/TGFB2/KCNK3/GLI2/FRZB/EPHA4/GBX2/SLC4A7/LRIG1/ZIC1/SOX2/HES1/CHRNA9/FAT4/GABRB2/TFAP2A/RIPOR2/SOBP/HEY2/BMPER/INSIG1/POU3F4/FZD3/CEBPD/CHD7/EYA1/FZD6/SCRIB/ROR2/NR4A3/NOTCH1/CHRNA10/DCHS1/MYO7A/GATA3/ITGA8/CDH23/PAX2/LIN7A/GJB2/SPRY2/SLITRK6/BMP4/SIX1/SIX4/GABRB3/GABRA5/ALDH1A3/ABR/NTN1/MYO15A/FZD2/SOX9/SLC9A3R1/ATP8B1/BMP2/JAG1/MAFB/SDC4/TGFB1/TBX1/BCR/…	70
GO:0099173	postsynapse organization	62/3644	163/18670	2.84596e-08	1.23299e-06	8.53479e-07	DVL1/EPHB2/NOS1AP/DNM3/ZNF804A/EPHA4/DOCK10/SEMA3F/GAP43/KALRN/TMEM108/EPHB1/NLGN1/EPHB3/ETV5/IL1RAP/DLG1/SLC7A11/GLRB/CTNND2/GDNF/HOMER1/DBN1/EPHA7/FZD9/MAGI2/PPP1R9A/RELN/LRRC4/PTN/FRMPD4/CNKSR2/PAK3/NEFL/ARHGAP39/PTPRD/MUSK/CEL/LRP4/RAPSN/SPTBN2/SHANK2/ARHGAP22/ZNF365/INA/LRRK2/CHRNA7/IGF1R/NLGN2/CDK5R1/BAIAP2/CDH2/LZTS3/PRNP/PTPRS/ARHGAP33/LRFN1/APOE/NLGN4Y/NEFH/SHANK3/TIAM1	62
GO:0048592	eye morphogenesis	58/3644	149/18670	3.01952e-08	1.29922e-06	8.99326e-07	EPHA2/MFAP2/EPHB2/CRB1/PROX1/WNT9A/SOX11/EFEMP1/MEIS1/THRB/RARB/COL8A1/NECTIN3/EPHB1/FOXL2/PITX2/TENM3/FAT1/HCN1/MAN2A1/FBN2/TFAP2A/VEGFA/TFAP2B/PRDM1/TWIST1/WNT2/TSPAN12/WNT16/PTN/RP1/RORB/TDRD7/TH/FJX1/ROM1/MYO7A/THY1/CDON/RBP4/PAX2/GDF11/KDM2B/BMP4/HIF1A/LCTL/NR2E3/ALDH1A3/NKD1/IRX5/LHX1/STAT3/TBX2/SOX9/SDK2/BCL2/JAG1/DSCAM	58
GO:0010544	negative regulation of platelet activation	15/3644	19/18670	3.85046e-08	1.64548e-06	1.13901e-06	SERPINE2/PDGFRA/FGG/PDGFA/NOS3/UBASH3B/PRKG1/SH2B3/ABAT/ADAMTS18/C1QTNF1/THBD/CEACAM1/APOE/PDGFB	15
GO:0060537	muscle tissue development	125/3644	408/18670	4.04154e-08	1.71547e-06	1.18745e-06	TGFBR3/S1PR1/COL11A1/RGS4/BTG2/ATF3/PROX1/TGFB2/SOX11/ID2/OSR1/SLC8A1/MEIS1/VAMP5/COL3A1/FZD7/DNER/NR1D2/RARB/TGFBR2/MYL3/ADAMTS9/HEG1/EPHB1/FOXL2/KCNAB1/TIPARP/DLG1/PPARGC1A/PDGFRA/LEF1/SMAD1/HOMER1/MEF2C/MEGF10/PITX1/EGR1/SGCD/NKX2-5/FOXC1/DSP/EDN1/JARID2/RBM24/RIPOR2/SRF/VEGFA/COL19A1/BVES/POPDC3/HEY2/TCF21/MEOX2/HDAC9/TWIST1/TBX20/ELN/MIR25/FOXP2/WNT2/SMO/MYOM2/GATA4/NRG1/SOX17/CHD7/EYA1/ZFPM…	125
GO:0060021	roof of mouth development	40/3644	89/18670	4.23457e-08	1.78534e-06	1.23582e-06	PRDM16/EPHB2/TGFBR3/PRRX1/TGFB2/SOX11/OSR1/PKDCC/LOXL3/SATB2/TGFBR2/ACVR2B/TIPARP/EPHB3/DLG1/MSX1/PDGFRA/LEF1/HAND2/MEF2C/TFAP2A/TCF21/MEOX2/TWIST1/INHBA/INSIG1/CHD7/OSR2/ALX4/WNT11/LRRC32/ARID5B/VAX1/GDF11/ALX1/TBX3/GABRB3/FZD2/TBX2/TBX1	40
GO:0048706	embryonic skeletal system development	51/3644	126/18670	4.58339e-08	1.91953e-06	1.3287e-06	COL11A1/TBX15/PBX1/PRRX1/WNT9A/SOX11/OSR1/SIX2/ACVR2A/DLX1/DLX2/SATB2/TGFBR2/HYAL1/DLG1/PDGFRA/MEF2C/TFAP2A/MDFI/TWIST1/EYA1/MMP16/OSR2/SCX/PCSK5/ALX4/WNT11/KIAA1217/RBP4/HOXC11/HOXC6/HOXC9/HOXC4/HOXC5/ALX1/CHST11/MMP14/BMP4/SIX1/SIX4/IRX5/FOXC2/LHX1/HOXB2/HOXB5/HOXB6/HOXB7/HOXB8/HOXB9/NOG/TBX1	51
GO:1903522	regulation of blood circulation	97/3644	297/18670	4.63763e-08	1.92938e-06	1.33552e-06	HSPB7/PDE4B/TMIGD3/NPR1/NOS1AP/RGS4/PTGS2/ADORA1/ATP2B4/TGFB2/KCNK1/KCNK3/SLC8A1/EPAS1/KCNIP3/BIN1/DES/KCNE4/ITPR1/OXTR/HRH1/THRB/MYL3/CACNA2D3/AGTR1/DLG1/ADRA2C/CORIN/TACR3/PDE5A/FGG/PDE4D/F2R/F2RL1/HBEGF/KCNIP1/NKX2-5/HRH2/DSP/EDN1/BVES/HEY2/CCN2/SEMA3A/DOCK4/KCND2/CHRM2/KCNH2/NOS3/APLN/FGF13/ATP2B3/FLNA/GATA4/STC1/TMEM65/SLC1A1/TH/KCNE3/FXYD6/CELF2/CACNA1C/ABCC9/ITPR2/PKP2/CACNB3/ATP2B1/PTGER2…	97
GO:1902903	regulation of supramolecular fiber organization	111/3644	353/18670	5.11432e-08	2.11369e-06	1.46311e-06	ASAP3/TACSTD2/KANK4/S1PR1/RGS4/LMOD1/PROX1/FMN2/PFN4/ANKRD53/CAPG/NCK2/BIN1/TMEFF2/MAP2/HCLS1/MAP6D1/DLG1/LIMCH1/SNCA/SYNPO2/RICTOR/PTGER4/PIK3R1/F2RL1/JMY/MEF2C/DBN1/EDN1/CARMIL1/CCN2/SNX9/PRKN/SCIN/AEBP1/ELN/CCL26/PPP1R9A/BAIAP2L1/MET/ARHGEF5/ACTR3C/ARHGAP6/TMSB4X/TMSB15A/TMSB15B/PAK3/FGF13/FLNA/WASH6P/DMTN/PTK2B/CLU/SFRP1/STMN2/WASHC1/ABITRAM/LPAR1/CAMSAP1/SPTBN2/WNT11/PAK1/NOX4/CRYAB/EPS8/RAP…	111
GO:0048640	negative regulation of developmental growth	47/3644	113/18670	5.66691e-08	2.32677e-06	1.61059e-06	DRAXIN/SEMA6C/TRIM46/RGS4/DUSP10/BCL11A/MEIS1/MAP2/TGFBR2/SEMA3F/SEMA3B/FGFR3/SPP1/SFRP2/SEMA6A/WWC1/STC2/JARID2/EPHA7/SEMA3A/SEMA3D/MIR25/FGF13/ARHGAP4/SFRP1/SEMA4D/GAL/PAK1/MYOZ1/RBP4/SPART/BMP4/SEMA6D/SEMA7A/SEMA4B/NKD1/NTN1/RAI1/ULK2/CDK5R1/WNT3/NOG/DCC/SEMA6B/PTPRS/PPARA/MAPK11	47
GO:0022612	gland morphogenesis	49/3644	120/18670	6.01056e-08	2.45184e-06	1.69717e-06	EPHA2/CSF1/PROX1/TGFB2/GDF7/GLI2/LIMS2/TGFBR2/PLXNA1/ETV5/AREG/CSF1R/MSX2/ID4/TNFAIP3/PDGFA/HGF/SEMA3A/PTN/NKX3-1/SFRP1/CYP7B1/SCRIB/NFIB/TNC/NOTCH1/MDK/NRG3/VDR/STAT6/GLI1/NTN4/TBX3/BMP4/FGF7/ESRP2/NTN1/HOXB13/NOG/TBX2/SOX9/SLC9A3R1/LAMA1/BCL2/TGM2/CEBPB/LAMA5/TGFB1/CEACAM1	49
GO:0045778	positive regulation of ossification	40/3644	90/18670	6.19305e-08	2.50998e-06	1.73742e-06	CTNNBIP1/TGFB2/SOX11/OSR1/SLC8A1/PKDCC/ACVR2A/ACVR2B/BMPR1B/SMAD1/SFRP2/IL6ST/MEF2C/FBN2/MSX2/PDLIM7/TFAP2A/FBXO5/FAM20C/IL6/FZD9/HGF/PTN/CEBPD/OSR2/CCN4/ILK/ZBTB16/ATP2B1/TMEM119/P2RX7/PRKD1/BMP4/HIF1A-AS2/BMP2/JAG1/CEBPB/JUND/TGFB1/WNT7B	40
GO:0006024	glycosaminoglycan biosynthetic process	46/3644	110/18670	6.42555e-08	2.57104e-06	1.77968e-06	AGRN/B3GALT6/HSPG2/FMOD/PRELP/SDC1/IL1B/B3GNT7/CSPG5/HYAL1/ST3GAL6/CHST2/ABCC5/HS3ST1/NDST3/VCAN/CHSY3/UST/GPC2/CHST7/HS6ST2/GPC4/GPC3/BGN/CSGALNACT1/EXTL3/SDC2/ANGPT1/HAS2/ST3GAL1/B4GALT1/CHST1/LUM/DCN/CHST11/B3GNT4/CSPG4/ACAN/CHSY1/CHST6/HS3ST3A1/HS3ST3B1/SDC4/TGFB1/HAS1/PDGFB	46
GO:0061387	regulation of extent of cell growth	46/3644	110/18670	6.42555e-08	2.57104e-06	1.77968e-06	DRAXIN/LPAR3/NGF/SEMA6C/TRIM46/CRABP2/MAP2/FN1/SEMA3F/SEMA3B/NKX6-1/SPP1/EFNA5/SEMA6A/DBN1/SRF/VEGFA/EPHA7/SEMA3A/SEMA3D/PLXNA4/FGF13/L1CAM/ARHGAP4/SEMA4D/OLFM1/ILK/BDNF/PAK1/SPART/SEMA6D/ISLR2/SEMA7A/SEMA4B/TNFRSF12A/NTN1/TRPV2/ULK2/CDK5R1/RND2/WNT3/DCC/SEMA6B/PTPRS/APOE/DSCAM	46
GO:0051271	negative regulation of cellular component movement	118/3644	384/18670	8.0375e-08	3.19567e-06	2.21205e-06	NBL1/TIE1/PODN/TACSTD2/TGFBR3/TMIGD3/SEMA6C/ADORA1/DUSP10/CYP1B1/BIN1/ACVR1C/NFE2L2/COL3A1/TMEFF2/SRGAP3/PPARG/SEMA3F/SEMA3B/HYAL2/ADAMTS9/MITF/GCSAM/CD200/CHRD/APOD/PPARGC1A/LIMCH1/SFRP2/PTGER4/CCDC125/MEF2C/SEMA6A/CD74/DUSP1/RIPOR2/SRF/FOXO3/PTPRK/CITED2/MEOX2/IGFBP3/MAGI2/SEMA3A/SEMA3D/PTN/MIR221/RGN/TIMP1/PLXNB3/ARHGAP4/STC1/NRG1/SFRP1/TP53INP1/CCN3/ADGRB1/RECK/SEMA4D/KLF4/DAB2IP/NOTCH1/ILK/C…	118
GO:0002573	myeloid leukocyte differentiation	72/3644	204/18670	8.29044e-08	3.2755e-06	2.26731e-06	PIK3CD/CTNNBIP1/EPHA2/JUN/CSF1/CD101/IFI16/FCER1G/ID2/TMEM178A/CASP8/PPARG/TGFBR2/MITF/FOXP1/HCLS1/TFRC/KIT/PF4/LEF1/TLR2/TLR3/PIK3R1/F2RL1/MEF2C/CAMK4/CSF1R/CD74/TREM2/VEGFA/CD109/OSTM1/L3MBTL3/FAM20C/SNX10/INHBA/CDK6/LRRC17/PIR/GPC3/SFRP1/CCN4/ROR2/TLR4/BATF2/FADD/UBASH3B/GATA3/SH3PXD2A/CD4/TNFSF11/BMP4/FOS/BATF/FES/ZFPM1/EVI2B/CCR7/FASN/SIGLEC15/TNFRSF11A/RASSF2/MAFB/MMP9/CEBPB/FSTL3/EFNA2/TGF…	72
GO:0010721	negative regulation of cell development	108/3644	344/18670	8.44389e-08	3.31528e-06	2.29485e-06	HES4/DRAXIN/RCC2/EPHB2/DAB1/TACSTD2/SEMA6C/TRIM46/RGS4/PBX1/DNM3/RAB29/DUSP10/SOX11/ID2/BCL11A/MEIS1/IL1B/DLX1/DLX2/FRZB/COL3A1/MAP2/EPHA4/THRB/SEMA3F/SEMA3B/FEZF2/NLGN1/SOX2/HES1/MELTF/CRMP1/NKX6-1/SPP1/NR2F1/EFNA5/SEMA6A/MYLIP/ID4/DAAM2/VEGFA/EPHA7/FOXO3/IL6/SEMA3A/SEMA3D/PTN/FGF13/ARHGAP4/DMTN/NRG1/STMN2/HEY1/S1PR3/SEMA4D/LPAR1/BRINP1/NOTCH1/LRP4/RTN4RL2/GAL/PAK1/THY1/SORL1/ZNF365/NRG3/VAX1/IN…	108
GO:0045444	fat cell differentiation	77/3644	223/18670	8.60117e-08	3.35606e-06	2.32308e-06	PRDM16/FNDC5/GLIS1/LRRC8C/RNASEL/PTGS2/LAMB3/DUSP10/ID2/DYSF/INHBB/NR4A2/FRZB/PPARG/WWTR1/HES1/PPARGC1A/SULT1E1/BBS12/SFRP2/TRIO/MSX2/ID4/TFAP2B/ENPP1/GPER1/ARL4A/IL6/SH2B2/RARRES2/INSIG1/EBF2/SFRP1/CEBPD/FABP4/RUNX1T1/ZFPM2/CCN4/MIR27B/NR4A3/KLF4/LGALS12/CCDC85B/CCND1/ZBTB16/GATA3/CCDC3/ARID5B/EGR2/BNIP3/WNT5B/GNB3/LMO3/C1QL4/HMGA2/CMKLR1/TRPV4/FOXO1/ALDH6A1/JDP2/RORA/PEX11A/TGFB1I1/ZFPM1/ALOXE3…	77
GO:0048659	smooth muscle cell proliferation	63/3644	171/18670	8.82689e-08	3.42287e-06	2.36932e-06	CTNNBIP1/JUN/S1PR1/NPR1/PTGS2/ID2/PDE1A/CALCRL/STAT1/PPARG/TGFBR2/FOXP1/IL12A/APOD/PPARGC1A/EREG/HPGD/NPR3/ITGA2/MEF2C/HBEGF/EDN1/MYB/MAP3K5/TNFAIP3/SOD2/GPER1/IL6/IGFBP3/ELN/NAMPT/MIR221/APLN/CCN3/CCN4/MIR27B/NR4A3/KLF4/ILK/P2RY6/PAK1/PDGFD/IL18/PRKG1/PDCD4/ABCC4/NDRG2/BMP4/TPM1/RBPMS2/MMP2/CDH13/CYBA/SERPINF2/MYOCD/TGM2/MMP9/ELANE/CNN1/NOTCH3/PTGIR/COMT/PDGFB	63
GO:0042391	regulation of membrane potential	130/3644	434/18670	9.31226e-08	3.58893e-06	2.48427e-06	DVL1/IFI6/RIMS3/JUN/MLLT11/HCN3/NOS1AP/RGS4/ADORA1/KCNH1/CNIH3/KCNK1/KCNK3/SLC8A1/BIN1/SCN2A/SCN9A/KCNE4/PID1/BOK/TMEM108/NLGN1/FGF12/DLG1/CHRNA9/SNCA/GLRB/HCN1/MEF2C/GLRX/GABRB2/DSP/EDN1/TREM2/RIMS1/CNR1/BVES/POPDC3/PRKN/GPER1/FZD9/STX1A/CD36/PPP1R9A/RELN/CFTR/KCND2/PTN/DGKI/KCNH2/GRIA3/FHL1/FGF13/GABRE/GABRA3/GABRQ/FLNA/PTK2B/RNF122/CHRNA6/RIMS2/KCNQ3/GRIN3A/PTPN3/CHRNA10/CNIH2/NPAS4/SHANK2/KCN…	130
GO:0016049	cell growth	142/3644	484/18670	9.7536e-08	3.7361e-06	2.58614e-06	DVL1/DRAXIN/CDA/SFN/SESN2/PTCH2/LPAR3/NGF/SEMA6C/NPR1/TRIM46/CRABP2/RGS4/TGFB2/BCL11A/SERTAD2/ZEB2/FRZB/MAP2/FN1/SERPINE2/PPARG/TGFBR2/SEMA3F/SEMA3B/HYAL1/HYAL2/PLXNA1/TMEM108/FOXL2/AGTR1/BCL6/MSX1/IGFBP7/NKX6-1/SPP1/LEF1/SFRP2/EFNA5/SEMA6A/HBEGF/SLIT3/CDHR2/DBN1/EDN1/SRF/VEGFA/RIMS1/EPHA7/ROS1/ENPP1/PRKN/INHBA/IGFBP3/AUTS2/SEMA3A/SEMA3D/SMURF1/PLXNA4/RPS6KA3/FHL1/FGF13/L1CAM/ARHGAP4/GATA4/PTK2B/…	142
GO:1901214	regulation of neuron death	100/3644	313/18670	9.81476e-08	3.73675e-06	2.58659e-06	NMNAT1/DRAXIN/TNFRSF1B/ATP13A2/PCSK9/JUN/CSF1/NGF/NES/ADORA1/BTG2/RAB29/TGFB2/EN1/NR4A2/DLX1/CASP8/BOK/CD200/EPHB1/PPARGC1A/TLR6/SNCA/NDNF/SLC7A11/TRIM2/RETREG1/GDNF/ITGA1/F2R/MEF2C/EGR1/GABRB2/CPEB4/FOXQ1/TFAP2A/TFAP2B/EPHA7/FOXO3/NCOA7/MYB/MAP3K5/SOD2/PRKN/GPNMB/FZD9/CASP2/XRCC2/EN2/PAK3/NEFL/PTK2B/CLU/STAR/ANGPT1/NR4A3/TLR4/BARHL1/TRAF2/HRAS/ILK/BDNF/MDK/RAPSN/CLCF1/ARRB1/SORL1/GATA3/UNC5B/DDI…	100
GO:0043405	regulation of MAP kinase activity	106/3644	337/18670	9.98484e-08	3.7786e-06	2.61556e-06	EPHB2/LPAR3/PROK1/NGF/IQGAP3/VANGL2/RGS4/INAVA/ADORA1/DUSP10/DUSP2/IL1B/ZEB2/EPHA4/HYAL2/DUSP7/TNIK/TLR6/KIT/EPGN/MAPK10/PDE5A/SPRY1/SFRP2/PDGFC/ITGA1/MAP3K1/F2R/FGF1/CD74/C1QTNF2/FGF18/DUSP1/EDN1/VEGFA/CD24/TPD52L1/MAP3K5/SASH1/PDGFA/HGF/ARHGEF5/EZH2/NRK/PAK3/SPRY3/PTK2B/DUSP4/NRG1/SFRP1/GADD45G/ROR2/LPAR1/TLR4/DAB2IP/RAPGEF1/TRAF2/HRAS/DUSP8/ILK/SAA1/MAPK8IP1/ARRB1/PAK1/FZD4/NOX4/PDGFD/SORL1/MA…	106
GO:0006836	neurotransmitter transport	89/3644	270/18670	1.02449e-07	3.82632e-06	2.64859e-06	DVL1/RIMS3/RAB3B/SLC1A7/KCNC4/SYT6/SV2A/FCER1G/RGS4/PPFIA4/SLC30A1/VAMP8/PNKD/SYN2/SLC25A38/CSPG5/ERC2/STX19/NLGN1/SNCA/SLC7A11/SLC1A3/GDNF/MEF2C/CAMK2A/EDN1/SLC29A1/RIMS1/CNR1/STX11/SLC22A3/PRKN/GPER1/ICA1/AQP1/ADCY1/STX1A/PCLO/PPP1R9A/CADPS2/CHRM2/DGKI/PTPRN2/MAOB/SYN1/SLC38A5/APLN/GABRQ/SLC6A8/CHRNA6/RIMS2/SCRIB/SLC1A1/APBA1/GRIN3A/SLC44A1/NCS1/TH/SYT7/SLC29A2/SYT12/TACR2/SNCG/LRRK2/SYT1/LIN7A…	89
GO:0050806	positive regulation of synaptic transmission	62/3644	168/18670	1.03686e-07	3.82632e-06	2.64859e-06	DVL1/EPHB2/RIMS3/RAB3B/RGS4/PTGS2/ADORA1/EPHA4/SERPINE2/OXTR/CLSTN2/MME/NLGN1/NSG1/SNCA/SLC1A3/SQSTM1/RIMS1/CNR1/LAMA2/GPER1/ADCY1/STX1A/PPP1R9A/RELN/PTN/PTK2B/RIMS2/ROR2/RAPSN/SYT12/SHANK2/NRGN/TACR2/CLSTN3/CACNB3/SYT1/CHRNA7/SLC24A1/BAIAP3/ABAT/GRIN2A/STX1B/CALB2/NLGN2/CCL2/MPP2/GIP/CACNG4/GRIN2C/BAIAP2/NETO1/PRNP/SNAP25/NTSR1/UNC13A/TSHZ3/APOE/GRIN2D/CACNG7/CACNG8/SHANK3	62
GO:0048736	appendage development	65/3644	179/18670	1.04057e-07	3.82632e-06	2.64859e-06	KDF1/CRABP2/PBX1/PRRX1/TGFB2/WNT9A/SOX11/OSR1/PKDCC/AFF3/EN1/GLI2/RARB/MSX1/BMPR1B/LEF1/PITX2/SLC7A11/SFRP2/HAND2/FBN2/PITX1/MSX2/TFAP2A/SOX4/TFAP2B/MEOX2/TWIST1/GPC3/CHD7/OSR2/FZD6/SCX/RECK/PCSK5/ROR2/NOTCH1/ALX4/LRP4/DYNC2H1/ZBTB16/CACNA1C/HOXC11/HOXC10/ALX1/CHST11/TBX3/BMP4/SMOC1/GREM1/FMN1/NR2F2/SALL1/B9D1/WNT3/NOG/TBX2/TBX4/SOX9/ITGB4/GDF5/ZNF358/COMP/ZNRF3/KREMEN1	65
GO:0060173	limb development	65/3644	179/18670	1.04057e-07	3.82632e-06	2.64859e-06	KDF1/CRABP2/PBX1/PRRX1/TGFB2/WNT9A/SOX11/OSR1/PKDCC/AFF3/EN1/GLI2/RARB/MSX1/BMPR1B/LEF1/PITX2/SLC7A11/SFRP2/HAND2/FBN2/PITX1/MSX2/TFAP2A/SOX4/TFAP2B/MEOX2/TWIST1/GPC3/CHD7/OSR2/FZD6/SCX/RECK/PCSK5/ROR2/NOTCH1/ALX4/LRP4/DYNC2H1/ZBTB16/CACNA1C/HOXC11/HOXC10/ALX1/CHST11/TBX3/BMP4/SMOC1/GREM1/FMN1/NR2F2/SALL1/B9D1/WNT3/NOG/TBX2/TBX4/SOX9/ITGB4/GDF5/ZNF358/COMP/ZNRF3/KREMEN1	65
GO:0045599	negative regulation of fat cell differentiation	27/3644	51/18670	1.04155e-07	3.82632e-06	2.64859e-06	WWTR1/BBS12/TRIO/MSX2/ID4/ENPP1/GPER1/IL6/INSIG1/RUNX1T1/ZFPM2/CCN4/MIR27B/CCDC85B/GATA3/C1QL4/TRPV4/FOXO1/JDP2/RORA/TGFB1I1/ZFPM1/ZADH2/JAG1/E2F1/TGFB1/MMP11	27
GO:0008360	regulation of cell shape	57/3644	150/18670	1.05442e-07	3.85107e-06	2.66573e-06	PDPN/FBLIM1/EPB41/PLEKHO1/RHOU/RHOQ/ERMN/FN1/FGD5/LIMD1/PLXNB1/PLXNA1/DLG1/RHOH/KIT/RHOBTB3/CDC42SE2/CSF1R/VEGFA/BVES/PLXNA4/PTN/PLXNB3/DMTN/PTK2B/ANXA1/SEMA4D/LPAR1/GAS2/FAM171A1/BAMBI/EPS8/FGD4/FMNL3/PLXNC1/COCH/RHOJ/SYNE3/ATP10A/TPM1/FES/CORO1A/CCL2/CCL7/CCL13/RND2/FMNL1/SLC9A3R1/BAIAP2/EPB41L3/PALM/DAPK3/ARHGEF18/ICAM1/MYH9/CDC42EP1/PARVB	57
GO:0006023	aminoglycan biosynthetic process	47/3644	115/18670	1.07526e-07	3.90449e-06	2.7027e-06	AGRN/B3GALT6/HSPG2/FMOD/PRELP/SDC1/IL1B/B3GNT7/CSPG5/HYAL1/ST3GAL6/CHST2/B3GNT5/ABCC5/HS3ST1/NDST3/VCAN/CHSY3/UST/GPC2/CHST7/HS6ST2/GPC4/GPC3/BGN/CSGALNACT1/EXTL3/SDC2/ANGPT1/HAS2/ST3GAL1/B4GALT1/CHST1/LUM/DCN/CHST11/B3GNT4/CSPG4/ACAN/CHSY1/CHST6/HS3ST3A1/HS3ST3B1/SDC4/TGFB1/HAS1/PDGFB	47
GO:0014031	mesenchymal cell development	38/3644	85/18670	1.0876e-07	3.92663e-06	2.71802e-06	SEMA6C/SOX11/ZEB2/FN1/GBX2/SEMA3F/SEMA3B/HES1/PITX2/EDNRA/HAND2/GDNF/SEMA6A/FOXC1/EDN1/HEY2/TWIST1/SEMA3A/SEMA3D/SMO/NRG1/SEMA4D/NOTCH1/RET/ALX1/EDNRB/BMP4/HIF1A/SEMA6D/SEMA7A/SEMA4B/FOXC2/SOX9/BCL2/JAG1/LAMA5/SEMA6B/TBX1	38
GO:0043524	negative regulation of neuron apoptotic process	56/3644	147/18670	1.23109e-07	4.37169e-06	3.0261e-06	NMNAT1/DRAXIN/JUN/NGF/NES/BTG2/EN1/NR4A2/DLX1/BOK/PPARGC1A/SNCA/NDNF/RETREG1/GDNF/F2R/MEF2C/GABRB2/CPEB4/FOXQ1/TFAP2B/SOD2/PRKN/FZD9/XRCC2/EN2/NEFL/PTK2B/STAR/ANGPT1/NR4A3/BARHL1/HRAS/ILK/BDNF/MDK/CLCF1/ARRB1/UNC5B/NTF3/FAIM2/KDM2B/SIX1/SIX4/HIF1A/GABRB3/GABRA5/CORO1A/TOX3/CCL2/BCL2/GDF5/CEBPB/CRLF1/APOE/ITSN1	56
GO:0061437	renal system vasculature development	18/3644	27/18670	1.23175e-07	4.37169e-06	3.0261e-06	OSR1/HES1/PDGFRA/EGR1/TCF21/ANGPT1/TEK/NOTCH1/WT1/PDGFD/ACTA2/BMP4/FOXC2/PECAM1/SERPINB7/NOTCH3/GPR4/PDGFB	18
GO:0061440	kidney vasculature development	18/3644	27/18670	1.23175e-07	4.37169e-06	3.0261e-06	OSR1/HES1/PDGFRA/EGR1/TCF21/ANGPT1/TEK/NOTCH1/WT1/PDGFD/ACTA2/BMP4/FOXC2/PECAM1/SERPINB7/NOTCH3/GPR4/PDGFB	18
GO:0048670	regulation of collateral sprouting	15/3644	20/18670	1.26026e-07	4.44772e-06	3.07872e-06	LPAR3/NGF/CRABP2/SPP1/EFNA5/EPHA7/FGF13/SEMA4D/BDNF/SPART/ULK2/RND2/WNT3/DCC/PTPRS	15
GO:0021675	nerve development	36/3644	79/18670	1.28977e-07	4.52645e-06	3.13322e-06	EPHB2/NGF/SERPINE2/SEMA3F/LRIG1/EPHB1/HES1/COL25A1/SLC1A3/GABRB2/TFAP2A/SEMA3A/PLXNA4/CHD7/CTSV/LPAR1/ILK/NAV2/BDNF/RET/EGR2/PAX2/NTF3/SLITRK6/SIX1/SIX4/GABRB3/GABRA5/SALL1/HOXB2/NPTX1/ATP8B1/MAFB/UNC13A/TBX1/ADARB1	36
GO:0048660	regulation of smooth muscle cell proliferation	62/3644	169/18670	1.32877e-07	4.63742e-06	3.21004e-06	CTNNBIP1/JUN/S1PR1/NPR1/PTGS2/ID2/PDE1A/CALCRL/STAT1/PPARG/TGFBR2/FOXP1/IL12A/APOD/PPARGC1A/EREG/HPGD/NPR3/ITGA2/MEF2C/HBEGF/EDN1/MYB/MAP3K5/TNFAIP3/SOD2/GPER1/IL6/IGFBP3/ELN/NAMPT/MIR221/APLN/CCN4/MIR27B/NR4A3/KLF4/ILK/P2RY6/PAK1/PDGFD/IL18/PRKG1/PDCD4/ABCC4/NDRG2/BMP4/TPM1/RBPMS2/MMP2/CDH13/CYBA/SERPINF2/MYOCD/TGM2/MMP9/ELANE/CNN1/NOTCH3/PTGIR/COMT/PDGFB	62
GO:0043523	regulation of neuron apoptotic process	73/3644	210/18670	1.35903e-07	4.71682e-06	3.265e-06	NMNAT1/DRAXIN/PCSK9/JUN/NGF/NES/BTG2/TGFB2/EN1/NR4A2/DLX1/BOK/PPARGC1A/SNCA/NDNF/TRIM2/RETREG1/GDNF/ITGA1/F2R/MEF2C/GABRB2/CPEB4/FOXQ1/TFAP2A/TFAP2B/EPHA7/FOXO3/MYB/SOD2/PRKN/FZD9/CASP2/XRCC2/EN2/PAK3/NEFL/PTK2B/STAR/ANGPT1/NR4A3/BARHL1/HRAS/ILK/BDNF/MDK/RAPSN/CLCF1/ARRB1/GATA3/UNC5B/NTF3/FAIM2/KDM2B/SIX1/SIX4/HIF1A/GABRB3/GABRA5/NUPR1/CORO1A/TOX3/NQO1/CDK5R1/CCL2/BCL2/PRNP/GDF5/MYBL2/CEBPB/CRLF1…	73
GO:0050730	regulation of peptidyl-tyrosine phosphorylation	85/3644	256/18670	1.37596e-07	4.74932e-06	3.2875e-06	TNFRSF14/ADORA1/NCK2/EPHA4/SH3BP5/HYAL2/HCLS1/IL12A/HES1/TNK2/FGFR3/ZFYVE28/BST1/KIT/EPGN/EREG/AREG/BANK1/SFRP2/PDGFC/RICTOR/IL6ST/THBS4/EFNA5/TSLP/HBEGF/CSF1R/CD74/TREM2/VEGFA/EPHA7/CD24/PDGFA/IL6/CD36/HGF/RELN/MIR221/DMTN/PTK2B/NRG1/SFRP1/ANGPT1/ENPP2/SEMA4D/IGF2/BDNF/LRP4/CLCF1/GRM5/NOX4/PDGFD/IL18/THY1/NEURL1/AFAP1L2/INPP5F/NTF3/TNFRSF1A/CD4/GPRC5A/ITGA5/SH2B3/GREM1/EHD4/FGF7/CSPG4/GPRC5B/VTN…	85
GO:0007015	actin filament organization	121/3644	400/18670	1.43366e-07	4.92146e-06	3.40665e-06	ASAP3/TACSTD2/KANK4/S1PR1/RGS4/LMOD1/PROX1/RHOU/FMN2/PFN4/RHOQ/CAPG/NCK2/BIN1/ERMN/TMEFF2/ESPNL/HCLS1/PLS1/DLG1/RHOH/LIMCH1/SYNPO2/FHDC1/FAT1/RICTOR/PTGER4/PIK3R1/F2RL1/JMY/RHOBTB3/DBN1/PHACTR1/CAP2/CARMIL1/PACSIN1/SRF/MARCKS/CCN2/SNX9/PRKN/FSCN1/SCIN/ELN/CCL26/PPP1R9A/BAIAP2L1/MET/ZYX/ARHGEF5/ACTR3C/ARHGAP6/TMSB4X/SHROOM4/TMSB15A/TMSB15B/PAK3/PLS3/FLNA/WASH6P/MYOM2/DMTN/PTK2B/SFRP1/WASHC1/ABITRA…	121
GO:0001659	temperature homeostasis	63/3644	173/18670	1.44205e-07	4.92334e-06	3.40795e-06	PRDM16/MFAP2/GPR3/CPT2/ACOT11/OMA1/LEPR/PTGS2/ADORA1/ESRRG/EPAS1/IL18R1/IL1A/IL1B/PLCL1/TRPM8/OXTR/PLCL2/ACVR2B/PPARGC1A/PDGFC/ACSL1/NPR3/PRLR/EGR1/VEGFA/CNR1/LAMA4/GRB10/CD36/ACHE/APLN/EBF2/FABP4/DECR1/ALDH1A1/GADD45G/TLR4/NOTCH1/LGR4/NR1H3/IL18/ELOVL3/HOXC10/STAT6/CMKLR1/KSR2/FOXO1/TNFSF11/EDNRB/NOVA1/DIO2/IGF1R/ABAT/FOXC2/TRPV2/STAT3/TNFRSF11A/CEBPB/NTSR1/NOVA2/ADAMTS5/TRPM2	63
GO:0010001	glial cell differentiation	75/3644	218/18670	1.48872e-07	5.05522e-06	3.49924e-06	GPR157/TNFRSF1B/DAB1/SLC45A3/DUSP10/SOX11/ID2/IL1B/BIN1/DLX1/DLX2/EPHA4/SERPINE2/DNER/BOK/PPARG/CSPG5/GAP43/KLF15/SOX2/HES1/PRDM8/FGF5/NKX6-1/LEF1/TLR2/IL6ST/ID4/SOX4/DAAM2/TREM2/TNFRSF21/LAMA2/IFNGR1/ADGRG6/IL6/ADAM22/CDK6/RELN/SMO/PTN/PLP1/CLU/NRG1/NFIB/ROR2/LPAR1/TLR4/LAMC3/NOTCH1/ILK/MDK/MYRF/CLCF1/TENM4/ZNF365/EGR2/PAX2/BNIP3/TRPC4/SPINT1/MAP2K1/ASPA/RNF112/VTN/STAT3/CNTNAP1/NOG/SOX9/CDH2/BM…	75
GO:0090092	regulation of transmembrane receptor protein serine/threonine kinase signaling pathway	81/3644	241/18670	1.50463e-07	5.08175e-06	3.51761e-06	PRDM16/NBL1/TGFBR3/TGFB2/SOX11/GDF7/INHBB/ACVR2A/DLX1/TGFBR2/ACVR2B/WWTR1/VEPH1/CHRD/HES1/MSX1/HTRA3/RASL11B/BMP3/SFRP2/SNX25/FST/FOXD1/FBN2/MSX2/HFE/TFAP2B/CD109/CITED2/BMPER/TBX20/INHBA/MAGI2/PEG10/SMURF1/CHRDL1/IGSF1/GPC3/GATA4/ZNF703/HTRA4/SFRP1/CCN3/ADAMTSL2/NOTCH1/CDKN1C/ILK/DKK3/FAM89B/SORL1/ITGA8/BAMBI/PBLD/ACVRL1/GDF11/INHBE/CHST11/SPART/BMP4/GREM1/ONECUT1/RBPMS2/CILP/NEO1/PCSK6/VASN/TGF…	81
GO:1901888	regulation of cell junction assembly	68/3644	192/18670	1.61337e-07	5.41989e-06	3.75166e-06	AGRN/EPHA2/RCC2/EPHB2/ADGRB2/AMIGO1/LIMS1/GPBAR1/OXTR/ROBO2/EPHA3/GAP43/EPHB1/CLSTN2/NLGN1/EPHB3/IL1RAP/APOD/LIMCH1/ADGRL3/SNCA/TLR2/OCLN/MEF2C/EFNA5/MDGA1/VEGFA/ADGRB3/EPHA7/PPP1R9A/LRRN3/ARHGAP6/GPC4/SLITRK4/DMTN/SFRP1/ADGRB1/PTPRD/TEK/SEMA4D/MUSK/RAPGEF1/BDNF/THY1/LRRTM3/DLG5/CLSTN3/AMIGO2/ACVRL1/SLITRK6/SLITRK5/MMP14/LRFN5/SIX1/SIX4/PRKCH/FLRT2/FMN1/NLGN2/NTN1/ASIC2/ACE/SYNDIG1/SDC4/DAPK3/PTP…	68
GO:1904018	positive regulation of vasculature development	78/3644	230/18670	1.67092e-07	5.58336e-06	3.86482e-06	TIE1/CTH/F3/ECM1/PTGS2/CHI3L1/VASH2/AKT3/CYP1B1/HK2/IL1A/IL1B/NFE2L2/TGFBR2/HYAL1/AGTR1/KIT/CXCL8/SMAD1/SFRP2/VEGFC/TLR3/EGR1/FGF1/FGF18/VEGFA/SASH1/SOD2/GPER1/HDAC9/TWIST1/AQP1/BMPER/HGF/NOS3/GATA4/PTK2B/TEK/ANXA1/MIR27B/KLF4/NOTCH1/MDK/PDGFD/JCAD/ADAM12/C3AR1/RAPGEF3/ACVRL1/ITGA5/HMGA2/BTG1/PRKD1/HIF1A/RHOJ/PGF/CHRNA7/CTSH/CDH5/FOXC2/TNFSF12/MYOCD/JUP/STAT3/RAMP2/MAP3K3/SPHK1/GATA6/CCBE1/SERPIN…	78
GO:0010810	regulation of cell-substrate adhesion	74/3644	215/18670	1.76183e-07	5.85598e-06	4.05353e-06	AJAP1/PDPN/RCC2/TACSTD2/CSF1/NID1/VIT/LIMS1/LIMS2/FZD7/FN1/FBLN2/CSPG5/EPHA3/COL8A1/CCDC80/BCL6/APOD/MELTF/BST1/LIMCH1/NDNF/FGG/EGFLAM/PIK3R1/EFNA5/CARMIL1/VEGFA/CD36/CDK6/PTN/ARHGAP6/FLNA/DMTN/PTK2B/PLEKHA2/SFRP1/HAS2/ACER2/CDKN2A/TEK/ECM2/NINJ1/NOTCH1/ILK/MDK/FZD4/THY1/PLAU/MMRN2/PTPRO/ACVRL1/ITGA5/POSTN/MMP14/FMN1/ONECUT1/CDH13/FOXF1/VTN/CCR7/JUP/UNC13D/RAC3/EMILIN2/BCL2/JAG1/SDC4/PREX1/CASS4/…	74
GO:0040013	negative regulation of locomotion	116/3644	381/18670	1.77574e-07	5.86068e-06	4.05678e-06	NBL1/TIE1/PODN/TACSTD2/TMIGD3/SEMA6C/ADORA1/DUSP10/CYP1B1/ACVR1C/NFE2L2/COL3A1/TMEFF2/SRGAP3/PPARG/SEMA3F/SEMA3B/HYAL2/ADAMTS9/MITF/ROBO2/GCSAM/CD200/CHRD/APOD/PPARGC1A/LIMCH1/SFRP2/PTGER4/CCDC125/MEF2C/SEMA6A/CD74/DUSP1/RIPOR2/SRF/FOXO3/PTPRK/CITED2/MEOX2/IGFBP3/MAGI2/SEMA3A/SEMA3D/PTN/MIR221/RGN/TIMP1/PLXNB3/ARHGAP4/STC1/NRG1/SFRP1/TP53INP1/CCN3/ADGRB1/RECK/SEMA4D/KLF4/DAB2IP/NOTCH1/ILK/WNT11/T…	116
GO:0003170	heart valve development	30/3644	61/18670	1.7819e-07	5.86068e-06	4.05678e-06	TNFRSF1B/TGFB2/TGFBR2/ADAMTS9/ROBO2/FGFRL1/MEF2C/SLIT3/SOX4/PRDM1/HEY2/TWIST1/TBX20/ELN/NOS3/GATA4/HEY1/SCX/OLFM1/NOTCH1/DCHS1/PDE2A/GATA3/TNFRSF1A/BMP4/ZFPM1/SOX9/BMP2/JAG1/TGFB1	30
GO:0061217	regulation of mesonephros development	17/3644	25/18670	1.79994e-07	5.88917e-06	4.0765e-06	TACSTD2/SIX2/GDNF/VEGFA/SMO/LGR4/WT1/GATA3/PAX2/BMP4/SIX1/SIX4/LHX1/HOXB7/NOG/SOX9/TGFB1	17
GO:0031214	biomineral tissue development	60/3644	163/18670	1.83578e-07	5.92948e-06	4.10441e-06	ALPL/S1PR1/ECM1/PTGS2/OSR1/SLC8A1/PKDCC/EIF2AK3/ACVR2A/ACVR2B/FGFR3/ODAPH/SPP1/BMPR1B/MEF2C/FBN2/MSX2/TFAP2A/HEY2/ENPP1/FBXO5/FAM20C/TWIST1/GPNMB/SNX10/FZD9/PTN/NOS3/PHEX/GPC3/PTK2B/HEY1/OSR2/FAM83H/ROR2/NOTCH1/LGR4/LTBP3/WNT11/MMP13/MGP/PTHLH/ATP2B1/TMEM119/P2RX7/FOXO1/BMP4/HIF1A/GREM1/RFLNB/PHOSPHO1/FAM20A/SOX9/BMP2/CEBPB/COMP/TGFB1/TBX1/PPARA/TSPEAR	60
GO:0110148	biomineralization	60/3644	163/18670	1.83578e-07	5.92948e-06	4.10441e-06	ALPL/S1PR1/ECM1/PTGS2/OSR1/SLC8A1/PKDCC/EIF2AK3/ACVR2A/ACVR2B/FGFR3/ODAPH/SPP1/BMPR1B/MEF2C/FBN2/MSX2/TFAP2A/HEY2/ENPP1/FBXO5/FAM20C/TWIST1/GPNMB/SNX10/FZD9/PTN/NOS3/PHEX/GPC3/PTK2B/HEY1/OSR2/FAM83H/ROR2/NOTCH1/LGR4/LTBP3/WNT11/MMP13/MGP/PTHLH/ATP2B1/TMEM119/P2RX7/FOXO1/BMP4/HIF1A/GREM1/RFLNB/PHOSPHO1/FAM20A/SOX9/BMP2/CEBPB/COMP/TGFB1/TBX1/PPARA/TSPEAR	60
GO:0048704	embryonic skeletal system morphogenesis	40/3644	93/18670	1.84057e-07	5.92948e-06	4.10441e-06	COL11A1/TBX15/PRRX1/WNT9A/SOX11/OSR1/SIX2/DLX2/SATB2/TGFBR2/HYAL1/DLG1/PDGFRA/MEF2C/TFAP2A/MDFI/TWIST1/EYA1/MMP16/OSR2/ALX4/HOXC11/HOXC9/HOXC4/ALX1/CHST11/MMP14/BMP4/SIX1/SIX4/IRX5/FOXC2/LHX1/HOXB2/HOXB5/HOXB6/HOXB7/HOXB8/NOG/TBX1	40
GO:1900046	regulation of hemostasis	36/3644	80/18670	1.90652e-07	6.11058e-06	4.22976e-06	PDPN/F3/FCER1G/PROC/NFE2L2/SERPINE2/PROS1/PDGFRA/HPSE/FGG/F2R/F2RL1/F12/EDN1/PDGFA/CD36/NOS3/DMTN/TLR4/SERPING1/UBASH3B/PRKG1/PLAU/SH2B3/ABAT/ADAMTS18/SERPINF2/VTN/C1QTNF1/THBD/TBXA2R/COMP/CEACAM1/PLAUR/APOE/PDGFB	36
GO:0009914	hormone transport	100/3644	317/18670	1.94765e-07	6.21074e-06	4.2991e-06	SLC2A1/ILDR2/ADORA1/SOX11/VSNL1/POMC/VAMP8/IL1B/IL1RN/INHBB/ACVR1C/DPP4/RAPGEF4/KLF7/PTPRN/CAPN10/PASK/ITPR1/ACVR2B/KALRN/FOXL2/AGTR1/ADRA2C/EPHA5/NKX6-1/SPP1/FGG/CPE/SLC25A4/FOXD1/CRHBP/EFNA5/EDN1/SOX4/HFE/TFAP2B/CNR1/SLC16A10/MYB/PRKN/GPER1/ICA1/IL6/INHBA/GCK/STX1A/PCLO/VGF/CFTR/PTPRN2/SLC16A2/APLN/NKX3-1/SFRP1/CHD7/RIMS2/SYBU/CCN3/ANXA1/SYT7/GAL/ANO1/ARRB1/FZD4/SIDT2/C2CD2L/GATA3/TACR2/GLUD1/R…	100
GO:0034446	substrate adhesion-dependent cell spreading	42/3644	100/18670	2.04711e-07	6.49494e-06	4.49582e-06	PDPN/RCC2/HSPG2/TACSTD2/LAMC2/LAMB3/ANTXR1/LIMS1/MERTK/LIMS2/FZD7/FN1/CSPG5/EPHB3/MELTF/FGG/EGFLAM/EFNA5/CARMIL1/BVES/LAMB4/FLNA/DMTN/HAS2/TEK/LAMC3/ILK/MDK/FERMT3/FZD4/ITGA8/NTN4/POSTN/ITGB3/UNC13D/RAC3/PREX1/CASS4/LAMA5/TRIOBP/PARVB/PARVG	42
GO:0007265	Ras protein signal transduction	132/3644	448/18670	2.10113e-07	6.6328e-06	4.59125e-06	ARHGEF16/PLEKHG5/PDPN/ARHGEF19/EPHB2/RAB3B/JUN/ARHGAP29/VAV3/CSF1/NGF/IQGAP3/VANGL2/RALGPS2/RAB29/RAB7B/TGFB2/ITPKB/RHOU/RASGRP3/RHOQ/RABL2A/ARHGEF4/COL3A1/FGD5/ARHGEF3/KALRN/HEG1/RAB6B/MRAS/AGTR1/ARHGEF26/PLD1/BCL6/RHOH/SPRY1/FBXO8/PLEKHG4B/TRIO/CCDC125/F2RL2/F2R/F2RL1/RASGRF2/RHOBTB3/CDC42SE2/ARHGEF37/DOK3/SQSTM1/RIPOR2/ARFGEF3/PLEKHG1/AUTS2/SH2B2/MET/DGKI/ARHGEF5/ARHGAP6/IQSEC2/LPAR4/RAB40A/RA…	132
GO:0071559	response to transforming growth factor beta	84/3644	255/18670	2.38776e-07	7.49994e-06	5.19148e-06	PRDM16/RUNX3/JUN/TGFBR3/F11R/FMOD/TGFB2/SOX11/FNDC4/TGFBRAP1/LIMS1/ACVR2A/ACVR1C/DLX1/COL3A1/TGFBR2/ACVR2B/HYAL2/VEPH1/HTRA3/PPARGC1A/RASL11B/BMPR1B/SMAD1/HPGD/SNX25/MEF2C/FBN2/NR3C1/EDN1/CD109/PTPRK/CITED2/PEG10/SMURF1/WNT2/ZYX/MXRA5/ZNF703/STAR/HTRA4/SFRP1/PENK/SCX/ADAMTSL2/CDKN1C/DKK3/LTBP3/FAM89B/PDE2A/LRRC32/NOX4/PDGFD/ITGA8/BAMBI/PBLD/SOX5/ACVRL1/CHST11/SMAD9/POSTN/COL4A2/LTBP2/FOS/ONECUT1/…	84
GO:0002718	regulation of cytokine production involved in immune response	37/3644	84/18670	2.53134e-07	7.91137e-06	5.47628e-06	TNFRSF14/TNFRSF1B/FCER1G/TGFB2/NLRP3/RSAD2/IL1R1/IL18R1/IL1B/CD96/BCL6/SPON2/TLR3/F2RL1/CD74/HFE/HLA-E/RAET1G/IL6/TRIL/CD36/FOXP3/ANGPT1/DDX58/NR4A3/TLR4/TRAF2/IL18/GATA3/IRAK3/SEMA7A/GPRC5B/SMAD7/TICAM1/BST2/JAK3/TGFB1	37
GO:1902414	protein localization to cell junction	40/3644	94/18670	2.6037e-07	8.09724e-06	5.60494e-06	DVL1/KIF17/KIF5C/MPP4/NECTIN3/HEG1/NLGN1/DLG1/NSG1/MAPK10/DBN1/DSP/PCLO/ADAM22/RELN/IQSEC2/GPC4/FLNA/SCRIB/HRAS/RAPSN/CNIH2/MPP7/DLG5/CLSTN3/KIF5A/GRIP1/MAP1A/GRIN2A/STX1B/NLGN2/ASIC2/CACNG4/GRIN2C/BAIAP2/RAB27B/NETO1/SNAP25/CACNG7/CACNG8	40
GO:0043087	regulation of GTPase activity	139/3644	479/18670	2.68359e-07	8.3046e-06	5.74847e-06	AGRN/ARHGEF16/EPHA2/ARHGEF19/RCC2/ASAP3/SMAP2/JUN/EVI5/ARHGAP29/S1PR1/VAV3/IQGAP3/F11R/RGS4/RGS18/SIPA1L2/RGS7/RASGRP3/RGPD2/LIMS1/CHN1/EPHA4/DOCK10/SRGAP3/FGD5/ALS2CL/PLXNB1/EPHA3/KALRN/PLXNA1/EPHB3/BCL6/TNK2/RGS12/ARAP2/RHOH/EPHA5/ARHGAP24/SPRY1/RANBP3L/RICTOR/CCDC125/F2R/F2RL1/EFNA5/ARHGAP26/DOCK2/ADGRB3/BVES/STXBP5/RGS17/SNX9/CCL26/DOCK4/PLXNA4/DGKI/ARHGEF5/EZH2/PTPRN2/ARHGAP6/RGN/STARD8/AMOT…	139
GO:0030879	mammary gland development	54/3644	143/18670	2.86232e-07	8.79341e-06	6.08683e-06	EPHA2/MST1L/CSF1/IQGAP3/ID2/XDH/HK2/GLI2/OXTR/TGFBR2/MST1/KALRN/ETV5/MSX1/AREG/LEF1/PRLR/ITGA2/CDO1/CSF1R/MSX2/PRL/VEGFA/WNT2/SMO/APLN/NRG1/ZNF703/SCRIB/CCND1/GATA3/NRG3/NEURL1/MGMT/VDR/STAT6/OAS2/TBX3/NCOR2/TNFSF11/IRS2/BMP4/HIF1A/FOXF1/NTN1/WNT3/HOXB9/TBX2/SOX9/FASN/TNFRSF11A/CEBPB/TGFB1/WNT7B	54
GO:0001649	osteoblast differentiation	76/3644	225/18670	2.86955e-07	8.79341e-06	6.08683e-06	CTNNBIP1/EPHA2/ALPL/GLIS1/SOX11/ID2/GLI2/ACVR2A/SATB2/ACVR2B/LIMD1/WWTR1/SOX2/CHRD/AREG/BMP3/SPP1/BMPR1B/LEF1/SMAD1/SFRP2/HAND2/RANBP3L/IL6ST/VCAN/MEF2C/FBN2/MSX2/PDLIM7/ID4/FBXO5/FAM20C/TWIST1/IL6/GPNMB/IGFBP3/HGF/CDK6/ACHE/SMO/SFRP1/CEBPD/PENK/CCN4/RORB/SEMA4D/TNC/NOTCH1/IGF2/ILK/LGR4/CAT/WNT11/PTHLH/GLI1/TMEM119/PRKD1/BMP4/HIF1A-AS2/SMOC1/RIOX1/GREM1/ITGA11/SEMA7A/WNT3/TOB1/NOG/FASN/RASSF2/BMP…	76
GO:0032526	response to retinoic acid	44/3644	108/18670	3.01209e-07	9.1854e-06	6.35816e-06	TIE1/BRINP2/WNT9A/OSR1/FZD7/IGFBP2/PPARG/RARB/EPHA3/IGFBP7/TRIML2/DUSP1/MICB/MYB/AQP1/WNT2/PTK2B/GDAP1/ACER2/AQP3/RORB/ABCA1/KLF4/TNC/BRINP1/PTGES/WNT11/FZD4/RET/RBP4/PAX2/WNT5B/FZD10/GJB2/LTK/CTSH/HSD17B2/SERPINF1/WNT3/SOX9/CDKN2D/TEAD2/TBX1/WNT7B	44
GO:0009612	response to mechanical stimulus	72/3644	210/18670	3.04576e-07	9.24322e-06	6.39819e-06	SLC2A1/JUN/COL11A1/TXNIP/PTGS2/CHI3L1/BTG2/SLC8A1/IL1B/COL3A1/STAT1/CASP8/IGFBP2/SERPINE2/PPARG/TGFBR2/CHRNA9/KIT/TMEM150C/TLR3/SLC1A3/PTGER4/ITGA2/MAP3K1/IRF1/EDN1/RIPOR2/AQP1/FOXP2/PTN/CASP2/GATA4/PTK2B/TRPA1/SCX/TNC/TLR4/STRBP/CHRNA10/MDK/FOSL1/FADD/PDE2A/WNT11/CASP1/FAS/BNIP3/KCNA1/TNFRSF1A/CACNB3/DCN/TRPV4/P2RX7/POSTN/SLITRK6/MMP14/FOS/BDKRB1/PPL/PKD1L2/CYBA/ASIC2/JUP/MAP3K14/KCNJ2/SOX9/PIEZ…	72
GO:0070997	neuron death	107/3644	348/18670	3.08752e-07	9.32491e-06	6.45473e-06	NMNAT1/DRAXIN/TNFRSF1B/ATP13A2/PCSK9/JUN/CSF1/NGF/NES/ADORA1/BTG2/RAB29/TGFB2/EN1/NR4A2/SCN2A/DLX1/CASP8/BOK/THRB/CD200/EPHB1/PPARGC1A/TLR6/SNCA/NDNF/SLC7A11/TRIM2/RETREG1/GDNF/ITGA1/F2R/MEF2C/EGR1/GABRB2/CPEB4/FOXQ1/TFAP2A/TNFRSF21/TFAP2B/EPHA7/FOXO3/NCOA7/MYB/MAP3K5/SOD2/PRKN/GPNMB/FZD9/NAMPT/CASP2/XRCC2/EN2/PAK3/NEFL/PTK2B/CLU/STAR/ANGPT1/NR4A3/TLR4/BARHL1/TRAF2/HRAS/ILK/BDNF/MDK/RAPSN/CLCF1/F…	107
GO:0046879	hormone secretion	97/3644	308/18670	3.2171e-07	9.66977e-06	6.69344e-06	SLC2A1/ILDR2/ADORA1/SOX11/VSNL1/POMC/VAMP8/IL1B/IL1RN/INHBB/ACVR1C/DPP4/RAPGEF4/KLF7/PTPRN/CAPN10/PASK/ITPR1/ACVR2B/KALRN/FOXL2/AGTR1/ADRA2C/EPHA5/NKX6-1/SPP1/FGG/CPE/SLC25A4/FOXD1/CRHBP/EFNA5/EDN1/SOX4/HFE/TFAP2B/CNR1/MYB/PRKN/GPER1/ICA1/IL6/INHBA/GCK/STX1A/PCLO/VGF/CFTR/PTPRN2/APLN/NKX3-1/SFRP1/CHD7/RIMS2/SYBU/CCN3/ANXA1/SYT7/GAL/ANO1/ARRB1/FZD4/SIDT2/C2CD2L/GATA3/TACR2/GLUD1/RBP4/CACNA1C/ITPR2…	97
GO:0007266	Rho protein signal transduction	70/3644	203/18670	3.45558e-07	1.03371e-05	7.1554e-06	ARHGEF16/PLEKHG5/PDPN/ARHGEF19/ARHGAP29/VAV3/VANGL2/RHOU/RHOQ/ARHGEF4/COL3A1/FGD5/ARHGEF3/KALRN/HEG1/AGTR1/ARHGEF26/BCL6/RHOH/PLEKHG4B/TRIO/CCDC125/F2RL2/F2R/F2RL1/RASGRF2/RHOBTB3/CDC42SE2/ARHGEF37/RIPOR2/PLEKHG1/MET/ARHGEF5/ARHGAP6/LPAR4/ARHGAP4/CAVIN4/ABCA1/LPAR1/EPS8L2/ARRB1/NET1/PLEKHG6/ARHGDIB/EPS8/FGD4/FARP1/ARHGEF40/RHOJ/PLEKHG3/GPR65/ARHGDIG/CDH13/ABR/NTN1/RND2/PECAM1/RAC3/PREX1/ARHGEF18/…	70
GO:0014706	striated muscle tissue development	117/3644	390/18670	3.69445e-07	1.09575e-05	7.58484e-06	TGFBR3/S1PR1/COL11A1/RGS4/BTG2/ATF3/PROX1/TGFB2/SOX11/ID2/SLC8A1/MEIS1/VAMP5/FZD7/DNER/NR1D2/RARB/TGFBR2/MYL3/ADAMTS9/HEG1/EPHB1/FOXL2/KCNAB1/PDGFRA/LEF1/SMAD1/HOMER1/MEF2C/MEGF10/PITX1/EGR1/SGCD/NKX2-5/FOXC1/DSP/EDN1/JARID2/RBM24/RIPOR2/SRF/VEGFA/COL19A1/BVES/POPDC3/HEY2/TCF21/MEOX2/HDAC9/TWIST1/TBX20/ELN/MIR25/FOXP2/WNT2/SMO/MYOM2/GATA4/NRG1/SOX17/CHD7/EYA1/ZFPM2/SCX/NOTCH1/WT1/PAK1/TENM4/NOX4/…	117
GO:0007159	leukocyte cell-cell adhesion	104/3644	337/18670	3.69786e-07	1.09575e-05	7.58484e-06	TNFRSF14/RUNX3/CD1D/CD55/DUSP10/ITPKB/ZP4/NLRP3/PELI1/LOXL3/IL1RL2/NCK2/IL1B/GLI2/DPP4/IGFBP2/TGFBR2/NFKBIZ/PODXL2/IL20RB/IL12A/BCL6/HES1/TFRC/DLG1/PDE5A/IL7R/IL6ST/PIK3R1/IRF1/CD74/CD83/RIPOR2/HFE/HLA-E/HLA-DPA1/HLA-DPB1/TNFRSF21/NT5E/CD24/MYB/IL6/GPNMB/MIR221/FOXP3/PAK3/PAG1/HAS2/DOCK8/CD274/PDCD1LG2/ANXA1/GCNT1/SEMA4D/NR4A3/KLF4/ASS1/NRARP/IGF2/MDK/FERMT3/FADD/LRRC32/PAK1/IL18/ZBTB16/THY1/GATA…	104
GO:0010976	positive regulation of neuron projection development	90/3644	281/18670	3.72046e-07	1.09727e-05	7.59536e-06	DVL1/LPAR3/PLPPR5/AMIGO1/NGF/CRABP2/ZEB2/NFE2L2/ZNF804A/FN1/EPHA4/PLXNB1/ROBO2/EPHA3/KALRN/PLXNA1/NLGN1/NDNF/TENM3/EFNA5/DBN1/TUBB2B/PACSIN1/SRF/VEGFA/RIMS1/CNR1/PRKN/TMEM106B/MAGI2/HGF/PPP1R9A/SMURF1/GPC2/CUX1/RELN/PLXNA4/PTN/EZH2/MIR221/PAK3/PLXNB3/L1CAM/NEFL/PTK2B/STMN2/RIMS2/PTPRD/SEMA4D/LPAR1/DAB2IP/RAPGEF1/ILK/BDNF/MDK/SHANK2/MAP6/PAK1/FZD4/FEZ1/CAMK1D/RET/DLG5/NEURL1/GRIP1/SYT1/PLXNC1/PRKD…	90
GO:0050771	negative regulation of axonogenesis	32/3644	69/18670	3.88083e-07	1.13922e-05	7.88574e-06	DRAXIN/EPHB2/DAB1/SEMA6C/TRIM46/MAP2/SEMA3F/SEMA3B/SPP1/SEMA6A/EPHA7/SEMA3A/SEMA3D/FGF13/ARHGAP4/SEMA4D/LRP4/THY1/PTPRO/SPART/SEMA6D/SEMA7A/LINGO1/SEMA4B/EFNB3/NTN1/ULK2/CDK5R1/WNT3/DCC/SEMA6B/PTPRS	32
GO:0010543	regulation of platelet activation	19/3644	31/18670	3.90116e-07	1.13987e-05	7.89018e-06	PDPN/FCER1G/SERPINE2/PDGFRA/FGG/PDGFA/NOS3/DMTN/TLR4/UBASH3B/PRKG1/SH2B3/ABAT/ADAMTS18/C1QTNF1/THBD/CEACAM1/APOE/PDGFB	19
GO:0048872	homeostasis of number of cells	81/3644	246/18670	3.96728e-07	1.15382e-05	7.98677e-06	PIK3CD/PDE4B/TGFBR3/CSF1/ARNT/FCER1G/ILDR2/ITPKB/AKT3/TRIM58/ID2/EPAS1/MERTK/ACVR2A/SLC40A1/STAT1/DOCK10/SLC25A38/HCLS1/IL20RB/BCL6/KIT/CXCL6/SLC7A11/IL7R/GCNT4/F2R/MEF2C/CD74/SRF/VEGFA/FOXO3/L3MBTL3/TNFAIP3/IL6/INHBA/CDK6/SH2B2/SMO/EZH2/NOS3/MIR221/FOXP3/TSC22D3/DOCK11/MFHAS1/DMTN/CCN3/ANXA1/NOTCH1/AMPD3/LGR4/FADD/GATA3/LIPA/SH2B3/P2RX7/HCAR2/TNFSF13B/BMP4/HIF1A/CORO1A/ZFPM1/CCR7/STAT5B/STAT3/HO…	81
GO:0050900	leukocyte migration	143/3644	499/18670	4.05822e-07	1.17294e-05	8.11911e-06	TNFRSF14/PIK3CD/MST1L/NBL1/CSF3R/ARTN/PDE4B/MCOLN2/S1PR1/VAV3/CSF1/ECM1/F11R/FCER1G/ADORA1/TGFB2/LYST/SDC1/APOB/EPCAM/DYSF/IL1R1/MERTK/IL1B/IL1RN/GRB14/FN1/SCG2/IL17RC/HRH1/ITGA9/MST1/PROS1/GCSAM/CD200/PODXL2/IL12A/APOD/BST1/KIT/CXCL8/CXCL6/PF4V1/CXCL1/PF4/CXCL5/CXCL3/CXCL2/SLC7A11/VEGFC/PTGER4/ITGA1/ITGA2/PDE4D/PIK3R1/F2RL1/THBS4/CD74/DUSP1/EDN1/RIPOR2/TREM2/VEGFA/IL6/CCL26/PTN/ARHGEF5/RARRES2/M…	143
GO:0071772	response to BMP	61/3644	170/18670	4.08904e-07	1.17294e-05	8.11911e-06	NBL1/TGFBR3/SOX11/GDF7/ACVR2A/DLX1/ACVR2B/CHRD/HES1/MSX1/HTRA3/BMPR1B/LEF1/SMAD1/SFRP2/FST/FOXD1/RGMB/EGR1/NKX2-5/MSX2/HIVEP1/HFE/TFAP2B/BMPER/SMURF1/CHRDL1/GPC3/GATA4/SFRP1/SCX/ROR2/NOTCH1/ILK/SORL1/GATA3/PDCD4/ACVRL1/SPART/SMAD9/BMP4/GREM1/SPINT1/RBPMS2/NEO1/ADAMTS7/RGMA/PCSK6/CDH5/TOB1/NOG/SMURF2/SOX9/GATA6/SMAD7/BMP2/GDF5/FSTL3/AMH/COMP/USP9Y	61
GO:0071773	cellular response to BMP stimulus	61/3644	170/18670	4.08904e-07	1.17294e-05	8.11911e-06	NBL1/TGFBR3/SOX11/GDF7/ACVR2A/DLX1/ACVR2B/CHRD/HES1/MSX1/HTRA3/BMPR1B/LEF1/SMAD1/SFRP2/FST/FOXD1/RGMB/EGR1/NKX2-5/MSX2/HIVEP1/HFE/TFAP2B/BMPER/SMURF1/CHRDL1/GPC3/GATA4/SFRP1/SCX/ROR2/NOTCH1/ILK/SORL1/GATA3/PDCD4/ACVRL1/SPART/SMAD9/BMP4/GREM1/SPINT1/RBPMS2/NEO1/ADAMTS7/RGMA/PCSK6/CDH5/TOB1/NOG/SMURF2/SOX9/GATA6/SMAD7/BMP2/GDF5/FSTL3/AMH/COMP/USP9Y	61
GO:0051047	positive regulation of secretion	126/3644	428/18670	4.14773e-07	1.18105e-05	8.17527e-06	TNFRSF14/ATP13A2/NPR1/AIM2/FCER1G/ADORA1/TGFB2/NLRP3/SOX11/VSNL1/SDC1/VAMP8/IL1RL1/IL1A/IL1B/INHBB/IFIH1/CAPN10/OXTR/IL17RC/HYAL2/FOXL2/NLGN1/IL1RAP/TLR1/NKX6-1/SPP1/SNCA/TLR2/FGG/VEGFC/GDNF/PTGER4/F2R/F2RL1/TSLP/CD14/CSF1R/EDN1/SOX4/PRL/HFE/HLA-E/TREM2/CNR1/MYB/IFNGR1/STXBP5/AKAP12/GPER1/SCIN/TWIST1/IL6/AQP1/INHBA/GCK/STX1A/ACHE/CFTR/CADPS2/APLN/NKX3-1/SYBU/GSDMD/CD274/DDX58/TLR4/NCS1/SAA1/MDK/C…	126
GO:0071621	granulocyte chemotaxis	48/3644	123/18670	4.15492e-07	1.18105e-05	8.17527e-06	PIK3CD/CSF3R/PDE4B/VAV3/CSF1/FCER1G/TGFB2/DYSF/IL1B/IL1RN/SCG2/IL17RC/HRH1/ITGA9/BST1/CXCL8/CXCL6/PF4V1/CXCL1/PF4/CXCL5/CXCL3/CXCL2/ITGA1/PDE4D/THBS4/CD74/EDN1/RIPOR2/CCL26/RARRES2/MOSPD2/ANXA1/SAA1/MDK/CAMK1D/C3AR1/CMKLR1/TRPV4/CCL2/CCL7/CCL8/CCL13/CCR7/PREX1/ADGRE2/RAC2/CXADR	48
GO:0043406	positive regulation of MAP kinase activity	84/3644	258/18670	4.17449e-07	1.18127e-05	8.17677e-06	LPAR3/PROK1/NGF/IQGAP3/VANGL2/INAVA/ADORA1/IL1B/ZEB2/EPHA4/DUSP7/TNIK/TLR6/KIT/EPGN/MAPK10/PDE5A/PDGFC/ITGA1/MAP3K1/F2R/FGF1/CD74/C1QTNF2/FGF18/EDN1/VEGFA/CD24/TPD52L1/MAP3K5/SASH1/PDGFA/HGF/ARHGEF5/EZH2/NRK/PAK3/PTK2B/NRG1/GADD45G/ROR2/LPAR1/TLR4/DAB2IP/RAPGEF1/TRAF2/HRAS/ILK/SAA1/ARRB1/PAK1/FZD4/NOX4/PDGFD/MAP3K8/FZD8/RET/PLCE1/AVPI1/DUSP5/NTF3/LRRK2/P2RX7/FZD10/TNFSF11/MAP4K5/BMP4/MAP3K9/CHRNA…	84
GO:1904062	regulation of cation transmembrane transport	105/3644	342/18670	4.29441e-07	1.20975e-05	8.37396e-06	EPHB2/PCSK9/PDE4B/AMIGO1/NOS1AP/RGS4/ATP2B4/SLC30A1/CNIH3/OSR1/SLC8A1/DYSF/KCNIP3/DPP10/BIN1/SESTD1/HECW2/KCNE4/STAC/KCNAB1/NLGN1/KLHL24/FGF12/DLG1/PPARGC1A/SNCA/PDE4D/F2R/CRHBP/HOMER1/MEF2C/GLRX/KCNIP1/KCNMB1/TREM2/GPER1/TWIST1/HECW1/RELN/KCNH2/DPP6/TMSB4X/RGN/WNK3/GRIA3/FHL1/FLNA/NEFL/PTK2B/CHD7/JPH1/GEM/KCNS2/DAPK1/PTPN3/STOM/CNIH2/GAL/SHANK2/P2RY6/KCNE3/GRIA4/FXYD6/THY1/UBASH3B/ANK3/CACNA1C/K…	105
GO:0030193	regulation of blood coagulation	35/3644	79/18670	4.46679e-07	1.2527e-05	8.67121e-06	PDPN/F3/FCER1G/PROC/NFE2L2/SERPINE2/PROS1/PDGFRA/HPSE/FGG/F2R/F2RL1/F12/EDN1/PDGFA/CD36/NOS3/DMTN/TLR4/SERPING1/UBASH3B/PRKG1/PLAU/SH2B3/ABAT/ADAMTS18/SERPINF2/VTN/C1QTNF1/THBD/TBXA2R/CEACAM1/PLAUR/APOE/PDGFB	35
GO:0051402	neuron apoptotic process	79/3644	239/18670	4.60344e-07	1.28528e-05	8.89675e-06	NMNAT1/DRAXIN/PCSK9/JUN/NGF/NES/BTG2/TGFB2/EN1/NR4A2/SCN2A/DLX1/BOK/THRB/PPARGC1A/SNCA/NDNF/TRIM2/RETREG1/GDNF/ITGA1/F2R/MEF2C/GABRB2/CPEB4/FOXQ1/TFAP2A/TNFRSF21/TFAP2B/EPHA7/FOXO3/MYB/SOD2/PRKN/FZD9/CASP2/XRCC2/EN2/PAK3/NEFL/PTK2B/STAR/ANGPT1/NR4A3/BARHL1/HRAS/ILK/BDNF/MDK/RAPSN/CLCF1/FADD/ARRB1/GATA3/UNC5B/BNIP3/NTF3/FAIM2/KDM2B/SIX1/SIX4/HIF1A/GABRB3/GABRA5/NUPR1/CORO1A/TOX3/NQO1/CDK5R1/CCL2/B…	79
GO:0030199	collagen fibril organization	27/3644	54/18670	4.76974e-07	1.32582e-05	9.17736e-06	COL11A1/DPT/FMOD/TGFB2/CYP1B1/LOXL3/COL3A1/PLOD2/ADAMTS3/SFRP2/ADAMTS2/FOXC1/TNXB/COL12A1/AEBP1/LOXL2/COL14A1/SCX/ADAMTS14/LUM/GREM1/ACAN/FOXC2/SERPINF2/COL5A3/COMP/MMP11	27
GO:0071229	cellular response to acid chemical	71/3644	209/18670	5.45545e-07	1.50974e-05	1.04505e-05	SESN2/PRKAA2/PTGFR/AMIGO1/BRINP2/WNT9A/OSR1/APOB/BCL11A/COL3A1/FZD7/CPS1/PID1/PPARG/RARB/EPHA3/PPARGC1A/PDGFRA/PDGFC/PTGER4/EGR1/KCNMB1/CPEB4/EDN1/VEGFA/SESN1/MYB/AQP1/CASTOR2/PDK4/WNT2/PTK2B/SFRP1/RORB/ABCA1/KLF4/TNC/BRINP1/ASS1/SIPA1/P2RY6/WNT11/FZD4/SESN3/PDGFD/AKR1C1/AKR1C2/AKR1C3/RET/PAX2/NEURL1/WNT5B/FZD10/GNG2/PTGER2/SIX1/LTK/MMP2/CYBA/SERPINF1/WNT3/SOX9/BAIAP2/E2F1/CEBPB/KLF2/TEAD2/TBX1/P…	71
GO:1903034	regulation of response to wounding	63/3644	179/18670	5.82276e-07	1.60432e-05	1.11052e-05	AJAP1/PDPN/PLPP3/F3/FCER1G/DUSP10/PROC/NFE2L2/EPHA4/SERPINE2/TGFBR2/PROS1/PDGFRA/HPSE/SPP1/FGG/F2R/F2RL1/HBEGF/F12/EDN1/CD109/TNFAIP3/PDGFA/CD36/PTN/NOS3/MIR221/DMTN/CCN4/ANXA1/KLF4/TLR4/HRAS/MDK/SERPING1/UBASH3B/PRKG1/MYOZ1/PLAU/INPP5F/SH2B3/MAP2K1/RGMA/TNFRSF12A/ABAT/ADAMTS18/WFDC1/FOXC2/SERPINF2/VTN/C1QTNF1/THBD/TBXA2R/PTPRS/CEACAM1/CADM4/PLAUR/APOE/SIGLEC10/KREMEN1/MYH9/PDGFB	63
GO:0001819	positive regulation of cytokine production	134/3644	464/18670	5.87139e-07	1.61066e-05	1.1149e-05	TNFRSF14/PDE4B/MCOLN2/POLR3GL/ARNT/IFI16/AIM2/FCER1G/PTGS2/INAVA/RAB7B/NLRP3/RSAD2/CYP1B1/PELI1/EIF2AK3/IL1R1/IL1RL2/IL1RL1/IL18R1/IL1A/IL1B/IL1RN/IFIH1/STAT1/CASP8/IL17RC/HYAL2/CD200/ZBTB20/HEG1/IL20RB/IL12A/IL1RAP/SPON2/TLR1/TLR6/TXK/PF4/EREG/HPSE/TLR2/DDX60/TLR3/PTGER4/IL6ST/PDE4D/PIK3R1/F2R/F2RL1/TSLP/IRF1/EGR1/CD14/CSF1R/CD74/CD83/HLA-E/HLA-DPA1/HLA-DPB1/MAPK13/TREM2/CGAS/MYB/IFNGR1/RAET1G/A…	134
GO:0042692	muscle cell differentiation	115/3644	385/18670	5.904e-07	1.61256e-05	1.11622e-05	CTH/PTGFRN/PLEKHO1/RGS4/LMOD1/KCNH1/PROX1/SDC1/SLC8A1/DYSF/BIN1/FZD7/SPEG/DNER/RARB/HES1/MSX1/PDGFRA/KIT/EREG/HOMER1/MEF2C/PRDM6/MEGF10/SGCD/NKX2-5/EDN1/RBM24/RIPOR2/SRF/VEGFA/ADGRB3/BVES/POPDC3/HEY2/SOD2/GPER1/HDAC9/FLNC/SMO/EZH2/SMARCD3/MIR221/MORF4L2/MYOM2/GATA4/NRG1/HEY1/CCN3/ADGRB1/PLPP7/NOTCH1/IGF2/BDNF/WT1/PAK1/NOX4/CDON/ITGA8/NEBL/MYPN/MYOZ1/LDB3/ANKRD2/PDCD4/ADAM12/BHLHE41/KRT8/CSRP2/MYF…	115
GO:0030900	forebrain development	114/3644	381/18670	6.00471e-07	1.63297e-05	1.13035e-05	DRAXIN/EPHB2/MFSD2A/SLC2A1/STIL/DAB1/LHX8/NOTCH2NLA/BTG2/ATP2B4/PROX1/ID2/GDF7/SLC8A1/POU3F3/GLI2/ZEB2/NR4A2/DLX1/DLX2/COL3A1/SATB2/GBX2/OXTR/RARB/FEZF2/ROBO2/TMEM108/SOX2/CHRD/EPHB3/HES1/MSX1/PPARGC1A/EPHA5/LEF1/PITX2/FAT4/SLC7A11/DCLK2/PITX1/CSF1R/PHACTR1/ID4/SRF/AQP1/INHBA/SEMA3A/CDK6/RELN/FOXP2/SMO/PLXNA4/PTN/EZH2/PTCHD1/FGF13/FLNA/NEFL/NRG1/CHD7/NFIB/NR4A3/LPAR1/AKNA/DAB2IP/NOTCH1/TH/MDK/RTN…	114
GO:0007215	glutamate receptor signaling pathway	41/3644	100/18670	6.17125e-07	1.66883e-05	1.15517e-05	EPHB2/CNIH3/GRM2/NLGN1/KLHL24/DLG1/PPARGC1A/CRHBP/HOMER1/MEF2C/CPEB4/RELN/GRIA3/NEFL/PTK2B/DAPK1/GRIN3A/CNIH2/SHANK2/GRM5/GRIA4/SSTR1/HOMER2/GRIN2A/SHISA9/NLGN2/CDK5R1/CCL2/RGS9/CACNG4/GRIN2C/NETO1/PRNP/UNC13A/HOMER3/GRIN2D/CACNG7/CACNG8/SHANK3/GRIK1/TIAM1	41
GO:0051961	negative regulation of nervous system development	98/3644	316/18670	6.18972e-07	1.66883e-05	1.15517e-05	HES4/DRAXIN/EPHB2/DAB1/SEMA6C/TRIM46/PBX1/GPR161/DNM3/RAB29/DUSP10/SOX11/ID2/BCL11A/MEIS1/EIF2AK3/IL1B/DLX1/DLX2/COL3A1/MAP2/EPHA4/THRB/SEMA3F/SEMA3B/FEZF2/ROBO2/NLGN1/SOX2/HES1/CRMP1/NKX6-1/SPP1/TLR2/NR2F1/SEMA6A/MYLIP/ID4/DAAM2/TNFRSF21/EPHA7/FOXO3/IL6/SEMA3A/SEMA3D/PTN/FGF13/ARHGAP4/NRG1/STMN2/HEY1/SEMA4D/LPAR1/BRINP1/NOTCH1/CEND1/LRP4/RTN4RL2/THY1/SORL1/ZNF365/NRG3/VAX1/INPP5F/PTPRO/LRRK2/GDF…	98
GO:1903037	regulation of leukocyte cell-cell adhesion	95/3644	304/18670	6.26035e-07	1.68066e-05	1.16336e-05	TNFRSF14/RUNX3/CD1D/CD55/DUSP10/ITPKB/ZP4/NLRP3/PELI1/LOXL3/IL1RL2/NCK2/IL1B/GLI2/DPP4/IGFBP2/TGFBR2/NFKBIZ/IL20RB/IL12A/BCL6/HES1/TFRC/DLG1/PDE5A/IL7R/IL6ST/PIK3R1/IRF1/CD74/CD83/RIPOR2/HFE/HLA-E/HLA-DPA1/HLA-DPB1/TNFRSF21/CD24/MYB/IL6/GPNMB/MIR221/FOXP3/PAK3/PAG1/HAS2/DOCK8/CD274/PDCD1LG2/ANXA1/NR4A3/KLF4/ASS1/NRARP/IGF2/MDK/FADD/LRRC32/PAK1/IL18/ZBTB16/THY1/GATA3/MAP3K8/VSIR/DLG5/CD27/LAG3/CD4…	95
GO:0016358	dendrite development	77/3644	233/18670	6.4589e-07	1.71967e-05	1.19036e-05	DVL1/EPHB2/DAB1/CELSR2/IGSF9/DNM3/MARK1/BCL11A/NCK2/HECW2/KLF7/MAP2/EPHA4/DOCK10/FEZF2/KALRN/EPHB1/TNIK/NLGN1/EPHB3/CTNND2/MEF2C/CAMK2A/DBN1/PHACTR1/PACSIN1/ADGRB3/TMEM106B/HECW1/SEMA3A/PPP1R9A/CUX1/RELN/PTN/EZH2/PAK3/LZTS1/SDC2/MATN2/PTPRD/SEMA4D/GRIN3A/ABITRAM/LPAR1/DAB2IP/ILK/LRP4/SHANK2/MAP6/CAMK1D/PRKG1/ZNF365/DLG5/NEURL1/KNDC1/LRRK2/GRIP1/DCLK1/SLITRK5/FARP1/CHRNA7/MAP1A/NEDD4/NTN1/CDK5R1/B…	77
GO:0050679	positive regulation of epithelial cell proliferation	70/3644	206/18670	6.46041e-07	1.71967e-05	1.19036e-05	MST1L/JUN/F3/ECM1/ARNT/IQGAP3/VASH2/PROX1/AKT3/SOX11/OSR1/DYSF/FZD7/PTPRN/SCG2/MST1/HYAL1/AGTR1/EPGN/AREG/VEGFC/RICTOR/THBS4/FGF1/VEGFA/TNFAIP3/TWIST1/CCL26/FOXP2/WNT2/SMO/PTN/APLN/PLXNB3/ZNF703/SFRP1/CYP7B1/EYA1/OSR2/HAS2/TEK/B4GALT1/MIR27B/NR4A3/NOTCH1/NRARP/HRAS/MDK/CCND1/JCAD/PAX2/ACVRL1/PRKD1/BMP4/HIF1A/PGF/FGF7/ESRP2/CDH13/CYBA/TNFSF12/STAT3/ITGB3/NOG/SOX9/BMP2/LRG1/TGFB1/TBX1/PDGFB	70
GO:0010717	regulation of epithelial to mesenchymal transition	38/3644	90/18670	6.52686e-07	1.72276e-05	1.1925e-05	PDPN/TRIM62/TGFB2/IL1B/TGFBR2/EPHA3/WWTR1/LEF1/SFRP2/FOXC1/TWIST1/IL6/EZH2/MIR221/LOXL2/ZNF703/SFRP1/GLIPR2/DAB2IP/OLFM1/NOTCH1/MDK/BAMBI/PBLD/ALX1/BMP4/GREM1/VASN/TGFB1I1/NOG/MCRIP1/LDLRAD4/SMAD7/BMP2/JAG1/TGFB1/DACT3/TIAM1	38
GO:0014033	neural crest cell differentiation	38/3644	90/18670	6.52686e-07	1.72276e-05	1.1925e-05	SEMA6C/SOX11/ZEB2/FRZB/FN1/GBX2/SEMA3F/SEMA3B/HES1/PITX2/EDNRA/HAND2/GDNF/MEF2C/SEMA6A/FOXC1/EDN1/TWIST1/SEMA3A/SEMA3D/SMO/NRG1/SFRP1/SEMA4D/RET/ALX1/EDNRB/BMP4/HIF1A/SEMA6D/SEMA7A/SEMA4B/FOXC2/SOX9/JAG1/LAMA5/SEMA6B/TBX1	38
GO:0051588	regulation of neurotransmitter transport	52/3644	139/18670	6.61203e-07	1.73586e-05	1.20157e-05	DVL1/RIMS3/RAB3B/KCNC4/SV2A/RGS4/SLC30A1/VAMP8/PNKD/CSPG5/NLGN1/SNCA/GDNF/MEF2C/CAMK2A/RIMS1/CNR1/PRKN/GPER1/ADCY1/STX1A/PPP1R9A/CHRM2/DGKI/MAOB/SYN1/APLN/CHRNA6/RIMS2/APBA1/GRIN3A/NCS1/SYT12/TACR2/SNCG/LRRK2/SYT1/PPFIA2/P2RX7/TNFSF11/APBA2/CHRNA5/MCTP2/BAIAP3/ABAT/STX1B/P2RX1/ADORA2B/GIT1/ITGB3/NTSR1/UNC13A	52
GO:0071526	semaphorin-plexin signaling pathway	22/3644	40/18670	6.63175e-07	1.73586e-05	1.20157e-05	SEMA6C/PLXNB1/SEMA3F/SEMA3B/PLXNA1/HAND2/GDNF/SEMA6A/SEMA3A/SEMA3D/MET/PLXNA4/PLXNB3/FLNA/SEMA4D/NCAM1/PLXNC1/SEMA6D/SEMA7A/SEMA4B/SEMA6B/SH3BP1	22
GO:0021537	telencephalon development	81/3644	249/18670	6.93084e-07	1.80662e-05	1.25055e-05	EPHB2/MFSD2A/SLC2A1/DAB1/NOTCH2NLA/BTG2/ATP2B4/PROX1/ID2/SLC8A1/POU3F3/ZEB2/DLX1/DLX2/COL3A1/OXTR/RARB/FEZF2/ROBO2/TMEM108/EPHB3/HES1/EPHA5/LEF1/FAT4/SLC7A11/DCLK2/CSF1R/PHACTR1/ID4/SRF/AQP1/INHBA/SEMA3A/CDK6/RELN/FOXP2/SMO/PLXNA4/EZH2/FGF13/FLNA/NEFL/NRG1/CHD7/NFIB/NR4A3/LPAR1/DAB2IP/TH/MDK/RTN4RL2/NRGN/FEZ1/CDON/KIRREL3/NRG3/TACC2/BNIP3/KCNA1/LRRK2/KDM2B/SLITRK5/BMP4/HIF1A/BCL11B/CCDC85C/SEMA7A…	81
GO:0045598	regulation of fat cell differentiation	50/3644	132/18670	6.97479e-07	1.81056e-05	1.25328e-05	PRDM16/FNDC5/PTGS2/DUSP10/ID2/FRZB/PPARG/WWTR1/HES1/SULT1E1/BBS12/SFRP2/TRIO/MSX2/ID4/ENPP1/GPER1/IL6/RARRES2/INSIG1/SFRP1/RUNX1T1/ZFPM2/CCN4/MIR27B/LGALS12/CCDC85B/ZBTB16/GATA3/CCDC3/WNT5B/GNB3/LMO3/C1QL4/CMKLR1/TRPV4/FOXO1/JDP2/RORA/TGFB1I1/ZFPM1/ZBTB7C/ZADH2/BMP2/JAG1/E2F1/CEBPB/ZFP36/TGFB1/MMP11	50
GO:0010771	negative regulation of cell morphogenesis involved in differentiation	40/3644	97/18670	7.0432e-07	1.8208e-05	1.26036e-05	DRAXIN/RCC2/EPHB2/DAB1/TACSTD2/SEMA6C/TRIM46/DNM3/MAP2/SEMA3F/SEMA3B/NLGN1/MELTF/SPP1/EFNA5/SEMA6A/EPHA7/SEMA3A/SEMA3D/FGF13/ARHGAP4/DMTN/SEMA4D/LRP4/THY1/PTPRO/SPART/POSTN/SEMA6D/SEMA7A/LINGO1/SEMA4B/EFNB3/NTN1/ULK2/CDK5R1/WNT3/DCC/SEMA6B/PTPRS	40
GO:0110053	regulation of actin filament organization	84/3644	261/18670	7.17776e-07	1.84798e-05	1.27918e-05	ASAP3/TACSTD2/KANK4/S1PR1/RGS4/LMOD1/FMN2/PFN4/CAPG/NCK2/BIN1/TMEFF2/HCLS1/DLG1/LIMCH1/SYNPO2/RICTOR/PTGER4/PIK3R1/F2RL1/JMY/DBN1/CARMIL1/CCN2/SNX9/PRKN/SCIN/ELN/CCL26/PPP1R9A/BAIAP2L1/MET/ARHGEF5/ACTR3C/ARHGAP6/TMSB4X/TMSB15A/TMSB15B/PAK3/FLNA/WASH6P/DMTN/PTK2B/SFRP1/WASHC1/ABITRAM/LPAR1/SPTBN2/WNT11/PAK1/NOX4/EPS8/RAPGEF3/SPTB/GPR65/EVL/WHAMMP3/MAGEL2/FMN1/SPTBN5/TMOD2/TPM1/CORO1A/PYCARD/CARMIL…	84
GO:0070371	ERK1 and ERK2 cascade	98/3644	317/18670	7.26415e-07	1.86259e-05	1.28929e-05	EPHA2/CAMK2N1/EPHB2/JUN/IQGAP3/CHI3L1/ATF3/DUSP10/IL1B/FN1/ACKR3/OXTR/EPHB1/DLG1/FGFR3/CHRNA9/PDGFRA/KIT/SPRY1/FGG/PDGFC/HAND2/PTGER4/F2R/F2RL1/SEMA6A/CSF1R/CD74/FGF18/DUSP1/FGFR4/TREM2/EPHA7/ROS1/CCN2/AKAP12/PDGFA/GPER1/GPNMB/BMPER/CCL26/CD36/MIR221/MFHAS1/GATA4/PTK2B/DUSP4/ANGPT1/TEK/GLIPR2/MIR27B/KLF4/TLR4/DAB2IP/RAPGEF1/NOTCH1/HRAS/CHRNA10/P2RY6/ARRB1/NOX4/PDGFD/CD4/LMO3/C1QL4/PTPRR/TRPV4/TNF…	98
GO:0070663	regulation of leukocyte proliferation	74/3644	222/18670	7.29961e-07	1.86407e-05	1.29032e-05	TNFRSF14/TNFRSF1B/VAV3/CSF1/CD1D/CD55/ZP4/SOX11/PELI1/NCK2/IL1B/SLC39A10/IGFBP2/TGFBR2/IL20RB/IL12A/BCL6/HES1/TFRC/DLG1/BST1/PDE5A/IL6ST/MEF2C/IRF1/CD74/HLA-E/HLA-DPA1/HLA-DPB1/TNFRSF21/CD24/TNFAIP3/IL6/GPNMB/FOXP3/CD274/PDCD1LG2/ANXA1/TLR4/IGF2/MAPK8IP1/CLCF1/GAL/FADD/LRRC32/IL18/VSIR/DLG5/CD4/PAWR/TNFSF13B/IRS2/BMP4/ARG2/GREM1/SPN/CORO1A/PYCARD/ATAD5/CCL8/BCL2/PRNP/SDC4/CEBPB/NFATC2/TICAM1/TNFS…	74
GO:0048593	camera-type eye morphogenesis	46/3644	118/18670	7.43684e-07	1.89143e-05	1.30925e-05	EPHA2/EPHB2/PROX1/WNT9A/SOX11/MEIS1/THRB/COL8A1/NECTIN3/EPHB1/PITX2/TENM3/FAT1/HCN1/MAN2A1/TFAP2A/VEGFA/TFAP2B/TWIST1/WNT2/TSPAN12/WNT16/PTN/RP1/RORB/TDRD7/TH/FJX1/ROM1/THY1/CDON/RBP4/PAX2/GDF11/KDM2B/BMP4/HIF1A/LCTL/ALDH1A3/IRX5/LHX1/TBX2/SOX9/SDK2/JAG1/DSCAM	46
GO:0050919	negative chemotaxis	24/3644	46/18670	7.5607e-07	1.91517e-05	1.32569e-05	SEMA6C/LGR6/SEMA3F/SEMA3B/ROBO2/UNC5C/EFNA5/SEMA6A/SLIT3/EPHA7/PDGFA/SEMA3A/SEMA3D/PLXNA4/NRG1/SEMA4D/NRG3/FLRT2/SEMA6D/SEMA7A/SEMA4B/NTN1/ITGB3/SEMA6B	24
GO:0034765	regulation of ion transmembrane transport	138/3644	483/18670	7.73957e-07	1.94877e-05	1.34894e-05	EPHB2/PCSK9/PDE4B/AMIGO1/KCNC4/HCN3/NOS1AP/RGS4/ATP2B4/KCNH1/SLC30A1/CNIH3/OSR1/SLC8A1/DYSF/KCNIP3/DPP10/TMEM37/BIN1/SCN2A/SCN9A/SESTD1/HECW2/KCNE4/STAC/CACNA2D3/KCNAB1/NLGN1/KLHL24/FGF12/DLG1/PPARGC1A/SNCA/HCN1/PDE4D/F2R/CRHBP/HOMER1/MEF2C/GLRX/KCNIP1/KCNMB1/TREM2/GPER1/TWIST1/HECW1/RELN/CFTR/KCND2/TCAF2/KCNH2/DPP6/TMSB4X/RGN/WNK3/GRIA3/FHL1/FLNA/NEFL/PTK2B/CHD7/JPH1/GEM/KCNS2/KCNQ3/DAPK1/PTPN3/…	138
GO:0003179	heart valve morphogenesis	26/3644	52/18670	7.75536e-07	1.94877e-05	1.34894e-05	TGFB2/TGFBR2/ADAMTS9/ROBO2/FGFRL1/MEF2C/SLIT3/SOX4/HEY2/TWIST1/TBX20/ELN/NOS3/GATA4/HEY1/SCX/OLFM1/NOTCH1/DCHS1/GATA3/BMP4/ZFPM1/SOX9/BMP2/JAG1/TGFB1	26
GO:0002791	regulation of peptide secretion	142/3644	500/18670	7.81519e-07	1.95443e-05	1.35287e-05	TNFRSF14/TNFRSF1B/ATP13A2/SLC2A1/AIM2/ADORA1/TGFB2/DISP1/NLRP3/RSAD2/VSNL1/IL1R2/IL1RL1/IL1A/IL1B/INHBB/ACVR1C/DPP4/IFIH1/RAPGEF4/KLF7/FN1/CAPN10/PASK/ITPR1/IL17RC/HYAL2/FOXP1/CD200/KALRN/IL1RAP/ADRA2C/TLR1/TLR6/EPHA5/NKX6-1/BANK1/TLR2/FGG/VEGFC/SLC25A4/PTGER4/F2R/F2RL1/CRHBP/EFNA5/TSLP/CD14/CSF1R/CD74/SERPINB1/SOX4/HFE/HLA-E/TREM2/TNFRSF21/TFAP2B/CNR1/IFNGR1/TNFAIP3/AKAP12/PRKN/GPER1/ICA1/HDAC9/…	142
GO:0051145	smooth muscle cell differentiation	33/3644	74/18670	7.87124e-07	1.95443e-05	1.35287e-05	CTH/HES1/KIT/EREG/MEF2C/PRDM6/SRF/VEGFA/HEY2/SOD2/GPER1/SMARCD3/MIR221/HEY1/NOTCH1/ITGA8/PDCD4/EDNRB/BMP4/SIX1/RBPMS2/MESP1/TMEM204/FOXF1/MYOCD/RAMP2/SOX9/GATA6/NFATC2/OLFM2/COMP/TGFB1/PDGFB	33
GO:0099601	regulation of neurotransmitter receptor activity	33/3644	74/18670	7.87124e-07	1.95443e-05	1.35287e-05	EPHB2/CNIH3/LYPD6B/LYPD6/NLGN1/KLHL24/DLG1/PPARGC1A/CRHBP/HOMER1/MEF2C/NPTX2/RELN/GRIA3/NEFL/PTK2B/LYNX1/DAPK1/CNIH2/SHANK2/GRIA4/GRIN2A/SHISA9/NLGN2/CCL2/RGS9/CACNG4/NPTX1/NETO1/CACNG7/CACNG8/NPTXR/SHANK3	33
GO:0045765	regulation of angiogenesis	114/3644	383/18670	8.00776e-07	1.96813e-05	1.36235e-05	EPHA2/HSPG2/ADGRB2/TIE1/F3/PROK1/ECM1/NPR1/PTGS2/CHI3L1/VASH2/TGFB2/EGLN1/AKT3/CYP1B1/HK2/IL1A/IL1B/NFE2L2/STAT1/PPARG/TGFBR2/HYAL1/ADAMTS9/AGTR1/CXCL8/PF4/SMAD1/SFRP2/VEGFC/TLR3/THBS4/SEMA6A/ECSCR/FGF1/SPINK5/FGF18/FOXC1/PRL/VEGFA/ADGRB3/TNFAIP3/SASH1/MEOX2/HDAC9/TWIST1/IL6/GPNMB/AQP1/BMPER/HGF/TSPAN12/PTN/NOS3/MIR221/AMOT/GATA4/PTK2B/SFRP1/ENPP2/ADGRB1/TEK/RECK/CEMIP2/ANXA1/MIR27B/KLF4/DAB2IP/N…	114
GO:0070167	regulation of biomineral tissue development	39/3644	94/18670	8.0204e-07	1.96813e-05	1.36235e-05	S1PR1/ECM1/OSR1/SLC8A1/PKDCC/ACVR2A/ACVR2B/ODAPH/BMPR1B/MEF2C/FBN2/TFAP2A/HEY2/ENPP1/FBXO5/FAM20C/TWIST1/FZD9/PTN/NOS3/PTK2B/HEY1/OSR2/NOTCH1/LTBP3/MGP/ATP2B1/TMEM119/P2RX7/BMP4/HIF1A/GREM1/RFLNB/PHOSPHO1/SOX9/BMP2/CEBPB/COMP/TGFB1	39
GO:0110149	regulation of biomineralization	39/3644	94/18670	8.0204e-07	1.96813e-05	1.36235e-05	S1PR1/ECM1/OSR1/SLC8A1/PKDCC/ACVR2A/ACVR2B/ODAPH/BMPR1B/MEF2C/FBN2/TFAP2A/HEY2/ENPP1/FBXO5/FAM20C/TWIST1/FZD9/PTN/NOS3/PTK2B/HEY1/OSR2/NOTCH1/LTBP3/MGP/ATP2B1/TMEM119/P2RX7/BMP4/HIF1A/GREM1/RFLNB/PHOSPHO1/SOX9/BMP2/CEBPB/COMP/TGFB1	39
GO:0050818	regulation of coagulation	36/3644	84/18670	8.26413e-07	2.02005e-05	1.39829e-05	PDPN/F3/FCER1G/PROC/NFE2L2/SERPINE2/PROS1/PDGFRA/HPSE/FGG/F2R/F2RL1/F12/EDN1/PDGFA/CD36/NOS3/DMTN/TLR4/SERPING1/UBASH3B/PRKG1/PLAU/SH2B3/ABAT/ADAMTS18/SERPINF2/VTN/C1QTNF1/THBD/PROCR/TBXA2R/CEACAM1/PLAUR/APOE/PDGFB	36
GO:0050731	positive regulation of peptidyl-tyrosine phosphorylation	66/3644	192/18670	8.37928e-07	2.04026e-05	1.41227e-05	TNFRSF14/ADORA1/EPHA4/HCLS1/IL12A/HES1/TNK2/FGFR3/KIT/EPGN/EREG/AREG/BANK1/RICTOR/IL6ST/THBS4/EFNA5/TSLP/HBEGF/CSF1R/CD74/TREM2/VEGFA/CD24/IL6/CD36/HGF/RELN/MIR221/PTK2B/NRG1/ANGPT1/ENPP2/SEMA4D/IGF2/BDNF/LRP4/CLCF1/GRM5/NOX4/IL18/NEURL1/AFAP1L2/NTF3/TNFRSF1A/CD4/ITGA5/GREM1/EHD4/FGF7/CSPG4/GPRC5B/VTN/STAT3/ITGB3/ACE/PECAM1/PRNP/CASS4/STAP2/ICAM1/CRLF1/TGFB1/IL11/LIF/PDGFB	66
GO:0060078	regulation of postsynaptic membrane potential	52/3644	140/18670	8.54126e-07	2.07167e-05	1.43402e-05	DVL1/RGS4/ADORA1/TMEM108/NLGN1/CHRNA9/SNCA/GLRB/MEF2C/GABRB2/RIMS1/STX1A/PPP1R9A/RELN/KCND2/DGKI/GRIA3/GABRE/GABRA3/PTK2B/CHRNA6/RIMS2/GRIN3A/CHRNA10/NPAS4/SHANK2/GRM5/INSYN2A/KCNA1/LRRK2/CACNB3/P2RX7/FGF14/GABRB3/GABRA5/CHRNA7/INSYN1/CHRNA5/ABAT/GRIN2A/STX1B/P2RX1/NLGN2/MPP2/GRIN2C/BAIAP2/NETO1/NTSR1/GRIN2D/P2RX6/SHANK3/GRIK1	52
GO:0060047	heart contraction	89/3644	282/18670	8.76182e-07	2.11699e-05	1.46539e-05	HSPB7/PDE4B/TMIGD3/NPR1/NOS1AP/RGS4/ADORA1/ATP2B4/TGFB2/KCNK1/KCNK3/SLC8A1/EPAS1/KCNIP3/BIN1/DES/KCNE4/ITPR1/THRB/MYL3/CACNA2D3/FGF12/DLG1/CORIN/TACR3/PDE5A/PDE4D/HBEGF/SGCD/KCNIP1/NKX2-5/DSP/EDN1/BVES/HEY2/CCN2/SEMA3A/KCND2/CHRM2/KCNH2/NOS3/APLN/FGF13/ATP2B3/FLNA/GATA4/STC1/TMEM65/SLC1A1/TH/KCNE3/FXYD6/CELF2/CACNA1C/KCNJ8/ABCC9/ITPR2/PKP2/CACNB3/ATP2B1/SGCG/GCH1/TPM1/CACNA1H/IRX5/GNAO1/KCNJ12/JU…	89
GO:0014032	neural crest cell development	35/3644	81/18670	9.24897e-07	2.22613e-05	1.54094e-05	SEMA6C/SOX11/ZEB2/FN1/GBX2/SEMA3F/SEMA3B/HES1/PITX2/EDNRA/HAND2/GDNF/SEMA6A/FOXC1/EDN1/TWIST1/SEMA3A/SEMA3D/SMO/NRG1/SEMA4D/RET/ALX1/EDNRB/BMP4/HIF1A/SEMA6D/SEMA7A/SEMA4B/FOXC2/SOX9/JAG1/LAMA5/SEMA6B/TBX1	35
GO:0090189	regulation of branching involved in ureteric bud morphogenesis	15/3644	22/18670	9.28732e-07	2.22683e-05	1.54142e-05	TACSTD2/SIX2/GDNF/VEGFA/SMO/LGR4/PAX2/BMP4/SIX1/SIX4/LHX1/HOXB7/NOG/SOX9/TGFB1	15
GO:0048668	collateral sprouting	17/3644	27/18670	9.38171e-07	2.24091e-05	1.55117e-05	DVL1/LPAR3/NGF/CRABP2/ZEB2/SPP1/EFNA5/EPHA7/FGF13/SEMA4D/BDNF/SPART/ULK2/RND2/WNT3/DCC/PTPRS	17
GO:0007369	gastrulation	64/3644	185/18670	9.49055e-07	2.25832e-05	1.56322e-05	DVL1/EPHA2/COL11A1/VANGL2/LAMB3/OSR1/SIX2/IL1RN/ACVR2A/FZD7/FN1/TGFBR2/ACVR2B/COL7A1/COL8A1/SOX2/CHRD/LEF1/SMAD1/SFRP2/ITGA2/FOXC1/SRF/COL12A1/TBX20/INHBA/MIR221/AMOT/APLN/GPC3/SFRP1/SOX17/EYA1/SCX/NR4A3/KLF4/WNT11/TENM4/MMP8/ITGA8/PAX2/ITGA5/HMGA2/COL4A2/MMP14/BMP4/MESP1/MESP2/MMP2/FOXF1/FOXC2/VTN/LHX1/WNT3/ITGB3/NOG/ITGB4/GATA6/LAMA3/TGIF2/MMP9/EYA2/NF2/COL6A1	64
GO:0003279	cardiac septum development	44/3644	112/18670	1.0008e-06	2.37245e-05	1.64222e-05	TGFBR3/VANGL2/PROX1/TGFB2/SOX11/ID2/RARB/TGFBR2/ROBO2/HEG1/HES1/FGFRL1/NSD2/ADAMTS6/SLIT3/NKX2-5/MSX2/SOX4/PRDM1/HEY2/CITED2/TBX20/SMO/NOS3/GATA4/CHD7/HEY1/ZFPM2/PCSK5/NOTCH1/PDE2A/WNT11/GATA3/TBX3/BMP4/SALL1/ZFPM1/FZD2/NOG/TBX2/GATA6/SMAD7/JAG1/TBX1	44
GO:0050768	negative regulation of neurogenesis	92/3644	295/18670	1.03168e-06	2.43105e-05	1.68278e-05	HES4/DRAXIN/EPHB2/DAB1/SEMA6C/TRIM46/PBX1/DNM3/RAB29/DUSP10/SOX11/ID2/BCL11A/MEIS1/IL1B/DLX1/DLX2/COL3A1/MAP2/EPHA4/THRB/SEMA3F/SEMA3B/FEZF2/NLGN1/SOX2/HES1/CRMP1/NKX6-1/SPP1/NR2F1/SEMA6A/MYLIP/ID4/DAAM2/EPHA7/FOXO3/IL6/SEMA3A/SEMA3D/PTN/FGF13/ARHGAP4/NRG1/STMN2/HEY1/SEMA4D/LPAR1/BRINP1/NOTCH1/LRP4/RTN4RL2/THY1/SORL1/ZNF365/NRG3/VAX1/INPP5F/PTPRO/LRRK2/GDF11/TRPV4/SPART/EDNRB/SEMA6D/PRTG/SEMA7A/L…	92
GO:0099504	synaptic vesicle cycle	66/3644	193/18670	1.03325e-06	2.43105e-05	1.68278e-05	DVL1/RIMS3/RAB3B/DNAJC6/SYT6/SV2A/DNM3/RAPGEF4/SYN2/CSPG5/ERC2/STX19/PLD1/NLGN1/SNCA/CAMK2A/PACSIN1/RIMS1/CNR1/STX11/STXBP5/AMPH/ADCY1/STX1A/MAGI2/PCLO/CADPS2/CHRM2/DGKI/SYN1/CHRNA6/RIMS2/SCRIB/APBA1/GRIN3A/DNM1/NCS1/CEL/TH/SYT7/SYT12/LRRK2/SYT1/PPFIA2/P2RX7/PCDH17/FGF14/STON2/APBA2/CHRNA5/PRRT2/DOC2A/STX1B/P2RX1/NLGN2/ADORA2B/GIT1/CDK5R1/CDH2/RAB27B/SNAP25/SYNDIG1/UNC13A/BRSK1/NLGN4Y/ITSN1	66
GO:0097530	granulocyte migration	52/3644	141/18670	1.09877e-06	2.57556e-05	1.78281e-05	PIK3CD/CSF3R/PDE4B/MCOLN2/VAV3/CSF1/FCER1G/TGFB2/DYSF/IL1R1/IL1B/IL1RN/SCG2/IL17RC/HRH1/ITGA9/BST1/CXCL8/CXCL6/PF4V1/CXCL1/PF4/CXCL5/CXCL3/CXCL2/PTGER4/ITGA1/PDE4D/THBS4/CD74/EDN1/RIPOR2/CCL26/RARRES2/MOSPD2/ANXA1/SAA1/MDK/CAMK1D/C3AR1/CMKLR1/TRPV4/CCL2/CCL7/CCL8/CCL13/CCR7/PECAM1/PREX1/ADGRE2/RAC2/CXADR	52
GO:0000302	response to reactive oxygen species	76/3644	232/18670	1.11572e-06	2.60556e-05	1.80358e-05	SESN2/PLK3/JUN/TXNIP/EGLN1/SDC1/CYP1B1/SLC8A1/IL18RAP/NFE2L2/STAT1/PTPRN/HYAL1/HYAL2/APOD/PPARGC1A/PDGFRA/AREG/DUSP1/EDN1/MAPK13/FOXO3/SESN1/PTPRK/MYB/MAP3K5/TNFAIP3/SOD2/IL6/AQP1/CD36/HGF/MET/GPR37/EZH2/NOS3/RGN/PTK2B/STAR/TRPA1/ANXA1/NR4A3/KLF4/TXN/TRAF2/CAT/FOSL1/SESN3/PDGFD/CRYAB/AKR1C3/NET1/PAX2/BNIP3/LRRK2/CDK2/STAT6/PAWR/FOXO1/GCH1/FOS/FBLN5/TPM1/MMP2/GNAO1/NQO1/DPEP1/RNF112/CCR7/SPHK1/BCL…	76
GO:0003281	ventricular septum development	33/3644	75/18670	1.14357e-06	2.66072e-05	1.84176e-05	TGFBR3/VANGL2/PROX1/TGFB2/SOX11/ID2/TGFBR2/ROBO2/HEG1/HES1/FGFRL1/NSD2/SLIT3/NKX2-5/SOX4/PRDM1/HEY2/CITED2/NOS3/GATA4/HEY1/ZFPM2/NOTCH1/PDE2A/WNT11/GATA3/TBX3/BMP4/SALL1/ZFPM1/FZD2/NOG/SMAD7	33
GO:0010959	regulation of metal ion transport	116/3644	394/18670	1.17375e-06	2.71834e-05	1.88164e-05	EPB41/NKAIN1/PCSK9/PDE4B/LPAR3/AMIGO1/NOS1AP/RGS4/PTGS2/ADORA1/ATP2B4/SLC30A1/OSR1/SLC8A1/DYSF/KCNIP3/DPP10/BIN1/SESTD1/HECW2/KCNE4/SERPINE2/STAC/KCNAB1/KLHL24/FGF12/DLG1/SNCA/PDE4D/F2R/HOMER1/GLRX/CAMK2A/KCNIP1/KCNMB1/NKX2-5/STC2/HFE/TREM2/NKAIN2/GPER1/HECW1/GCK/KCNH2/NOS3/DPP6/RGN/WNK3/FHL1/FLNA/STC1/PTK2B/CHD7/JPH1/GEM/KCNS2/PTPN3/STOM/CRACR2B/PACSIN3/BEST1/GAL/P2RY6/KCNE3/FXYD6/THY1/UBASH3B/A…	116
GO:0030856	regulation of epithelial cell differentiation	56/3644	156/18670	1.18016e-06	2.71834e-05	1.88164e-05	AJAP1/SFN/KDF1/MYCL/PTCH2/OSR1/XDH/IL1B/PROC/ZEB2/FRZB/STAT1/KLF7/WWTR1/HES1/NKX6-1/FAT4/GDNF/MSX2/FOXC1/VEGFA/CD109/CD24/HEY2/SMO/EZH2/PRKX/AQP3/CTSL/S1PR3/CTSV/NOTCH1/CDKN1C/PLAAT4/CCND1/GATA3/PAX2/TNFRSF1A/VDR/ACVRL1/BTG1/TBX3/BMP4/PRKCH/MESP1/CDH5/ALOX15B/LHX1/SOX9/JAG1/MMP9/CEBPB/ZFP36/CEACAM1/LIF/MAFF	56
GO:0032944	regulation of mononuclear cell proliferation	70/3644	209/18670	1.18132e-06	2.71834e-05	1.88164e-05	TNFRSF14/TNFRSF1B/VAV3/CSF1/CD1D/CD55/ZP4/SOX11/PELI1/NCK2/IL1B/SLC39A10/IGFBP2/TGFBR2/IL20RB/IL12A/BCL6/HES1/TFRC/DLG1/BST1/PDE5A/IL6ST/MEF2C/IRF1/CD74/HLA-E/HLA-DPA1/HLA-DPB1/TNFRSF21/CD24/IL6/GPNMB/FOXP3/CD274/PDCD1LG2/ANXA1/TLR4/IGF2/MAPK8IP1/CLCF1/GAL/FADD/LRRC32/IL18/VSIR/DLG5/CD4/PAWR/TNFSF13B/IRS2/BMP4/ARG2/SPN/CORO1A/PYCARD/ATAD5/BCL2/PRNP/SDC4/CEBPB/NFATC2/TICAM1/TNFSF9/CD70/RASAL3/JAK3…	70
GO:0070372	regulation of ERK1 and ERK2 cascade	93/3644	300/18670	1.20808e-06	2.76977e-05	1.91724e-05	EPHA2/CAMK2N1/EPHB2/JUN/CHI3L1/ATF3/DUSP10/IL1B/FN1/ACKR3/EPHB1/DLG1/FGFR3/CHRNA9/PDGFRA/KIT/SPRY1/FGG/PDGFC/HAND2/F2R/F2RL1/SEMA6A/CSF1R/CD74/FGF18/DUSP1/FGFR4/TREM2/EPHA7/ROS1/CCN2/AKAP12/PDGFA/GPER1/GPNMB/BMPER/CCL26/CD36/MIR221/MFHAS1/GATA4/PTK2B/DUSP4/ANGPT1/TEK/GLIPR2/MIR27B/KLF4/TLR4/DAB2IP/RAPGEF1/NOTCH1/HRAS/CHRNA10/P2RY6/ARRB1/NOX4/PDGFD/CD4/LMO3/C1QL4/PTPRR/TRPV4/TNFSF11/SPRY2/NDRG2/BM…	93
GO:0099003	vesicle-mediated transport in synapse	71/3644	213/18670	1.21353e-06	2.77215e-05	1.91889e-05	DVL1/RIMS3/RAB3B/DNAJC6/SYT6/SV2A/DNM3/RAPGEF4/SYN2/CSPG5/ERC2/STX19/PLD1/NLGN1/NSG1/MAPK10/SNCA/CAMK2A/PACSIN1/RIMS1/CNR1/STX11/STXBP5/AMPH/ADCY1/STX1A/MAGI2/PCLO/CADPS2/CHRM2/DGKI/SYN1/CHRNA6/RIMS2/SCRIB/APBA1/GRIN3A/DNM1/NCS1/CEL/TH/SYT7/SYT12/CALY/LRRK2/GRIP1/SYT1/PPFIA2/P2RX7/PCDH17/FGF14/STON2/APBA2/CHRNA5/PRRT2/DOC2A/STX1B/P2RX1/NLGN2/ADORA2B/GIT1/CDK5R1/ITGB3/CDH2/RAB27B/SNAP25/SYNDIG1/UN…	71
GO:0003015	heart process	91/3644	292/18670	1.21846e-06	2.77333e-05	1.91971e-05	HSPB7/PDE4B/TMIGD3/NPR1/NOS1AP/RGS4/ADORA1/ATP2B4/TGFB2/KCNK1/KCNK3/SLC8A1/EPAS1/KCNIP3/BIN1/DES/KCNE4/ITPR1/THRB/MYL3/CACNA2D3/WWTR1/FGF12/DLG1/CORIN/TACR3/PDE5A/PDE4D/HBEGF/SGCD/KCNIP1/NKX2-5/DSP/EDN1/BVES/HEY2/CCN2/SEMA3A/KCND2/CHRM2/KCNH2/NOS3/APLN/FGF13/ATP2B3/FLNA/GATA4/STC1/TMEM65/SLC1A1/TH/KCNE3/NOX4/FXYD6/CELF2/CACNA1C/KCNJ8/ABCC9/ITPR2/PKP2/CACNB3/ATP2B1/SGCG/GCH1/TPM1/CACNA1H/IRX5/GNAO…	91
GO:0010718	positive regulation of epithelial to mesenchymal transition	25/3644	50/18670	1.26168e-06	2.84077e-05	1.96639e-05	PDPN/TGFB2/IL1B/TGFBR2/WWTR1/LEF1/FOXC1/TWIST1/IL6/EZH2/MIR221/LOXL2/ZNF703/GLIPR2/OLFM1/NOTCH1/MDK/BAMBI/ALX1/BMP4/TGFB1I1/BMP2/JAG1/TGFB1/TIAM1	25
GO:0060425	lung morphogenesis	25/3644	50/18670	1.26168e-06	2.84077e-05	1.96639e-05	VANGL2/SOX11/TGFBR2/SPRY1/HHIP/SRF/TCF21/FOXP2/WNT2/NFIB/TNC/DLG5/SPRY2/BMP4/FGF7/MAP2K1/CTSH/ESRP2/FOXF1/NOG/SOX9/LAMA1/LIF/WNT7B/CELSR1	25
GO:0061035	regulation of cartilage development	32/3644	72/18670	1.26206e-06	2.84077e-05	1.96639e-05	WNT9A/PKDCC/SIX2/EFEMP1/GLI2/FRZB/RARB/BMPR1B/SMAD1/FGF18/CCN2/SCIN/POR/LOXL2/CCN4/SCX/MDK/LTBP3/WNT11/ZBTB16/SOX5/PTHLH/ACVRL1/BMP4/GREM1/ADAMTS7/RFLNB/NOG/SOX9/BMP2/GDF5/TGFB1	32
GO:0003018	vascular process in circulatory system	61/3644	175/18670	1.26618e-06	2.84077e-05	1.96639e-05	UTS2/CTNNBIP1/HTR1D/MFSD2A/NPR1/PTGS2/ADORA1/SLC8A1/CPS1/OXTR/HRH1/AGTR1/ADRA2C/EDNRA/FGG/GUCY1A1/ITGA1/F2R/F2RL1/KCNMB1/HRH2/FOXC1/EDN1/VEGFA/AKAP12/SOD2/GPER1/IL6/DOCK4/NOS3/APLN/EPHX2/ANGPT1/TEK/PDE2A/PRKG1/TACR2/ACTA2/HTR7/FGFBP3/ATP2B1/TRPV4/EDNRB/GCH1/BDKRB2/CDH5/FOXC2/ABR/SERPINF2/P2RX1/ADORA2B/ASIC2/RAMP2/ACE/TBXA2R/ICAM1/COMP/TGFB1/CEACAM1/APOE/BCR	61
GO:1903532	positive regulation of secretion by cell	118/3644	403/18670	1.28902e-06	2.88171e-05	1.99473e-05	TNFRSF14/ATP13A2/AIM2/FCER1G/TGFB2/NLRP3/SOX11/VSNL1/SDC1/VAMP8/IL1RL1/IL1A/IL1B/INHBB/IFIH1/CAPN10/OXTR/IL17RC/HYAL2/FOXL2/NLGN1/IL1RAP/TLR1/NKX6-1/SPP1/SNCA/TLR2/FGG/VEGFC/GDNF/PTGER4/F2R/F2RL1/TSLP/CD14/CSF1R/EDN1/SOX4/HFE/HLA-E/TREM2/CNR1/MYB/IFNGR1/STXBP5/AKAP12/GPER1/TWIST1/IL6/INHBA/GCK/STX1A/ACHE/CFTR/CADPS2/APLN/NKX3-1/SYBU/GSDMD/CD274/DDX58/TLR4/NCS1/SAA1/MDK/C1QTNF4/SYT7/GAL/ANO1/ARRB1…	118
GO:0008361	regulation of cell size	62/3644	179/18670	1.32906e-06	2.95951e-05	2.04858e-05	DRAXIN/LPAR3/VAV3/NGF/SEMA6C/TRIM46/IQGAP3/CRABP2/AKT3/MAP2/FN1/SEMA3F/SEMA3B/SLC12A8/NKX6-1/SPP1/IL7R/EFNA5/SEMA6A/DBN1/EDN1/SRF/VEGFA/EPHA7/AQP1/SEMA3A/SEMA3D/PLXNA4/FGF13/L1CAM/ARHGAP4/DEPTOR/SEMA4D/OLFM1/ILK/BDNF/PAK1/RET/GNB3/TRPV4/P2RX7/SPART/SEMA6D/ISLR2/SEMA7A/SEMA4B/TNFRSF12A/RAP1GAP2/NTN1/TRPV2/ULK2/CDK5R1/RND2/WNT3/SLC9A3R1/DCC/SEMA6B/PTPRS/KCNN4/APOE/SHANK3/DSCAM	62
GO:0003215	cardiac right ventricle morphogenesis	14/3644	20/18670	1.33324e-06	2.95951e-05	2.04858e-05	TGFB2/HAND2/NKX2-5/SOX4/HEY2/TBX20/SMARCD3/GATA4/CHD7/ZFPM2/NOTCH1/GATA3/JAG1/PPP1R13L	14
GO:0032872	regulation of stress-activated MAPK cascade	77/3644	237/18670	1.36268e-06	3.01422e-05	2.08645e-05	MAGI3/VANGL2/INAVA/TGFB2/DUSP10/XDH/IL1B/IL1RN/ZEB2/FZD7/EPHA4/ULK4/EPHB1/MECOM/TNIK/DLG1/TLR6/SFRP2/HAND2/TLR3/F2RL1/SH3RF2/DUSP1/EDN1/VEGFA/TPD52L1/CCN2/MAP3K5/SASH1/PRKN/HGF/SEMA3A/WNT16/ARHGEF5/NRK/MFHAS1/PTK2B/SFRP1/GADD45G/ROR2/TLR4/DAB2IP/RAPGEF1/CARD9/TRAF2/HRAS/MAPK8IP1/PAK1/FZD4/MMP8/FZD8/FAS/PDCD4/FOXM1/CD27/TRPV4/FZD10/TNFRSF19/FOXO1/TNFSF11/MAP4K5/DACT1/MAP3K9/MAP2K1/IGF1R/AXIN1/PYCA…	77
GO:0071560	cellular response to transforming growth factor beta stimulus	80/3644	249/18670	1.40866e-06	3.10499e-05	2.14929e-05	PRDM16/JUN/TGFBR3/F11R/FMOD/TGFB2/SOX11/TGFBRAP1/LIMS1/ACVR2A/ACVR1C/DLX1/COL3A1/TGFBR2/ACVR2B/HYAL2/VEPH1/HTRA3/PPARGC1A/RASL11B/BMPR1B/SMAD1/HPGD/SNX25/MEF2C/FBN2/NR3C1/EDN1/CD109/PTPRK/CITED2/PEG10/SMURF1/WNT2/ZYX/ZNF703/STAR/HTRA4/SFRP1/PENK/SCX/ADAMTSL2/CDKN1C/DKK3/LTBP3/FAM89B/PDE2A/LRRC32/NOX4/PDGFD/ITGA8/BAMBI/PBLD/SOX5/ACVRL1/CHST11/SMAD9/POSTN/COL4A2/LTBP2/FOS/ONECUT1/CILP/FURIN/VASN/TG…	80
GO:0048167	regulation of synaptic plasticity	64/3644	187/18670	1.44867e-06	3.182e-05	2.20259e-05	EPHB2/RIMS3/PTGS2/ADORA1/EPHA4/SERPINE2/HRH1/MME/NLGN1/NSG1/SORCS2/KIT/SNCA/MEF2C/CAMK2A/HRH2/DBN1/SQSTM1/SRF/RIMS1/GRID2IP/ADCY1/PPP1R9A/RELN/PTN/DGKI/LZTS1/PTK2B/STAR/RIMS2/ADGRB1/HRAS/SYT7/NPAS4/SYT12/SHANK2/GRM5/NRGN/EGR2/NEURL1/SORCS3/FGF14/CHRNA7/MAP1A/SLC24A1/GRIN2A/SHISA9/PRRT2/CALB2/JPH3/MPP2/GIP/GRIN2C/BAIAP2/NETO1/PRNP/SNAP25/UNC13A/TSHZ3/APOE/GRIN2D/BRSK1/SYNGR1/SHANK3	64
GO:0030509	BMP signaling pathway	56/3644	157/18670	1.48932e-06	3.25989e-05	2.25651e-05	NBL1/TGFBR3/SOX11/GDF7/ACVR2A/DLX1/ACVR2B/CHRD/HES1/MSX1/HTRA3/BMPR1B/LEF1/SMAD1/SFRP2/FST/FOXD1/RGMB/EGR1/NKX2-5/MSX2/HIVEP1/HFE/TFAP2B/BMPER/SMURF1/CHRDL1/GPC3/GATA4/SFRP1/SCX/ROR2/NOTCH1/ILK/SORL1/PDCD4/ACVRL1/SPART/SMAD9/BMP4/GREM1/RBPMS2/NEO1/RGMA/PCSK6/CDH5/TOB1/NOG/SMURF2/SMAD7/BMP2/GDF5/FSTL3/AMH/COMP/USP9Y	56
GO:0010464	regulation of mesenchymal cell proliferation	19/3644	33/18670	1.50982e-06	3.2933e-05	2.27964e-05	CTNNBIP1/PRRX1/STAT1/TGFBR2/CHRD/VEGFA/PDGFA/FOXP2/WNT2/SMO/PTN/NFIB/WNT11/IRS2/BMP4/SIX1/FOXF1/SOX9/TBX1	19
GO:0050863	regulation of T cell activation	96/3644	314/18670	1.61809e-06	3.51725e-05	2.43465e-05	TNFRSF14/TNFRSF1B/RUNX3/CD1D/SOX13/CD55/DUSP10/ITPKB/ZP4/NLRP3/PELI1/LOXL3/IL1RL2/NCK2/IL1B/GLI2/DPP4/IGFBP2/TGFBR2/NFKBIZ/IL20RB/IL12A/BCL6/HES1/TFRC/DLG1/PDE5A/IL7R/IL6ST/PIK3R1/CAMK4/IRF1/SPINK5/CD74/CD83/RIPOR2/HFE/HLA-E/HLA-DPA1/HLA-DPB1/TNFRSF21/CGAS/PRDM1/CD24/MYB/IL6/GPNMB/FOXP3/PAK3/PAG1/DOCK8/CD274/PDCD1LG2/ANXA1/NRARP/IGF2/MAPK8IP1/MDK/FADD/LRRC32/PAK1/IL18/ZBTB16/THY1/GATA3/MAP3K8/VSI…	96
GO:0070661	leukocyte proliferation	92/3644	298/18670	1.67277e-06	3.62357e-05	2.50825e-05	TNFRSF14/TNFRSF1B/CTPS1/VAV3/CSF1/CD1D/CD55/ZP4/SOX11/PELI1/NCK2/IL1B/SLC39A10/IGFBP2/PLCL2/AZI2/TGFBR2/IL20RB/IL12A/BCL6/HES1/TFRC/DLG1/BST1/KIT/LEF1/PDE5A/NPR3/IL7R/IL6ST/F2RL1/MEF2C/IRF1/CSF1R/CD74/DOCK2/HLA-E/HLA-DPA1/HLA-DPB1/TREM2/TNFRSF21/CD24/TNFAIP3/IL6/GPNMB/FOXP3/CLU/DOCK8/CD274/PDCD1LG2/IFNA1/IFNE/ANXA1/TLR4/IGF2/MAPK8IP1/CLCF1/GAL/FADD/LRRC32/IL18/VSIR/DLG5/CD4/PAWR/P2RX7/TNFSF11/TNF…	92
GO:0002064	epithelial cell development	69/3644	207/18670	1.70325e-06	3.67692e-05	2.54518e-05	EPHA2/SFN/KDF1/GSTM3/ADAMTSL4/F11R/PROX1/SDC1/FOSL2/IL1B/PROC/RARB/SLC4A7/HEG1/ARHGEF26/NKX6-1/PALLD/FAT1/PDE4D/F2RL1/HRH2/COL23A1/RIPOR2/VEGFA/PRDM1/ROS1/MAGI2/CDK6/MET/SMO/PODXL/FLNA/STC1/SCRIB/B4GALT1/S1PR3/RAPGEF1/NOTCH1/PDE2A/MYO7A/EXPH5/SIDT2/ACTA2/WNT5B/TNFRSF1A/RAPGEF3/RILPL2/RILPL1/SLITRK6/BMP4/HIF1A/BCL11B/ONECUT1/CDH5/FOXC2/HOXB13/PECAM1/SOX9/SLC9A3R1/FASN/JAG1/PTPRS/ICAM1/SIPA1L3/GPR4…	69
GO:0010770	positive regulation of cell morphogenesis involved in differentiation	55/3644	154/18670	1.75822e-06	3.76555e-05	2.60653e-05	LPAR3/AMIGO1/NGF/CRABP2/LIMS1/LIMS2/ZEB2/FN1/EPHA4/CSPG5/PLXNB1/ROBO2/KALRN/PLXNA1/FGG/EFNA5/DBN1/TUBB2B/CARMIL1/SRF/VEGFA/CUX1/RELN/PLXNA4/PAK3/PLXNB3/L1CAM/FLNA/DMTN/NEFL/HAS2/PTPRD/SEMA4D/ILK/BDNF/MDK/MAP6/PAK1/PLXNC1/MAP2K1/ISLR2/SEMA7A/TNFRSF12A/NTN1/TRPV2/RND2/WNT3/UNC13D/BAIAP2/RAC3/PREX1/CASS4/TRIOBP/TIAM1/DSCAM	55
GO:0030282	bone mineralization	44/3644	114/18670	1.76229e-06	3.76555e-05	2.60653e-05	S1PR1/ECM1/PTGS2/OSR1/SLC8A1/PKDCC/EIF2AK3/ACVR2A/ACVR2B/FGFR3/BMPR1B/MEF2C/FBN2/TFAP2A/ENPP1/FAM20C/TWIST1/GPNMB/SNX10/FZD9/PTN/PHEX/GPC3/PTK2B/OSR2/ROR2/LGR4/LTBP3/WNT11/MMP13/MGP/PTHLH/ATP2B1/TMEM119/P2RX7/BMP4/HIF1A/GREM1/RFLNB/PHOSPHO1/SOX9/BMP2/COMP/TGFB1	44
GO:0045446	endothelial cell differentiation	44/3644	114/18670	1.76229e-06	3.76555e-05	2.60653e-05	PDPN/S1PR1/GSTM3/F11R/PROX1/XDH/IL1B/PROC/ACVR2B/HEG1/ARHGEF26/PDE4D/F2RL1/COL23A1/VEGFA/HEY2/MET/PTN/STC1/NRG1/SOX17/HEY1/S1PR3/RAPGEF1/NOTCH1/PDE2A/TNFRSF1A/RAPGEF3/ACVRL1/BTG1/BMP4/MESP1/NR2F2/CDH5/HOXB5/PECAM1/FASN/JAG1/LAMA5/PTPRS/ICAM1/CEACAM1/WNT7B/COL18A1	44
GO:0042476	odontogenesis	49/3644	132/18670	1.78114e-06	3.79293e-05	2.62548e-05	ALPL/CSF3R/LHX8/CSF1/TGFB2/OSR1/SDC1/GLI2/DLX1/DLX2/ACVR2B/MSX1/PDGFRA/ODAPH/LEF1/PITX2/HAND2/MSX2/FOXC1/TFAP2A/EDN1/FAM20C/TWIST1/SNX10/AQP1/INHBA/SMO/PHEX/OSR2/TNFRSF11B/AQP3/TNC/LRP4/FOXO1/TNFSF11/BMP4/BCL11B/MYO5A/GNAO1/FAM20A/ITGB4/BMP2/LAMA5/TGFB1/TBX1/NF2/PPARA/ADAMTS5/TSPEAR	49
GO:0048813	dendrite morphogenesis	52/3644	143/18670	1.79642e-06	3.81254e-05	2.63905e-05	DVL1/EPHB2/CELSR2/DNM3/HECW2/KLF7/MAP2/EPHA4/DOCK10/KALRN/EPHB1/TNIK/NLGN1/EPHB3/CTNND2/CAMK2A/DBN1/PHACTR1/ADGRB3/TMEM106B/HECW1/SEMA3A/PPP1R9A/CUX1/RELN/PTN/PAK3/LZTS1/SDC2/PTPRD/SEMA4D/ABITRAM/ILK/LRP4/SHANK2/MAP6/ZNF365/KNDC1/LRRK2/DCLK1/SLITRK5/FARP1/CHRNA7/NEDD4/CDK5R1/BAIAP2/NEDD4L/LZTS3/ARHGAP33/SHANK3/TIAM1/DSCAM	52
GO:0045685	regulation of glial cell differentiation	32/3644	73/18670	1.82869e-06	3.86796e-05	2.67742e-05	TNFRSF1B/DAB1/SLC45A3/DUSP10/ID2/BIN1/DLX1/DLX2/EPHA4/SERPINE2/PPARG/HES1/NKX6-1/TLR2/IL6ST/ID4/DAAM2/TNFRSF21/IL6/PTN/NOTCH1/MDK/CLCF1/TENM4/ZNF365/SPINT1/ASPA/RNF112/NOG/BMP2/TGFB1/LIF	32
GO:0070302	regulation of stress-activated protein kinase signaling cascade	77/3644	239/18670	1.9555e-06	4.1223e-05	2.85347e-05	MAGI3/VANGL2/INAVA/TGFB2/DUSP10/XDH/IL1B/IL1RN/ZEB2/FZD7/EPHA4/ULK4/EPHB1/MECOM/TNIK/DLG1/TLR6/SFRP2/HAND2/TLR3/F2RL1/SH3RF2/DUSP1/EDN1/VEGFA/TPD52L1/CCN2/MAP3K5/SASH1/PRKN/HGF/SEMA3A/WNT16/ARHGEF5/NRK/MFHAS1/PTK2B/SFRP1/GADD45G/ROR2/TLR4/DAB2IP/RAPGEF1/CARD9/TRAF2/HRAS/MAPK8IP1/PAK1/FZD4/MMP8/FZD8/FAS/PDCD4/FOXM1/CD27/TRPV4/FZD10/TNFRSF19/FOXO1/TNFSF11/MAP4K5/DACT1/MAP3K9/MAP2K1/IGF1R/AXIN1/PYCA…	77
GO:1903035	negative regulation of response to wounding	37/3644	90/18670	1.9837e-06	4.16775e-05	2.88493e-05	AJAP1/DUSP10/PROC/EPHA4/SERPINE2/PROS1/PDGFRA/SPP1/FGG/F12/EDN1/CD109/PDGFA/NOS3/MDK/SERPING1/UBASH3B/PRKG1/MYOZ1/PLAU/INPP5F/SH2B3/RGMA/ABAT/ADAMTS18/WFDC1/SERPINF2/VTN/C1QTNF1/THBD/PTPRS/CEACAM1/PLAUR/APOE/SIGLEC10/KREMEN1/PDGFB	37
GO:0008016	regulation of heart contraction	80/3644	251/18670	2.00049e-06	4.18904e-05	2.89966e-05	HSPB7/PDE4B/TMIGD3/NPR1/NOS1AP/RGS4/ADORA1/ATP2B4/TGFB2/KCNK1/KCNK3/SLC8A1/EPAS1/KCNIP3/BIN1/DES/KCNE4/ITPR1/THRB/MYL3/CACNA2D3/DLG1/CORIN/TACR3/PDE5A/PDE4D/HBEGF/KCNIP1/NKX2-5/DSP/EDN1/BVES/HEY2/CCN2/SEMA3A/KCND2/CHRM2/KCNH2/NOS3/APLN/FGF13/ATP2B3/FLNA/GATA4/STC1/TMEM65/SLC1A1/TH/KCNE3/FXYD6/CELF2/CACNA1C/ABCC9/ITPR2/PKP2/CACNB3/ATP2B1/GCH1/TPM1/CACNA1H/IRX5/GNAO1/KCNJ12/JUP/GJC1/CACNA1G/TBX2/CA…	80
GO:0048483	autonomic nervous system development	23/3644	45/18670	2.05079e-06	4.28009e-05	2.9627e-05	SOX11/FN1/GBX2/SEMA3F/HES1/EDNRA/HAND2/GDNF/TFAP2A/SOX4/TFAP2B/SEMA3A/PLXNA4/FZD3/NAV2/GATA3/RET/EGR2/EDNRB/SIX1/HOXB2/TBX1/ADARB1	23
GO:0050670	regulation of lymphocyte proliferation	69/3644	208/18670	2.06805e-06	4.28761e-05	2.9679e-05	TNFRSF14/TNFRSF1B/VAV3/CD1D/CD55/ZP4/SOX11/PELI1/NCK2/IL1B/SLC39A10/IGFBP2/TGFBR2/IL20RB/IL12A/BCL6/HES1/TFRC/DLG1/BST1/PDE5A/IL6ST/MEF2C/IRF1/CD74/HLA-E/HLA-DPA1/HLA-DPB1/TNFRSF21/CD24/IL6/GPNMB/FOXP3/CD274/PDCD1LG2/ANXA1/TLR4/IGF2/MAPK8IP1/CLCF1/GAL/FADD/LRRC32/IL18/VSIR/DLG5/CD4/PAWR/TNFSF13B/IRS2/BMP4/ARG2/SPN/CORO1A/PYCARD/ATAD5/BCL2/PRNP/SDC4/CEBPB/NFATC2/TICAM1/TNFSF9/CD70/RASAL3/JAK3/TGFB…	69
GO:1901215	negative regulation of neuron death	69/3644	208/18670	2.06805e-06	4.28761e-05	2.9679e-05	NMNAT1/DRAXIN/TNFRSF1B/ATP13A2/JUN/CSF1/NGF/NES/BTG2/EN1/NR4A2/DLX1/BOK/CD200/PPARGC1A/SNCA/NDNF/SLC7A11/RETREG1/GDNF/F2R/MEF2C/GABRB2/CPEB4/FOXQ1/TFAP2B/NCOA7/SOD2/PRKN/GPNMB/FZD9/XRCC2/EN2/NEFL/PTK2B/STAR/ANGPT1/NR4A3/BARHL1/TRAF2/HRAS/ILK/BDNF/MDK/CLCF1/ARRB1/SORL1/UNC5B/NTF3/LRRK2/FAIM2/KDM2B/SIX1/SIX4/HIF1A/GABRB3/GABRA5/CORO1A/TOX3/SERPINF1/CCL2/STAT3/BCL2/GDF5/CEBPB/CRLF1/APOE/PPARA/ITSN1	69
GO:0007269	neurotransmitter secretion	59/3644	170/18670	2.20259e-06	4.53662e-05	3.14026e-05	DVL1/RIMS3/KCNC4/SYT6/SV2A/PPFIA4/SLC30A1/PNKD/SYN2/CSPG5/ERC2/STX19/NLGN1/SNCA/MEF2C/CAMK2A/RIMS1/CNR1/STX11/PRKN/GPER1/ADCY1/STX1A/PCLO/PPP1R9A/CADPS2/CHRM2/DGKI/PTPRN2/SYN1/CHRNA6/RIMS2/SCRIB/APBA1/GRIN3A/NCS1/SYT7/SYT12/TACR2/SNCG/LRRK2/SYT1/LIN7A/PPFIA2/P2RX7/APBA2/CHRNA5/MCTP2/BAIAP3/PRRT2/DOC2A/STX1B/P2RX1/ADORA2B/GIT1/TSPOAP1/SNAP25/UNC13A/BRSK1	59
GO:0099643	signal release from synapse	59/3644	170/18670	2.20259e-06	4.53662e-05	3.14026e-05	DVL1/RIMS3/KCNC4/SYT6/SV2A/PPFIA4/SLC30A1/PNKD/SYN2/CSPG5/ERC2/STX19/NLGN1/SNCA/MEF2C/CAMK2A/RIMS1/CNR1/STX11/PRKN/GPER1/ADCY1/STX1A/PCLO/PPP1R9A/CADPS2/CHRM2/DGKI/PTPRN2/SYN1/CHRNA6/RIMS2/SCRIB/APBA1/GRIN3A/NCS1/SYT7/SYT12/TACR2/SNCG/LRRK2/SYT1/LIN7A/PPFIA2/P2RX7/APBA2/CHRNA5/MCTP2/BAIAP3/PRRT2/DOC2A/STX1B/P2RX1/ADORA2B/GIT1/TSPOAP1/SNAP25/UNC13A/BRSK1	59
GO:0002526	acute inflammatory response	42/3644	108/18670	2.38599e-06	4.89829e-05	3.39061e-05	CTNNBIP1/F3/FCER1G/PTGS2/ADORA1/NLRP3/IL1A/IL1B/FN1/PPARG/IL20RB/PLSCR1/OSMR/IL6ST/F12/HFE/HLA-E/CNR1/IL6/F8/B4GALT1/PTGES/ASS1/SIGIRR/SAA2/SAA1/GATA3/TNFSF11/EDNRB/SERPINA1/SERPINA3/NUPR1/SERPINF2/CCR7/STAT3/TNFRSF11A/CEBPB/ELANE/CREB3L3/C3/ICAM1/APOL2	42
GO:0035107	appendage morphogenesis	53/3644	148/18670	2.44977e-06	4.98847e-05	3.45304e-05	CRABP2/PBX1/PRRX1/TGFB2/WNT9A/SOX11/OSR1/PKDCC/AFF3/EN1/GLI2/RARB/MSX1/BMPR1B/LEF1/SFRP2/HAND2/FBN2/PITX1/MSX2/TFAP2A/SOX4/TFAP2B/TWIST1/GPC3/CHD7/OSR2/FZD6/RECK/PCSK5/ROR2/NOTCH1/ALX4/LRP4/DYNC2H1/ZBTB16/CACNA1C/HOXC11/HOXC10/ALX1/CHST11/TBX3/BMP4/FMN1/SALL1/B9D1/WNT3/NOG/TBX2/TBX4/SOX9/GDF5/ZNF358	53
GO:0035108	limb morphogenesis	53/3644	148/18670	2.44977e-06	4.98847e-05	3.45304e-05	CRABP2/PBX1/PRRX1/TGFB2/WNT9A/SOX11/OSR1/PKDCC/AFF3/EN1/GLI2/RARB/MSX1/BMPR1B/LEF1/SFRP2/HAND2/FBN2/PITX1/MSX2/TFAP2A/SOX4/TFAP2B/TWIST1/GPC3/CHD7/OSR2/FZD6/RECK/PCSK5/ROR2/NOTCH1/ALX4/LRP4/DYNC2H1/ZBTB16/CACNA1C/HOXC11/HOXC10/ALX1/CHST11/TBX3/BMP4/FMN1/SALL1/B9D1/WNT3/NOG/TBX2/TBX4/SOX9/GDF5/ZNF358	53
GO:0045667	regulation of osteoblast differentiation	47/3644	126/18670	2.45374e-06	4.98847e-05	3.45304e-05	CTNNBIP1/SOX11/ID2/ACVR2A/ACVR2B/LIMD1/CHRD/AREG/BMPR1B/SMAD1/SFRP2/HAND2/RANBP3L/IL6ST/MEF2C/FBN2/MSX2/PDLIM7/FBXO5/FAM20C/TWIST1/IL6/HGF/CDK6/SFRP1/CEBPD/CCN4/RORB/SEMA4D/NOTCH1/ILK/GLI1/TMEM119/PRKD1/BMP4/HIF1A-AS2/SMOC1/RIOX1/GREM1/TOB1/NOG/RASSF2/BMP2/JAG1/CEBPB/JUND/WNT7B	47
GO:0017157	regulation of exocytosis	71/3644	217/18670	2.60133e-06	5.27147e-05	3.64893e-05	DVL1/ATP13A2/RIMS3/RAB3B/SYT6/FCER1G/VSNL1/SDC1/VAMP8/RAPGEF4/CSPG5/NLGN1/SNCA/FGG/F2RL1/CAMK2A/RIMS1/CNR1/STXBP5/PRKN/ADCY1/STX1A/PCLO/CFTR/CADPS2/CHRM2/DGKI/TRPV6/SYN1/CHRNA6/RIMS2/APBA1/ANXA1/GRIN3A/NCS1/NOTCH1/SYT13/SYT7/SYT12/EXPH5/LRRK2/SYT1/PPFIA2/RAB15/APBA2/SCAMP5/CHRNA5/FES/CACNA1H/BAIAP3/RAB26/DOC2A/STX1B/FOXF1/RPH3AL/ABR/P2RX1/ADORA2B/GIT1/CACNA1G/UNC13D/RAB27B/SDC4/CBARP/STXBP2/RAB3D…	71
GO:0045665	negative regulation of neuron differentiation	73/3644	225/18670	2.67968e-06	5.41277e-05	3.74674e-05	HES4/DRAXIN/EPHB2/DAB1/SEMA6C/TRIM46/PBX1/DNM3/RAB29/ID2/BCL11A/MEIS1/DLX1/DLX2/MAP2/EPHA4/THRB/SEMA3F/SEMA3B/FEZF2/NLGN1/SOX2/HES1/CRMP1/SPP1/NR2F1/SEMA6A/MYLIP/ID4/EPHA7/FOXO3/SEMA3A/SEMA3D/FGF13/ARHGAP4/STMN2/HEY1/SEMA4D/LPAR1/NOTCH1/LRP4/RTN4RL2/THY1/ZNF365/INPP5F/PTPRO/LRRK2/GDF11/TRPV4/SPART/EDNRB/SEMA6D/SEMA7A/LINGO1/SEMA4B/RGMA/STX1B/RAP1GAP2/EFNB3/NTN1/PMP22/ULK2/CDK5R1/WNT3/SOX9/DCC/JAG…	73
GO:0071902	positive regulation of protein serine/threonine kinase activity	100/3644	334/18670	2.79527e-06	5.62817e-05	3.89584e-05	LPAR3/PROK1/NGF/CKS1B/IQGAP3/VANGL2/INAVA/ADORA1/ATP2B4/PROX1/IL1B/ZEB2/EPHA4/DUSP7/TNIK/TLR6/KIT/EPGN/MAPK10/SNCA/PDE5A/PDGFC/ACSL1/ITGA1/MAP3K1/F2R/FGF1/CSF1R/CD74/C1QTNF2/FGF18/EDN1/VEGFA/CD24/TPD52L1/MAP3K5/SASH1/PDGFA/HGF/ARHGEF5/EZH2/NRK/PAK3/PTK2B/NRG1/TCIM/GADD45G/ROR2/LPAR1/TLR4/DAB2IP/RAPGEF1/TRAF2/HRAS/IGF2/ILK/SAA1/CCND1/ARRB1/PAK1/FZD4/NOX4/PDGFD/MAP3K8/FZD8/RET/PLCE1/AVPI1/DUSP5/CCN…	100
GO:0019932	second-messenger-mediated signaling	125/3644	439/18670	3.05036e-06	6.12215e-05	4.23778e-05	GPR3/ADGRB2/PTGFR/ADGRL4/NPR1/NOS1AP/GPR161/NR5A2/ATP2B4/SLC8A1/EIF2AK3/RAPGEF4/CALCRL/DGKD/ACKR3/RAMP1/ITPR1/LMCD1/HRH1/AGTR1/PEX5L/ADRA2C/BST1/ADGRL3/EPHA5/CXCL8/PF4/PDE5A/NDNF/GUCY1A1/ADCY2/PTGER4/PDE4D/SGCD/EDN1/DDAH2/TREM2/VEGFA/RCAN2/ADGRB3/CGAS/MRAP2/ADGRG6/GPER1/AQP1/ADCY1/GNAI1/CD36/PCLO/PPP1R9A/NOS3/GPR143/ADGRG2/RGN/DMTN/PTK2B/NRG1/JPH1/RIMS2/ADGRB1/ABCA1/LPAR1/LGR4/GAL/PDE2A/P2RY6/GRM…	125
GO:0033280	response to vitamin D	20/3644	37/18670	3.07624e-06	6.15445e-05	4.26013e-05	ALPL/PTGS2/SPP1/STC2/PTN/PHEX/STC1/SFRP1/PENK/GDAP1/AQP3/TNC/TYR/CD4/VDR/ATP2B1/FES/CYP24A1/CDKN2D/TGFB1	20
GO:0003188	heart valve formation	11/3644	14/18670	3.12514e-06	6.23242e-05	4.3141e-05	HEY2/TWIST1/TBX20/GATA4/HEY1/SCX/OLFM1/NOTCH1/DCHS1/ZFPM1/SOX9	11
GO:0032330	regulation of chondrocyte differentiation	25/3644	52/18670	3.16683e-06	6.27573e-05	4.34408e-05	WNT9A/PKDCC/SIX2/EFEMP1/GLI2/RARB/BMPR1B/FGF18/CCN2/SCIN/POR/LOXL2/CCN4/MDK/LTBP3/ZBTB16/SOX5/PTHLH/ACVRL1/BMP4/GREM1/ADAMTS7/RFLNB/SOX9/GDF5	25
GO:0072132	mesenchyme morphogenesis	25/3644	52/18670	3.16683e-06	6.27573e-05	4.34408e-05	TGFB2/OSR1/ACTG2/TGFBR2/ROBO2/MSX1/LEF1/MSX2/FOXC1/HEY2/TWIST1/TBX20/NOS3/HEY1/NOTCH1/DCHS1/WNT11/ACTA2/ACVRL1/FOXF1/FOXC2/NOG/TBX2/SOX9/BMP2	25
GO:0001941	postsynaptic membrane organization	21/3644	40/18670	3.25581e-06	6.43176e-05	4.45209e-05	DVL1/EPHB2/NLGN1/ETV5/SLC7A11/GLRB/GDNF/FZD9/MAGI2/RELN/LRRC4/PTN/MUSK/CEL/LRP4/RAPSN/NLGN2/CDH2/APOE/NLGN4Y/SHANK3	21
GO:0048588	developmental cell growth	75/3644	234/18670	3.27197e-06	6.43458e-05	4.45404e-05	DVL1/DRAXIN/LPAR3/NGF/SEMA6C/TRIM46/CRABP2/RGS4/BCL11A/ZEB2/MAP2/FN1/TGFBR2/SEMA3F/SEMA3B/PLXNA1/TMEM108/FOXL2/NKX6-1/SPP1/EFNA5/SEMA6A/SLIT3/DBN1/EDN1/SRF/VEGFA/RIMS1/EPHA7/PRKN/AUTS2/SEMA3A/SEMA3D/SMURF1/PLXNA4/FGF13/L1CAM/ARHGAP4/GATA4/RIMS2/SEMA4D/OLFM1/ILK/BDNF/GAL/PAK1/SYT1/DCLK1/SPART/POSTN/AKAP6/NDN/SEMA6D/ISLR2/SEMA7A/SEMA4B/TNFRSF12A/NTN1/TRPV2/ULK2/CDK5R1/RND2/WNT3/SOX9/DCC/NEDD4L/SEMA…	75
GO:0061213	positive regulation of mesonephros development	14/3644	21/18670	3.27772e-06	6.43458e-05	4.45404e-05	GDNF/VEGFA/SMO/LGR4/WT1/GATA3/PAX2/SIX1/SIX4/LHX1/HOXB7/NOG/SOX9/TGFB1	14
GO:0003207	cardiac chamber formation	10/3644	12/18670	3.55206e-06	6.94611e-05	4.80812e-05	SOX11/HAND2/MEF2C/NKX2-5/SOX4/TBX20/SMARCD3/NOTCH1/MESP1/TBX2	10
GO:0048864	stem cell development	35/3644	85/18670	3.56041e-06	6.94611e-05	4.80812e-05	SEMA6C/SOX11/ZEB2/FN1/GBX2/SEMA3F/SEMA3B/HES1/PITX2/EDNRA/HAND2/GDNF/SEMA6A/FOXC1/EDN1/TWIST1/SEMA3A/SEMA3D/SMO/NRG1/SEMA4D/RET/ALX1/EDNRB/BMP4/HIF1A/SEMA6D/SEMA7A/SEMA4B/FOXC2/SOX9/JAG1/LAMA5/SEMA6B/TBX1	35
GO:0010876	lipid localization	119/3644	415/18670	3.60624e-06	7.01374e-05	4.85493e-05	MFSD2A/CPT2/PCSK9/PRKAA2/ABCA4/PLA2G4A/ARV1/APOB/POMC/DYSF/IL1B/ACVR1C/OSBPL6/ERFE/ANO7/PPARG/ABHD5/GRAMD1C/SLCO2A1/PLSCR4/PLSCR1/AGTR1/APOD/SLC10A4/SPP1/ACSL1/STARD4/PRELID2/GM2A/EDN1/APOM/ENPP1/MYB/SERAC1/PRKN/IL6/INHBA/ABCA13/CD36/CROT/CFTR/MEST/XKR6/MSR1/NKX3-1/CLU/STAR/FABP4/PLIN2/ANXA1/MIR27B/ABCA1/SLC27A4/CEL/OSBPL5/NR1H3/SYT7/PITPNM1/GAL/SLCO2B1/FZD4/C2CD2L/ABCG4/SORL1/AKR1C1/RBP4/ABCC2/B…	119
GO:2001257	regulation of cation channel activity	61/3644	180/18670	3.63652e-06	7.05081e-05	4.88059e-05	EPHB2/PDE4B/AMIGO1/NOS1AP/CNIH3/DYSF/KCNE4/STAC/KCNAB1/NLGN1/KLHL24/FGF12/DLG1/PPARGC1A/PDE4D/CRHBP/HOMER1/MEF2C/TREM2/RELN/TMSB4X/GRIA3/NEFL/PTK2B/JPH1/GEM/KCNS2/DAPK1/STOM/CNIH2/GAL/SHANK2/P2RY6/KCNE3/GRIA4/ANK3/KCNA1/ALG10B/CACNB3/FGF14/AKAP6/MYO5A/GRIN2A/SHISA9/JPH3/NLGN2/CCL2/STAC2/RGS9/CACNG4/NETO1/JPH2/KCNS1/MMP9/KCNG1/NTSR1/CBARP/CACNG7/CACNG8/SHANK3/KCNE1	61
GO:0014013	regulation of gliogenesis	46/3644	124/18670	3.71797e-06	7.18655e-05	4.97455e-05	TNFRSF1B/DAB1/CSF1/SLC45A3/DUSP10/SOX11/ID2/IL1B/BIN1/DLX1/DLX2/EPHA4/SERPINE2/PPARG/ETV5/HES1/NKX6-1/TLR2/IL6ST/ID4/DAAM2/TREM2/TNFRSF21/MYB/IL6/PTN/EZH2/MIR221/NOTCH1/MDK/CLCF1/TENM4/ZNF365/PRKCH/SPINT1/BMERB1/ASPA/RNF112/NOG/CDH2/BMP2/E2F1/TGFB1/NF2/LIF/TIAM1	46
GO:0090130	tissue migration	106/3644	361/18670	3.80923e-06	7.34036e-05	5.08102e-05	PLEKHG5/EPHA2/PIK3R3/PLPP3/TACSTD2/JUN/PTGS2/PROX1/TGFB2/DUSP10/AKT3/CYP1B1/ACTG2/ZEB2/DPP4/NFE2L2/SCG2/PPARG/TGFBR2/HYAL1/ADAMTS9/FOXP1/KIT/VEGFC/ITGA2/MEF2C/HBEGF/FGF1/FGF18/EDN1/SRF/VEGFA/SASH1/MEOX2/HDAC9/BMPER/ANLN/SEMA3A/EPHB4/MET/PTN/NOS3/PRKX/TMSB4X/MIR221/FGF16/AMOT/LOXL2/STC1/PTK2B/ANGPT1/CCN3/ENPP2/HAS2/ADGRB1/TEK/PRSS3/GLIPR2/ANXA1/MIR27B/KLF4/EPB41L4B/DAB2IP/PKN3/NOTCH1/GATA3/JCAD/PB…	106
GO:0010575	positive regulation of vascular endothelial growth factor production	17/3644	29/18670	3.85927e-06	7.39144e-05	5.11638e-05	ARNT/PTGS2/CYP1B1/EIF2AK3/IL1A/IL1B/HPSE/IL6ST/IL6/GATA4/C3AR1/HIF1A/RORA/ADORA2B/CCBE1/C3/TGFB1	17
GO:0060536	cartilage morphogenesis	17/3644	29/18670	3.85927e-06	7.39144e-05	5.11638e-05	MATN3/VIT/COL6A3/COL7A1/MSX1/HAND2/MEF2C/COL21A1/COL12A1/STC1/SCARA3/MATN2/COL14A1/COCH/WNT7B/COL6A1/COL6A2	17
GO:0022409	positive regulation of cell-cell adhesion	80/3644	255/18670	3.94714e-06	7.53676e-05	5.21697e-05	TNFRSF14/PDPN/RUNX3/PLPP3/CD1D/CD55/DUSP10/ITPKB/ZP4/KIF26B/NLRP3/IL1RL2/NCK2/IL1B/GLI2/DPP4/IGFBP2/TGFBR2/NFKBIZ/IL12A/SOX2/BCL6/HES1/TFRC/FGG/IL7R/IL6ST/PIK3R1/CD74/ADAM19/CD83/HLA-E/HLA-DPA1/HLA-DPB1/CD24/MYB/CITED2/IL6/PODXL/FOXP3/PAK3/DMTN/HAS2/DOCK8/CD274/PDCD1LG2/ANXA1/NR4A3/IGF2/MDK/FADD/PAK1/IL18/ZBTB16/THY1/GATA3/MAP3K8/ANK3/VSIR/CD27/CD4/TNFSF11/TNFSF13B/CORO1A/PYCARD/SERPINF2/EFNB3/CC…	80
GO:2000146	negative regulation of cell motility	103/3644	349/18670	4.05585e-06	7.72087e-05	5.34441e-05	NBL1/TIE1/PODN/TACSTD2/TMIGD3/ADORA1/DUSP10/CYP1B1/ACVR1C/NFE2L2/COL3A1/TMEFF2/SRGAP3/PPARG/HYAL2/ADAMTS9/MITF/GCSAM/CD200/CHRD/APOD/PPARGC1A/LIMCH1/SFRP2/PTGER4/CCDC125/MEF2C/CD74/DUSP1/RIPOR2/SRF/FOXO3/PTPRK/CITED2/MEOX2/IGFBP3/MAGI2/SEMA3A/PTN/MIR221/RGN/TIMP1/PLXNB3/ARHGAP4/STC1/NRG1/SFRP1/TP53INP1/CCN3/ADGRB1/RECK/KLF4/DAB2IP/NOTCH1/ILK/WNT11/THY1/GATA3/PRKG1/PBLD/DLG5/NRG3/MMRN2/ARHGDIB/SIN…	103
GO:0050727	regulation of inflammatory response	109/3644	374/18670	4.07805e-06	7.73966e-05	5.35742e-05	TNFRSF1B/FCER1G/PTGS2/ADORA1/DUSP10/NLRP3/FNDC4/VAMP8/IL1R2/IL1R1/IL1RL2/IL1RL1/IL1B/PROC/CALCRL/IL17RC/PPARG/NR1D2/HYAL2/FOXP1/NFKBIZ/CD200/IL20RB/AGTR1/BCL6/APOD/BST1/TLR6/SNCA/MGST2/TLR2/TLR3/OSMR/RICTOR/PTGER4/ITGA2/IL6ST/TSLP/F12/HLA-E/MAPK13/TREM2/NT5E/CNR1/TNFAIP3/GPER1/IL6/HGF/ZYX/TMSB4X/MIR221/FOXP3/MFHAS1/SLC7A2/FABP4/CCN3/CCN4/TEK/ANXA1/KLF4/AKNA/TLR4/SAA1/MDK/NR1H3/NEAT1/PDE2A/MMP8/IL…	109
GO:0045766	positive regulation of angiogenesis	67/3644	204/18670	4.24943e-06	8.04064e-05	5.56575e-05	TIE1/F3/ECM1/PTGS2/CHI3L1/VASH2/AKT3/CYP1B1/HK2/IL1A/IL1B/NFE2L2/TGFBR2/HYAL1/AGTR1/CXCL8/SMAD1/SFRP2/VEGFC/TLR3/FGF1/FGF18/VEGFA/SASH1/HDAC9/TWIST1/AQP1/BMPER/HGF/NOS3/GATA4/PTK2B/TEK/ANXA1/MIR27B/KLF4/MDK/JCAD/ADAM12/C3AR1/RAPGEF3/ACVRL1/ITGA5/HMGA2/BTG1/PRKD1/HIF1A/RHOJ/PGF/CHRNA7/CTSH/CDH5/FOXC2/TNFSF12/JUP/STAT3/RAMP2/MAP3K3/SPHK1/GATA6/CCBE1/PTGIS/TBXA2R/LRG1/C3/ANGPTL4/HSPB6	67
GO:0032755	positive regulation of interleukin-6 production	38/3644	96/18670	4.32027e-06	8.14852e-05	5.64043e-05	FCER1G/INAVA/RAB7B/IL1RL2/IL1B/IL1RN/IFIH1/IL17RC/HYAL2/ZBTB20/IL1RAP/SPON2/TLR1/TLR6/EREG/TLR2/TLR3/F2R/F2RL1/TSLP/CD74/MAPK13/TWIST1/IL6/CD36/DDX58/TLR4/CARD9/C1QTNF4/MMP8/TRPV4/P2RX7/IL17D/PYCARD/CYBA/ADORA2B/STAT3/TICAM1	38
GO:0001818	negative regulation of cytokine production	90/3644	296/18670	4.33239e-06	8.14852e-05	5.64043e-05	EPHA2/TGFB2/NLRP3/POMC/IL1R2/IL1RL1/MERTK/INHBB/IFIH1/FN1/ASB1/UBA7/CD96/CD200/IL20RB/IL12A/BCL6/APOD/TLR6/HERC5/BANK1/LEF1/PTGER4/F2RL1/SERPINB1/CD83/HFE/TREM2/TNFRSF21/CD24/TNFAIP3/HDAC9/TWIST1/IL6/GPNMB/INHBA/HGF/TMSB4X/MIR221/FOXP3/LAPTM4B/ANGPT1/CD274/PDCD1LG2/DDX58/ANXA1/KLF4/TLR4/SIGIRR/LGR4/UBE2L6/ARRB1/WNT11/LRRC32/MMP8/CARD16/GATA3/VSIR/PDCD4/LAG3/ABCD2/IRAK3/NAV3/ATP2B1/CMKLR1/NDRG2/AR…	90
GO:0010811	positive regulation of cell-substrate adhesion	45/3644	121/18670	4.36648e-06	8.18813e-05	5.66785e-05	CSF1/NID1/VIT/LIMS1/LIMS2/FN1/FBLN2/CSPG5/COL8A1/CCDC80/NDNF/FGG/EGFLAM/CARMIL1/VEGFA/CD36/CDK6/PTN/FLNA/DMTN/PTK2B/PLEKHA2/SFRP1/HAS2/TEK/ECM2/NINJ1/ILK/MDK/THY1/MMRN2/ITGA5/FMN1/CDH13/FOXF1/VTN/CCR7/JUP/UNC13D/RAC3/EMILIN2/SDC4/PREX1/CASS4/TRIOBP	45
GO:0003158	endothelium development	48/3644	132/18670	4.40795e-06	8.2413e-05	5.70466e-05	PDPN/S1PR1/GSTM3/F11R/PROX1/XDH/IL1B/PROC/SLC40A1/ACVR2B/FOXP1/HEG1/ARHGEF26/PDE4D/F2RL1/FGF1/COL23A1/VEGFA/HEY2/MET/PTN/STC1/NRG1/SOX17/HEY1/S1PR3/RAPGEF1/NOTCH1/PDE2A/TNFRSF1A/RAPGEF3/ACVRL1/BTG1/BMP4/MESP1/NR2F2/CDH5/FOXC2/HOXB5/PECAM1/FASN/JAG1/LAMA5/PTPRS/ICAM1/CEACAM1/WNT7B/COL18A1	48
GO:0060317	cardiac epithelial to mesenchymal transition	18/3644	32/18670	4.5139e-06	8.39575e-05	5.81156e-05	TGFBR3/TGFB2/TGFBR2/MSX1/SPRY1/MSX2/HEY2/TWIST1/WNT2/WNT16/HEY1/HAS2/OLFM1/NOTCH1/PDCD4/NOG/BMP2/JAG1	18
GO:0050708	regulation of protein secretion	132/3644	472/18670	4.51729e-06	8.39575e-05	5.81156e-05	TNFRSF14/TNFRSF1B/ATP13A2/SLC2A1/AIM2/TGFB2/DISP1/NLRP3/RSAD2/VSNL1/IL1R2/IL1RL1/IL1A/IL1B/INHBB/ACVR1C/DPP4/IFIH1/RAPGEF4/KLF7/FN1/CAPN10/ITPR1/IL17RC/HYAL2/FOXP1/CD200/IL1RAP/ADRA2C/TLR1/TLR6/EPHA5/NKX6-1/BANK1/TLR2/FGG/VEGFC/SLC25A4/PTGER4/F2R/F2RL1/EFNA5/TSLP/CD14/CSF1R/SERPINB1/SOX4/HLA-E/TREM2/TNFRSF21/TFAP2B/CNR1/IFNGR1/TNFAIP3/AKAP12/PRKN/GPER1/ICA1/HDAC9/TWIST1/IL6/GCK/STX1A/ACHE/CFTR/TM…	132
GO:0032102	negative regulation of response to external stimulus	115/3644	400/18670	4.56349e-06	8.45148e-05	5.85014e-05	DVL1/AJAP1/TNFRSF1B/NBL1/SEMA6C/IFI16/ADORA1/DUSP10/NLRP3/FNDC4/IL1R2/PROC/CALCRL/EPHA4/SERPINE2/PPARG/NR1D2/SEMA3F/SEMA3B/ROBO2/PROS1/CD96/CD200/IL20RB/APOD/PDGFRA/SPP1/FGG/PTGER4/SEMA6A/SPINK5/DUSP1/F12/SERPINB9/EDN1/TRIM38/HLA-E/MICA/MICB/CD109/NT5E/TNFAIP3/PDGFA/GPER1/HGF/SEMA3A/SEMA3D/NOS3/MIR221/FOXP3/MFHAS1/CCN3/SCRIB/TEK/SEMA4D/GRIN3A/KLF4/NOTCH1/SIGIRR/SAA1/MDK/NR1H3/SERPING1/CARD16/UBAS…	115
GO:0060688	regulation of morphogenesis of a branching structure	26/3644	56/18670	4.58331e-06	8.45148e-05	5.85014e-05	TACSTD2/SIX2/BCL11A/ETV5/GDNF/VEGFA/PDGFA/HGF/WNT2/SMO/SFRP1/LGR4/MDK/PAX2/LRRK2/NTN4/BMP4/SIX1/SIX4/PGF/FGF7/LHX1/HOXB7/NOG/SOX9/TGFB1	26
GO:0046328	regulation of JNK cascade	62/3644	185/18670	4.58764e-06	8.45148e-05	5.85014e-05	MAGI3/VANGL2/DUSP10/IL1B/IL1RN/ZEB2/FZD7/EPHA4/ULK4/EPHB1/MECOM/TNIK/TLR6/SFRP2/TLR3/F2RL1/SH3RF2/EDN1/TPD52L1/CCN2/MAP3K5/SASH1/PRKN/SEMA3A/WNT16/ARHGEF5/NRK/MFHAS1/PTK2B/SFRP1/GADD45G/ROR2/TLR4/DAB2IP/RAPGEF1/CARD9/TRAF2/HRAS/MAPK8IP1/PAK1/FZD4/MMP8/FZD8/PDCD4/CD27/TRPV4/FZD10/TNFRSF19/TNFSF11/MAP4K5/DACT1/MAP3K9/IGF1R/AXIN1/PYCARD/SERPINF2/CCR7/TNFRSF11A/RASSF2/DUSP15/WNT7B/TIAM1	62
GO:0003422	growth plate cartilage morphogenesis	13/3644	19/18670	4.82887e-06	8.84401e-05	6.12185e-05	MATN3/VIT/COL6A3/COL7A1/COL21A1/COL12A1/STC1/SCARA3/MATN2/COL14A1/COCH/COL6A1/COL6A2	13
GO:0072087	renal vesicle development	13/3644	19/18670	4.82887e-06	8.84401e-05	6.12185e-05	KIF26B/OSR1/SIX2/STAT1/GDNF/SMO/PAX2/BMP4/FMN1/SALL1/LHX1/SOX9/LIF	13
GO:0030336	negative regulation of cell migration	99/3644	334/18670	5.04877e-06	9.21987e-05	6.38202e-05	NBL1/TIE1/PODN/TACSTD2/TMIGD3/ADORA1/DUSP10/CYP1B1/ACVR1C/NFE2L2/COL3A1/TMEFF2/SRGAP3/PPARG/HYAL2/ADAMTS9/MITF/GCSAM/CD200/CHRD/APOD/PPARGC1A/LIMCH1/SFRP2/PTGER4/MEF2C/CD74/DUSP1/RIPOR2/SRF/FOXO3/PTPRK/CITED2/MEOX2/IGFBP3/MAGI2/SEMA3A/PTN/MIR221/TIMP1/PLXNB3/ARHGAP4/STC1/NRG1/SFRP1/TP53INP1/CCN3/ADGRB1/RECK/KLF4/DAB2IP/NOTCH1/ILK/WNT11/THY1/PRKG1/PBLD/DLG5/NRG3/MMRN2/ARHGDIB/SINHCAF/ACVRL1/PTPRR/…	99
GO:0035023	regulation of Rho protein signal transduction	50/3644	140/18670	5.0873e-06	9.23653e-05	6.39356e-05	ARHGEF16/PLEKHG5/ARHGEF19/VAV3/ARHGEF4/COL3A1/FGD5/ARHGEF3/KALRN/HEG1/ARHGEF26/BCL6/PLEKHG4B/TRIO/CCDC125/F2RL2/F2R/F2RL1/RASGRF2/CDC42SE2/ARHGEF37/RIPOR2/PLEKHG1/MET/ARHGEF5/LPAR4/CAVIN4/ABCA1/LPAR1/EPS8L2/ARRB1/NET1/PLEKHG6/ARHGDIB/EPS8/FGD4/FARP1/ARHGEF40/PLEKHG3/GPR65/ABR/PREX1/ARHGEF18/PLEKHG2/APOE/GPR4/RASIP1/BCR/TIAM1/ITSN1	50
GO:0046330	positive regulation of JNK cascade	50/3644	140/18670	5.0873e-06	9.23653e-05	6.39356e-05	VANGL2/IL1B/IL1RN/ZEB2/FZD7/EPHA4/TNIK/TLR6/TLR3/F2RL1/SH3RF2/EDN1/TPD52L1/CCN2/MAP3K5/SASH1/SEMA3A/WNT16/ARHGEF5/NRK/MFHAS1/PTK2B/GADD45G/ROR2/TLR4/DAB2IP/CARD9/TRAF2/HRAS/MAPK8IP1/PAK1/FZD4/MMP8/FZD8/CD27/TRPV4/FZD10/TNFRSF19/TNFSF11/MAP4K5/MAP3K9/AXIN1/PYCARD/SERPINF2/CCR7/TNFRSF11A/RASSF2/DUSP15/WNT7B/TIAM1	50
GO:0010977	negative regulation of neuron projection development	54/3644	155/18670	5.11259e-06	9.25571e-05	6.40683e-05	DRAXIN/EPHB2/DAB1/SEMA6C/TRIM46/DNM3/RAB29/BCL11A/MAP2/EPHA4/SEMA3F/SEMA3B/NLGN1/CRMP1/SPP1/NR2F1/SEMA6A/MYLIP/EPHA7/SEMA3A/SEMA3D/FGF13/ARHGAP4/STMN2/SEMA4D/LPAR1/LRP4/RTN4RL2/THY1/ZNF365/INPP5F/PTPRO/LRRK2/TRPV4/SPART/SEMA6D/SEMA7A/LINGO1/SEMA4B/RGMA/STX1B/RAP1GAP2/EFNB3/NTN1/PMP22/ULK2/CDK5R1/WNT3/DCC/SEMA6B/PTPRS/APOE/KREMEN1/INPP5J	54
GO:0001706	endoderm formation	24/3644	50/18670	5.14766e-06	9.29241e-05	6.43224e-05	COL11A1/LAMB3/FN1/COL7A1/COL8A1/SOX2/COL12A1/TBX20/INHBA/SOX17/MMP8/ITGA5/HMGA2/COL4A2/MMP14/MESP1/MMP2/VTN/LHX1/NOG/GATA6/LAMA3/MMP9/COL6A1	24
GO:0006869	lipid transport	110/3644	380/18670	5.19134e-06	9.34441e-05	6.46823e-05	MFSD2A/CPT2/PCSK9/PRKAA2/ABCA4/PLA2G4A/ARV1/APOB/POMC/IL1B/OSBPL6/ERFE/ANO7/PPARG/GRAMD1C/SLCO2A1/PLSCR4/PLSCR1/AGTR1/APOD/SLC10A4/SPP1/ACSL1/STARD4/PRELID2/GM2A/EDN1/APOM/MYB/SERAC1/PRKN/INHBA/ABCA13/CD36/CROT/CFTR/XKR6/MSR1/NKX3-1/CLU/STAR/FABP4/PLIN2/ANXA1/MIR27B/ABCA1/SLC27A4/CEL/OSBPL5/NR1H3/SYT7/PITPNM1/GAL/SLCO2B1/FZD4/C2CD2L/ABCG4/SORL1/AKR1C1/RBP4/ABCC2/ANO4/P2RX7/SCARB1/TNFSF11/ABCC4/IR…	110
GO:0030500	regulation of bone mineralization	32/3644	76/18670	5.23406e-06	9.3944e-05	6.50283e-05	S1PR1/ECM1/OSR1/SLC8A1/PKDCC/ACVR2A/ACVR2B/BMPR1B/MEF2C/FBN2/TFAP2A/ENPP1/FAM20C/TWIST1/FZD9/PTN/PTK2B/OSR2/LTBP3/MGP/ATP2B1/TMEM119/P2RX7/BMP4/HIF1A/GREM1/RFLNB/PHOSPHO1/SOX9/BMP2/COMP/TGFB1	32
GO:0061383	trabecula morphogenesis	23/3644	47/18670	5.34459e-06	9.53827e-05	6.60242e-05	TGFBR3/S1PR1/TGFB2/SLC40A1/PLXNB1/HEG1/FBN2/NKX2-5/MSX2/SRF/HEY2/ADGRG6/NRG1/SFRP1/CHD7/HEY1/TEK/SEMA4D/NOTCH1/RBP4/GREM1/MMP2/NOG	23
GO:0098868	bone growth	23/3644	47/18670	5.34459e-06	9.53827e-05	6.60242e-05	LEPR/ECM1/MATN3/VIT/COL6A3/RARB/TGFBR2/COL7A1/FGFR3/MSX2/COL21A1/COL12A1/POR/STC1/SCARA3/MATN2/COL14A1/COL27A1/MMP13/COCH/COMP/COL6A1/COL6A2	23
GO:0003197	endocardial cushion development	22/3644	44/18670	5.45362e-06	9.67787e-05	6.69905e-05	TGFB2/TGFBR2/ROBO2/MSX1/MSX2/RBM24/HEY2/TWIST1/TBX20/NOS3/GATA4/HEY1/NOTCH1/DCHS1/ACVRL1/BMP4/FOXF1/NOG/TBX2/SOX9/BMP2/JAG1	22
GO:0003416	endochondral bone growth	22/3644	44/18670	5.45362e-06	9.67787e-05	6.69905e-05	ECM1/MATN3/VIT/COL6A3/RARB/TGFBR2/COL7A1/FGFR3/MSX2/COL21A1/COL12A1/POR/STC1/SCARA3/MATN2/COL14A1/COL27A1/MMP13/COCH/COMP/COL6A1/COL6A2	22
GO:0035418	protein localization to synapse	34/3644	83/18670	5.59607e-06	9.90268e-05	6.85467e-05	DVL1/KIF17/KIF5C/MPP4/NLGN1/DLG1/NSG1/MAPK10/DBN1/PCLO/ADAM22/RELN/IQSEC2/GPC4/SCRIB/HRAS/RAPSN/CNIH2/CLSTN3/KIF5A/GRIP1/MAP1A/GRIN2A/STX1B/NLGN2/ASIC2/CACNG4/GRIN2C/BAIAP2/RAB27B/NETO1/SNAP25/CACNG7/CACNG8	34
GO:0014812	muscle cell migration	40/3644	104/18670	5.65162e-06	9.94495e-05	6.88393e-05	PLEKHO1/NFE2L2/PLXNA1/PPARGC1A/ITGA2/THBS4/MEF2C/MEGF10/PDGFA/IGFBP3/DOCK4/SMO/MIR221/CCN3/HAS2/CCN4/ANXA1/NR4A3/LPAR1/ILK/MDK/P2RY6/PAK1/NOX4/PDGFD/SORL1/NET1/PRKG1/PLAU/POSTN/SIX1/SIX4/SEMA6D/TPM1/MYOCD/VTN/ITGB3/ACE/BCL2/PDGFB	40
GO:0046928	regulation of neurotransmitter secretion	40/3644	104/18670	5.65162e-06	9.94495e-05	6.88393e-05	DVL1/RIMS3/KCNC4/SLC30A1/PNKD/CSPG5/NLGN1/SNCA/MEF2C/CAMK2A/RIMS1/CNR1/PRKN/GPER1/ADCY1/STX1A/PPP1R9A/CHRM2/DGKI/SYN1/CHRNA6/RIMS2/APBA1/GRIN3A/NCS1/SYT12/TACR2/SNCG/LRRK2/SYT1/PPFIA2/APBA2/CHRNA5/MCTP2/BAIAP3/STX1B/P2RX1/ADORA2B/GIT1/UNC13A	40
GO:0071496	cellular response to external stimulus	100/3644	339/18670	5.69571e-06	9.99454e-05	6.91826e-05	SESN2/SLC2A1/PCSK9/PRKAA2/JUN/AMIGO1/IFI16/PTGS2/NUAK2/ATF3/BCL11A/EIF2AK3/IL1B/INHBB/NR4A2/NFE2L2/CASP8/PPARG/TMEM150C/SFRP2/TLR3/PTGER4/NIM1K/ITGA2/MAP3K1/IRF1/CPEB4/RIPOR2/HFE/SRF/SESN1/MAP3K5/AQP1/CASTOR2/PDK4/NAMPT/BMT2/CADPS2/PTN/CASP2/PHEX/SFRP1/PENK/GDAP1/GSDMD/SCX/AQP3/CTSV/TNC/TLR4/SIPA1/FOSL1/FADD/PDE2A/WNT11/SESN3/CASP1/SIK2/AKR1C3/FAS/BNIP3/TNFRSF1A/GABARAPL1/LRRK2/VDR/CACNB3/ATP2B1/…	100
GO:0061041	regulation of wound healing	52/3644	148/18670	5.73925e-06	0.000100429	6.95171e-05	AJAP1/PDPN/PLPP3/F3/FCER1G/DUSP10/PROC/NFE2L2/SERPINE2/TGFBR2/PROS1/PDGFRA/HPSE/FGG/F2R/F2RL1/HBEGF/F12/EDN1/CD109/TNFAIP3/PDGFA/CD36/NOS3/MIR221/DMTN/CCN4/ANXA1/TLR4/HRAS/SERPING1/UBASH3B/PRKG1/MYOZ1/PLAU/SH2B3/TNFRSF12A/ABAT/ADAMTS18/WFDC1/FOXC2/SERPINF2/VTN/C1QTNF1/THBD/TBXA2R/CEACAM1/CADM4/PLAUR/APOE/MYH9/PDGFB	52
GO:0046849	bone remodeling	36/3644	90/18670	5.7684e-06	0.000100659	6.96762e-05	EPHA2/LEPR/S1PR1/MITF/TFRC/SPP1/CSF1R/TNFAIP3/IL6/SNX10/PDK4/WNT16/PTN/PTK2B/SFRP1/TNFRSF11B/LGR4/MDK/SYT7/LTBP3/NOX4/UBASH3B/TMEM119/P2RX7/TNFSF11/GREM1/ITGB3/SIGLEC15/MC4R/TNFRSF11A/RASSF2/GDF5/EFNA2/RAB3D/TGFB1/RAC2	36
GO:0046660	female sex differentiation	43/3644	115/18670	6.01569e-06	0.000104683	7.24619e-05	LHX8/MERTK/INHBB/PTPRN/ROBO2/FOXL2/TIPARP/PTX3/PDGFRA/KIT/EREG/BMPR1B/SLIT3/FOXC1/VEGFA/FOXO3/LFNG/INHBA/VGF/IMMP2L/CASP2/NOS3/PCYT1B/DACH2/SFRP1/CHD7/ZFPM2/DMRTA1/GAS2/WT1/ARRB1/FZD4/ARID5B/RBP4/MMP19/TBX3/MMP14/NUPR1/LHX1/BCL2/CEBPB/AMH/ICAM1	43
GO:0090101	negative regulation of transmembrane receptor protein serine/threonine kinase signaling pathway	46/3644	126/18670	6.1179e-06	0.000106078	7.34275e-05	PRDM16/NBL1/TGFBR3/DLX1/TGFBR2/VEPH1/CHRD/HTRA3/RASL11B/SFRP2/SNX25/FST/FBN2/CD109/BMPER/TBX20/MAGI2/PEG10/SMURF1/CHRDL1/IGSF1/HTRA4/SFRP1/CCN3/ADAMTSL2/NOTCH1/FAM89B/SORL1/BAMBI/PBLD/CHST11/SPART/GREM1/ONECUT1/RBPMS2/CILP/VASN/TGFB1I1/TOB1/NOG/SMURF2/LDLRAD4/SMAD7/PMEPA1/FSTL3/TGFB1	46
GO:0010631	epithelial cell migration	103/3644	352/18670	6.12962e-06	0.000106078	7.34275e-05	PLEKHG5/EPHA2/PIK3R3/PLPP3/TACSTD2/JUN/PTGS2/PROX1/TGFB2/DUSP10/AKT3/CYP1B1/ZEB2/DPP4/NFE2L2/SCG2/PPARG/TGFBR2/HYAL1/ADAMTS9/FOXP1/KIT/VEGFC/ITGA2/MEF2C/HBEGF/FGF1/FGF18/EDN1/SRF/VEGFA/SASH1/MEOX2/HDAC9/BMPER/ANLN/SEMA3A/EPHB4/MET/PTN/NOS3/PRKX/TMSB4X/MIR221/FGF16/AMOT/LOXL2/STC1/PTK2B/ANGPT1/CCN3/ENPP2/HAS2/ADGRB1/TEK/PRSS3/GLIPR2/ANXA1/MIR27B/KLF4/EPB41L4B/DAB2IP/PKN3/NOTCH1/GATA3/JCAD/PBLD/MMR…	103
GO:1990778	protein localization to cell periphery	95/3644	319/18670	6.26585e-06	0.000108138	7.48532e-05	ARHGEF16/EPHA2/EPHB2/EPB41/RAB3B/F11R/FCER1G/RAB29/EFR3B/PKDCC/RHOQ/VAMP8/VAMP5/KCNIP3/DPP10/LYPD1/PID1/RAMP1/STAC/EPHA3/NECTIN3/ZDHHC23/PLS1/TNIK/LRRC15/DLG1/NSG1/MAPK10/TSPAN5/FYB1/PIK3R1/SQSTM1/PACSIN1/TREM2/MRAP2/MAP7/GPER1/ANLN/GNAI1/ADAM22/SMURF1/TSPAN33/DPP6/IQSEC2/WNK3/GPC4/FGF13/FLNA/SCRIB/SAPCD2/HRAS/DCHS1/RAPSN/SYTL2/GPR158/ANK3/TSPAN15/TSPAN14/BBIP1/TNFRSF1A/PKP2/CACNB3/KRT18/GRIP1/LI…	95
GO:0099565	chemical synaptic transmission postsynaptic	41/3644	108/18670	6.3481e-06	0.000108994	7.54457e-05	DVL1/RGS4/ADORA1/TMEM108/NLGN1/CHRNA9/SNCA/GLRB/MEF2C/RIMS1/STX1A/PPP1R9A/RELN/DGKI/PTK2B/CHRNA6/RIMS2/CHRNA10/NPAS4/SHANK2/INSYN2A/LRRK2/CACNB3/P2RX7/GABRB3/CHRNA7/INSYN1/CHRNA5/ABAT/GRIN2A/STX1B/P2RX1/NLGN2/MPP2/GRIN2C/BAIAP2/NETO1/NTSR1/GRIN2D/P2RX6/SHANK3	41
GO:0042129	regulation of T cell proliferation	54/3644	156/18670	6.35015e-06	0.000108994	7.54457e-05	TNFRSF14/TNFRSF1B/CD1D/CD55/ZP4/PELI1/NCK2/IL1B/IGFBP2/TGFBR2/IL20RB/IL12A/HES1/TFRC/DLG1/PDE5A/IL6ST/IRF1/HLA-E/HLA-DPA1/HLA-DPB1/TNFRSF21/CD24/IL6/GPNMB/FOXP3/CD274/PDCD1LG2/ANXA1/IGF2/MAPK8IP1/FADD/LRRC32/IL18/VSIR/DLG5/CD4/PAWR/TNFSF13B/BMP4/ARG2/SPN/CORO1A/PYCARD/PRNP/SDC4/CEBPB/TNFSF9/CD70/RASAL3/JAK3/TGFB1/RAC2/ICOSLG	54
GO:0055074	calcium ion homeostasis	131/3644	471/18670	6.61967e-06	0.000113295	7.8423e-05	PLCH2/GPR157/ATP13A2/PTGFR/LPAR3/MCOLN2/S1PR1/SV2A/ADORA1/ATP2B4/CD55/SLC30A1/KCNK3/TMEM178A/SLC8A1/TRPM8/ACKR3/BOK/ITPR1/OXTR/AGTR1/PLCH1/PDE6B/CHRNA9/PDGFRA/SNCA/MCUB/EDNRA/PTGER4/PDE4D/F2RL2/F2R/F2RL1/PDE6A/SGCD/STC2/EDN1/TFAP2B/CNR1/CD24/GPER1/SNX10/FZD9/CD36/TRPV6/RGN/LPAR4/ATP2B3/STC1/PTK2B/EPHX2/CHD7/TRPA1/JPH1/S1PR3/LPAR1/NCS1/CHRNA10/SAA1/P2RY6/GRM5/THY1/UBASH3B/CDH23/PLCE1/BNIP3/CACNA1C…	131
GO:0030203	glycosaminoglycan metabolic process	55/3644	160/18670	6.63681e-06	0.000113295	7.8423e-05	AGRN/B3GALT6/HSPG2/FUCA1/FMOD/PRELP/SDC1/IL1B/B3GNT7/CSPG5/HYAL1/HYAL2/ST3GAL6/CHST2/ABCC5/HS3ST1/HPSE/NDST3/NDNF/EGFLAM/VCAN/CHSY3/FOXC1/UST/HGF/GPC2/CHST7/HS6ST2/GPC4/GPC3/IDS/BGN/CSGALNACT1/EXTL3/SDC2/ANGPT1/HAS2/ST3GAL1/B4GALT1/CEMIP2/CHST1/LUM/DCN/CHST11/B3GNT4/CSPG4/ACAN/CHSY1/CHST6/HS3ST3A1/HS3ST3B1/SDC4/TGFB1/HAS1/PDGFB	55
GO:0051480	regulation of cytosolic calcium ion concentration	104/3644	357/18670	6.85644e-06	0.000116627	8.07297e-05	PLCH2/GPR157/PTGFR/LPAR3/MCOLN2/S1PR1/ADORA1/ATP2B4/CD55/KCNK3/TMEM178A/SLC8A1/ACKR3/BOK/ITPR1/OXTR/AGTR1/PLCH1/PDE6B/CHRNA9/PDGFRA/SNCA/EDNRA/PTGER4/PDE4D/F2RL2/F2R/F2RL1/PDE6A/EDN1/CNR1/CD24/GPER1/FZD9/CD36/TRPV6/LPAR4/ATP2B3/PTK2B/CHD7/TRPA1/JPH1/S1PR3/LPAR1/NCS1/CHRNA10/SAA1/P2RY6/GRM5/THY1/UBASH3B/CDH23/PLCE1/CACNA1C/CD4/C3AR1/ITPR2/CACNB3/ATP2B1/CMKLR1/TRPV4/TPCN1/P2RX7/TRPC4/EDNRB/FAM155A/…	104
GO:0001755	neural crest cell migration	26/3644	57/18670	6.86915e-06	0.000116627	8.07297e-05	SEMA6C/ZEB2/FN1/GBX2/SEMA3F/SEMA3B/PITX2/HAND2/GDNF/SEMA6A/TWIST1/SEMA3A/SEMA3D/SMO/SEMA4D/RET/ALX1/EDNRB/BMP4/HIF1A/SEMA6D/SEMA7A/SEMA4B/LAMA5/SEMA6B/TBX1	26
GO:0060041	retina development in camera-type eye	52/3644	149/18670	7.16069e-06	0.000121107	8.38304e-05	ATP2B4/PROX1/TGFB2/CYP1B1/MERTK/DLX1/DLX2/THRB/ACVR2B/NECTIN3/PDE6B/PDGFRA/BMPR1B/HCN1/MAN2A1/PDE6A/TFAP2A/PRPH2/TFAP2B/SDHAF4/ACHE/TSPAN12/PTN/CASP2/SMARCD3/NDP/RP1/CHD7/RORB/LAMC3/FJX1/ROM1/FZD4/THY1/CDON/RET/RBP4/PAX2/ACVRL1/ATP2B1/HIF1A/RHOJ/NR2E3/IRX5/SERPINF1/RAB11FIP4/LHX1/SOX9/SDK2/LAMA1/TGIF2/DSCAM	52
GO:0001933	negative regulation of protein phosphorylation	121/3644	429/18670	7.17364e-06	0.000121107	8.38304e-05	DVL1/CAMK2N1/EPHB2/CEP85/SFN/PLPP3/JUN/INKA2/RGS4/ATF3/DUSP10/XDH/DUSP2/NCK2/IL1B/PID1/SH3BP5/INKA1/HYAL2/DUSP7/HEG1/WWTR1/MECOM/CAMK2N2/DLG1/ZFYVE28/PPARGC1A/CHRNA9/SNCA/SPRY1/SFRP2/SNX25/PDE4D/F2RL1/ZBED3/SEMA6A/SH3RF2/DUSP1/CD109/PKIB/ENPP1/TNFAIP3/PRKN/GPER1/TWIST1/IGFBP3/HGF/MIR221/RGN/SPRY3/DMTN/DUSP4/SFRP1/FABP4/ANGPT1/DEPTOR/CDKN2A/SEMA4D/KLF4/TLR4/DAB2IP/RAPGEF1/DUSP8/CDKN1C/CHRNA10/ILK/…	121
GO:0031032	actomyosin structure organization	65/3644	199/18670	7.19083e-06	0.000121107	8.38304e-05	ASAP3/EPB41/TACSTD2/S1PR1/F11R/LMOD1/PROX1/TMEFF2/LIMCH1/PDGFRA/FHDC1/PTGER4/PIK3R1/MEF2C/NKX2-5/EDN1/PHACTR1/CARMIL1/SRF/CCN2/ANLN/ELN/PPP1R9A/MET/ZYX/ARHGEF5/ARHGAP6/MYOM2/PTK2B/SFRP1/FRMD3/EPB41L4B/LPAR1/CDC42BPG/ARRB1/WNT11/PAK1/NOX4/FAM171A1/NEBL/MYPN/MYOZ1/LDB3/RAPGEF3/KRT8/CSRP2/SIX4/GPR65/EVL/FRMD5/TMOD2/TPM1/SERPINF2/MYO18A/KRT19/EPB41L3/ARHGAP28/FHOD3/EPB41L1/SDC4/CNN2/CNN1/TNNT1/NF2/MY…	65
GO:0048332	mesoderm morphogenesis	32/3644	77/18670	7.29075e-06	0.000122461	8.47681e-05	EPHA2/SIX2/CHRD/LEF1/SMAD1/SFRP2/ITGA2/FOXC1/SRF/TBX20/INHBA/SOX17/EYA1/SCX/NR4A3/KLF4/WNT11/ITGA8/PAX2/HMGA2/TBX3/BMP4/MESP1/MESP2/FOXF1/FOXC2/WNT3/ITGB3/NOG/ITGB4/EYA2/NF2	32
GO:0032874	positive regulation of stress-activated MAPK cascade	58/3644	172/18670	7.40984e-06	0.000123959	8.58048e-05	VANGL2/INAVA/TGFB2/XDH/IL1B/IL1RN/ZEB2/FZD7/EPHA4/TNIK/TLR6/HAND2/TLR3/F2RL1/SH3RF2/EDN1/VEGFA/TPD52L1/CCN2/MAP3K5/SASH1/SEMA3A/WNT16/ARHGEF5/NRK/MFHAS1/PTK2B/GADD45G/ROR2/TLR4/DAB2IP/CARD9/TRAF2/HRAS/MAPK8IP1/PAK1/FZD4/MMP8/FZD8/CD27/TRPV4/FZD10/TNFRSF19/TNFSF11/MAP4K5/MAP3K9/AXIN1/PYCARD/SERPINF2/CCR7/MAP3K3/SPHK1/TNFRSF11A/RASSF2/BMP2/DUSP15/WNT7B/TIAM1	58
GO:1900047	negative regulation of hemostasis	25/3644	54/18670	7.41938e-06	0.000123959	8.58048e-05	PROC/SERPINE2/PROS1/PDGFRA/FGG/F12/EDN1/PDGFA/NOS3/SERPING1/UBASH3B/PRKG1/PLAU/SH2B3/ABAT/ADAMTS18/SERPINF2/VTN/C1QTNF1/THBD/COMP/CEACAM1/PLAUR/APOE/PDGFB	25
GO:0030168	platelet activation	53/3644	153/18670	7.51876e-06	0.000125286	8.67235e-05	PDPN/VAV3/FCER1G/MERTK/COL3A1/SERPINE2/DGKD/ITPR1/PLSCR1/ADRA2C/PDGFRA/PF4V1/PF4/SLC7A11/FGG/PIK3R1/F2RL2/F2R/SRF/PDGFA/IL6/DGKI/NOS3/FLNA/F8/DMTN/FZD6/TLR4/ADAMTS13/TSPAN32/ILK/SAA1/FERMT3/ARRB1/UBASH3B/PRKG1/ITPR2/SH2B3/GNG2/PRKCH/ABAT/ADAMTS18/P2RX1/PIK3R5/ITGB3/C1QTNF1/THBD/GNA11/COMP/CEACAM1/APOE/MYH9/PDGFB	53
GO:0061008	hepaticobiliary system development	49/3644	138/18670	7.56799e-06	0.000125773	8.70604e-05	HMGCL/PCSK9/JUN/AK4/TGFBR3/PROX1/LIMS2/FRZB/CPS1/RARB/CCDC39/HES1/ITGA2/MAN2A1/JARID2/HFE/TNFAIP3/CITED2/HGF/MET/PTN/EZH2/RGN/ZIC3/SOX17/ANXA1/PHF2/PTPN3/ASS1/NOTCH1/TAF10/MDK/CCND1/ARID5B/GLI1/E2F7/PCK2/GNPNAT1/ONECUT1/MESP1/DNAAF1/VTN/SOX9/GATA6/CEBPB/CEBPG/TGFB1/CEACAM1/MPST	49
GO:0042326	negative regulation of phosphorylation	130/3644	468/18670	7.67739e-06	0.000127254	8.80858e-05	DVL1/CAMK2N1/EPHB2/CEP85/SFN/PLPP3/JUN/INKA2/RGS4/ATF3/DUSP10/XDH/DUSP2/NCK2/IL1B/PID1/SH3BP5/INKA1/HYAL2/DUSP7/HEG1/WWTR1/MECOM/CAMK2N2/DLG1/ZFYVE28/PPARGC1A/RHOH/CHRNA9/SNCA/SPRY1/SFRP2/SNX25/PDE4D/F2RL1/ZBED3/SEMA6A/SH3RF2/DUSP1/CD109/PKIB/ENPP1/TNFAIP3/PRKN/GPER1/TWIST1/INHBA/IGFBP3/HGF/MIR221/RGN/SPRY3/DMTN/DUSP4/SFRP1/FABP4/ANGPT1/DEPTOR/WASHC1/CDKN2A/SEMA4D/KLF4/TLR4/DAB2IP/RAPGEF1/DUSP8/C…	130
GO:0006979	response to oxidative stress	126/3644	451/18670	7.78656e-06	0.000128724	8.91033e-05	ANGPTL7/ATP13A2/SESN2/PLK3/PRKAA2/JUN/TXNIP/ARNT/NCF2/PTGS2/EGLN1/SDC1/CYP1B1/SLC8A1/EPAS1/IL18RAP/NR4A2/NFE2L2/STAT1/PTPRN/HYAL1/HYAL2/ACOX2/ETV5/APOD/PPARGC1A/TLR6/PDGFRA/AREG/SNCA/SLC7A11/SELENOP/NME5/GPX3/DUSP1/STC2/EDN1/MICB/MAPK13/FOXO3/SESN1/NCOA7/PTPRK/MYB/MAP3K5/TNFAIP3/SOD2/PRKN/IL6/AQP1/CD36/HGF/PON2/MET/WNT16/GPR37/EZH2/NOS3/RGN/GATA4/PTK2B/SCARA3/STAR/PXDNL/PENK/TRPA1/CA3/TP53INP1/NA…	126
GO:0006816	calcium ion transport	122/3644	434/18670	7.84663e-06	0.000129377	8.9555e-05	PLCH2/EPB41/CACHD1/PDE4B/LPAR3/MCOLN2/NOS1AP/RGS4/PTGS2/ATP2B4/SLC30A1/SLC8A1/DYSF/TMEM37/BIN1/SESTD1/CALCRL/TRPM8/RAMP1/ITPR1/STAC/CACNA2D3/PLCH1/CHRNA9/SNCA/MCUB/PDE4D/F2R/HOMER1/CAMK2A/STC2/CCN2/GPER1/GCK/TRPV6/NOS3/RGN/WNK3/ATP2B3/MICU3/STC1/PTK2B/CHD7/TRPA1/JPH1/GEM/TRPM3/TRPM6/GRIN3A/NCS1/CRACR2B/CHRNA10/PACSIN3/BEST1/PDE2A/P2RY6/KCNE3/THY1/UBASH3B/CDH23/PLCE1/CACNA1C/CD4/ITPR2/VDR/CACNB3/A…	122
GO:0048017	inositol lipid-mediated signaling	61/3644	184/18670	8.03978e-06	0.000132214	9.15192e-05	PLCH2/PIK3CD/NGF/KCNH1/TGFB2/SERPINE2/NYAP2/PLXNB1/HCLS1/PLCH1/PLD1/PDGFRA/KIT/PDGFC/NPR3/PIK3R1/F2R/F2RL1/CSF1R/EDN1/IER3/PDGFA/GPER1/TWIST1/HGF/NYAP1/RELN/WNT16/GPR143/NKX3-1/CA8/ANGPT1/TEK/SEMA4D/KLF4/DAB2IP/NCS1/CAT/PDGFD/IL18/GATA3/UNC5B/PLCE1/INPP5F/NTF3/DCN/IRS2/PLCB2/LTK/TNFAIP8L3/NEDD4/IGF1R/MAZ/PIK3R5/SOX9/SLC9A3R1/LIME1/CEACAM1/PI4KAP1/PIK3IP1/PDGFB	61
GO:0014015	positive regulation of gliogenesis	31/3644	74/18670	8.28611e-06	0.000135656	9.39016e-05	TNFRSF1B/CSF1/ID2/IL1B/BIN1/SERPINE2/PPARG/ETV5/HES1/NKX6-1/TLR2/IL6ST/TREM2/MYB/IL6/PTN/MIR221/NOTCH1/MDK/CLCF1/TENM4/ZNF365/PRKCH/SPINT1/ASPA/RNF112/BMP2/E2F1/TGFB1/LIF/TIAM1	31
GO:0045669	positive regulation of osteoblast differentiation	28/3644	64/18670	8.31385e-06	0.000135656	9.39016e-05	CTNNBIP1/SOX11/ACVR2A/ACVR2B/BMPR1B/SMAD1/SFRP2/IL6ST/MEF2C/FBN2/MSX2/PDLIM7/FBXO5/FAM20C/IL6/HGF/CEBPD/CCN4/ILK/TMEM119/PRKD1/BMP4/HIF1A-AS2/BMP2/JAG1/CEBPB/JUND/WNT7B	28
GO:1900449	regulation of glutamate receptor signaling pathway	28/3644	64/18670	8.31385e-06	0.000135656	9.39016e-05	EPHB2/CNIH3/NLGN1/KLHL24/DLG1/PPARGC1A/CRHBP/MEF2C/RELN/GRIA3/NEFL/PTK2B/DAPK1/CNIH2/SHANK2/GRIA4/GRIN2A/SHISA9/NLGN2/CCL2/RGS9/CACNG4/NETO1/PRNP/UNC13A/CACNG7/CACNG8/SHANK3	28
GO:0008038	neuron recognition	23/3644	48/18670	8.3721e-06	0.000135962	9.41134e-05	EPHB2/NEXN/AMIGO1/IGSF9/EPHA4/FEZF2/ROBO2/EPHA3/GAP43/EPHB3/PALLD/EMB/TNFRSF21/CNR1/SEMA3A/ROBO4/NTM/OPCML/MYPN/NDN/EFNB3/CDK5R1/DSCAM	23
GO:0032946	positive regulation of mononuclear cell proliferation	47/3644	131/18670	8.37589e-06	0.000135962	9.41134e-05	VAV3/CSF1/CD1D/CD55/ZP4/PELI1/NCK2/IL1B/SLC39A10/IGFBP2/TGFBR2/IL12A/BCL6/HES1/TFRC/BST1/IL6ST/MEF2C/CD74/HLA-E/HLA-DPA1/HLA-DPB1/CD24/IL6/FOXP3/CD274/PDCD1LG2/ANXA1/TLR4/IGF2/CLCF1/FADD/IL18/CD4/TNFSF13B/IRS2/CORO1A/PYCARD/ATAD5/BCL2/NFATC2/TICAM1/TNFSF9/CD70/RASAL3/JAK3/ICOSLG	47
GO:0003417	growth plate cartilage development	19/3644	36/18670	8.64639e-06	0.000139273	9.64054e-05	MATN3/VIT/COL6A3/RARB/TGFBR2/COL7A1/COL21A1/COL12A1/POR/STC1/SCARA3/MATN2/COL14A1/COL27A1/MMP13/COCH/COMP/COL6A1/COL6A2	19
GO:0010573	vascular endothelial growth factor production	19/3644	36/18670	8.64639e-06	0.000139273	9.64054e-05	ARNT/PTGS2/CYP1B1/EIF2AK3/IL1A/IL1B/ADAMTS3/HPSE/IL6ST/IL6/GATA4/C3AR1/NDRG2/HIF1A/RORA/ADORA2B/CCBE1/C3/TGFB1	19
GO:0035137	hindlimb morphogenesis	19/3644	36/18670	8.64639e-06	0.000139273	9.64054e-05	OSR1/AFF3/RARB/MSX1/PITX1/MSX2/TFAP2B/TWIST1/GPC3/CHD7/OSR2/NOTCH1/ALX4/ZBTB16/TBX3/BMP4/FMN1/WNT3/GDF5	19
GO:0022898	regulation of transmembrane transporter activity	82/3644	268/18670	8.72024e-06	0.000140104	9.69803e-05	EPHB2/PCSK9/PDE4B/AMIGO1/NOS1AP/CNIH3/OSR1/DYSF/HECW2/KCNE4/STAC/KCNAB1/NLGN1/KLHL24/FGF12/DLG1/PPARGC1A/SNCA/PDE4D/CRHBP/HOMER1/MEF2C/GLRX/TREM2/TWIST1/HECW1/RELN/CFTR/TCAF2/TMSB4X/RGN/WNK3/GRIA3/FHL1/NEFL/PTK2B/JPH1/GEM/KCNS2/DAPK1/PTPN3/STOM/CNIH2/GAL/SHANK2/P2RY6/KCNE3/GRM5/GRIA4/FXYD6/ANK3/KCNA1/ALG10B/CACNB3/FGF14/AKAP6/HSPA2/MYO5A/NEDD4/GRIN2A/SHISA9/JPH3/NLGN2/CCL2/STAC2/RGS9/CACNG4/SLC9A…	82
GO:0043114	regulation of vascular permeability	20/3644	39/18670	8.89227e-06	0.000142503	9.86411e-05	CTNNBIP1/NPR1/HRH1/VEGFA/AKAP12/IL6/ANGPT1/TEK/PDE2A/TACR2/FGFBP3/TRPV4/BDKRB2/CDH5/ABR/RAMP2/TGFB1/CEACAM1/APOE/BCR	20
GO:0001889	liver development	48/3644	135/18670	8.94411e-06	0.000142606	9.87126e-05	HMGCL/PCSK9/JUN/AK4/TGFBR3/PROX1/LIMS2/FRZB/CPS1/RARB/CCDC39/HES1/ITGA2/MAN2A1/JARID2/HFE/TNFAIP3/CITED2/HGF/MET/PTN/EZH2/RGN/ZIC3/ANXA1/PHF2/PTPN3/ASS1/NOTCH1/TAF10/MDK/CCND1/ARID5B/GLI1/E2F7/PCK2/GNPNAT1/ONECUT1/MESP1/DNAAF1/VTN/SOX9/GATA6/CEBPB/CEBPG/TGFB1/CEACAM1/MPST	48
GO:0050921	positive regulation of chemotaxis	48/3644	135/18670	8.94411e-06	0.000142606	9.87126e-05	ARTN/F3/S1PR1/CSF1/DYSF/SCG2/IL12A/CXCL8/VEGFC/ITGA2/F2RL1/THBS4/CD74/FGF18/TUBB2B/EDN1/RIPOR2/TREM2/VEGFA/IL6/CCL26/MET/PTN/RARRES2/TMSB4X/MOSPD2/FGF16/PTK2B/LPAR1/MDK/PDGFD/CAMK1D/NTF3/C3AR1/CMKLR1/TRPV4/PRKD1/PGF/IL16/CDH13/CCL7/CCR7/TGFB1/FPR2/RAC2/PDGFB/TIAM1/DSCAM	48
GO:0048644	muscle organ morphogenesis	35/3644	88/18670	8.98361e-06	0.000142874	9.88976e-05	TGFBR3/S1PR1/COL11A1/VANGL2/PROX1/TGFB2/COL3A1/MYL3/HEG1/NKX2-5/FOXC1/DSP/HEY2/TBX20/WNT2/MYOM2/NRG1/CHD7/ZFPM2/NOTCH1/ARID5B/PKP2/MYF6/TPM1/FOXC2/ZFPM1/FZD2/NOG/SMAD7/BMP2/MYLK2/TGFB1/TBX1/LIF/ADARB1	35
GO:0070304	positive regulation of stress-activated protein kinase signaling cascade	58/3644	173/18670	9.05102e-06	0.000143582	9.9388e-05	VANGL2/INAVA/TGFB2/XDH/IL1B/IL1RN/ZEB2/FZD7/EPHA4/TNIK/TLR6/HAND2/TLR3/F2RL1/SH3RF2/EDN1/VEGFA/TPD52L1/CCN2/MAP3K5/SASH1/SEMA3A/WNT16/ARHGEF5/NRK/MFHAS1/PTK2B/GADD45G/ROR2/TLR4/DAB2IP/CARD9/TRAF2/HRAS/MAPK8IP1/PAK1/FZD4/MMP8/FZD8/CD27/TRPV4/FZD10/TNFRSF19/TNFSF11/MAP4K5/MAP3K9/AXIN1/PYCARD/SERPINF2/CCR7/MAP3K3/SPHK1/TNFRSF11A/RASSF2/BMP2/DUSP15/WNT7B/TIAM1	58
GO:0090132	epithelium migration	103/3644	355/18670	9.16751e-06	0.000145064	0.000100414	PLEKHG5/EPHA2/PIK3R3/PLPP3/TACSTD2/JUN/PTGS2/PROX1/TGFB2/DUSP10/AKT3/CYP1B1/ZEB2/DPP4/NFE2L2/SCG2/PPARG/TGFBR2/HYAL1/ADAMTS9/FOXP1/KIT/VEGFC/ITGA2/MEF2C/HBEGF/FGF1/FGF18/EDN1/SRF/VEGFA/SASH1/MEOX2/HDAC9/BMPER/ANLN/SEMA3A/EPHB4/MET/PTN/NOS3/PRKX/TMSB4X/MIR221/FGF16/AMOT/LOXL2/STC1/PTK2B/ANGPT1/CCN3/ENPP2/HAS2/ADGRB1/TEK/PRSS3/GLIPR2/ANXA1/MIR27B/KLF4/EPB41L4B/DAB2IP/PKN3/NOTCH1/GATA3/JCAD/PBLD/MMR…	103
GO:0051146	striated muscle cell differentiation	88/3644	293/18670	9.40624e-06	0.000148467	0.00010277	PTGFRN/PLEKHO1/RGS4/LMOD1/KCNH1/PROX1/SDC1/SLC8A1/DYSF/FZD7/DNER/RARB/MSX1/PDGFRA/HOMER1/MEF2C/SGCD/NKX2-5/EDN1/RBM24/RIPOR2/SRF/VEGFA/ADGRB3/BVES/POPDC3/HEY2/HDAC9/FLNC/SMO/EZH2/MORF4L2/MYOM2/GATA4/NRG1/CCN3/ADGRB1/PLPP7/NOTCH1/IGF2/BDNF/WT1/PAK1/NOX4/CDON/NEBL/MYPN/MYOZ1/LDB3/ANKRD2/ADAM12/BHLHE41/KRT8/CSRP2/MYF6/TMEM119/TBX3/NEK5/MMP14/AKAP6/BMP4/SIX1/SIX4/GREM1/MYEF2/TMOD2/TPM1/MESP1/CACNA1H/…	88
GO:0072160	nephron tubule epithelial cell differentiation	11/3644	15/18670	9.63713e-06	0.000151351	0.000104766	OSR1/STAT1/WWTR1/FAT4/MEF2C/CD24/MTSS1/GATA3/PAX2/LHX1/LIF	11
GO:0072283	metanephric renal vesicle morphogenesis	11/3644	15/18670	9.63713e-06	0.000151351	0.000104766	KIF26B/SIX2/STAT1/GDNF/SMO/PAX2/BMP4/FMN1/SALL1/LHX1/LIF	11
GO:0001945	lymph vessel development	15/3644	25/18670	9.77674e-06	0.000152401	0.000105492	PDPN/EPHA2/PROX1/ACVR2B/HEG1/VEGFC/FOXC1/VEGFA/ACVRL1/VASH1/NR2F2/TMEM204/FOXC2/CCBE1/TBX1	15
GO:0072202	cell differentiation involved in metanephros development	15/3644	25/18670	9.77674e-06	0.000152401	0.000105492	OSR1/SIX2/POU3F3/STAT1/WWTR1/FAT4/GDNF/TCF21/SMO/LGR4/PAX2/BMP4/SALL1/LIF/PDGFB	15
GO:0072273	metanephric nephron morphogenesis	15/3644	25/18670	9.77674e-06	0.000152401	0.000105492	KIF26B/SIX2/STAT1/HES1/GDNF/SMO/LGR4/WT1/PAX2/BMP4/FMN1/SALL1/LHX1/SOX9/LIF	15
GO:0002576	platelet degranulation	46/3644	128/18670	9.88855e-06	0.000153762	0.000106435	ECM1/TAGLN2/FCER1G/CYB5R1/TGFB2/FN1/TUBA4A/PROS1/PCDH7/PF4/FGG/VEGFC/SELENOP/PCYOX1L/F13A1/VEGFA/CD109/PHACTR2/PDGFA/CD36/HGF/RARRES2/TMSB4X/TIMP1/FLNA/F8/DMTN/CLU/IGF2/SERPING1/FERMT3/ABCC4/SERPINA1/SERPINA3/ISLR/SERPINF2/P2RX1/ITGB3/PECAM1/LGALS3BP/RAB27B/CFD/STXBP2/TGFB1/TIMP3/PDGFB	46
GO:0007219	Notch signaling pathway	63/3644	193/18670	1.00952e-05	0.000156202	0.000108123	NOTCH2NLA/PBX1/TGFB2/DLX1/DLX2/STAT1/DNER/TIMP4/TGFBR2/SUSD5/ROBO2/BCL6/HES1/KIT/TSPAN5/FAT4/MAML3/CDH6/IL6ST/WWC1/NEURL1B/FOXC1/NKAPL/HEY2/LFNG/CDK6/NOS3/TCIM/HEY1/CCN3/S1PR3/NOTCH1/NRARP/GAS2/MDK/DTX4/ARRB1/GDPD5/TSPAN15/TSPAN14/NEURL1/POSTN/MMP14/DLK1/CHAC1/ONECUT1/APH1B/MESP1/MESP2/FOXC2/KRT19/STAT3/TBX2/SOX9/LLGL2/BMP2/JAG1/CFD/NOTCH3/DLL3/TGFB1/MFNG/TSPEAR	63
GO:1901654	response to ketone	63/3644	193/18670	1.00952e-05	0.000156202	0.000108123	PRKAA2/PTGFR/TGFBR3/TXNIP/TGFB2/CPS1/OXTR/PPARG/IGFBP7/SPP1/TLR2/ADCY2/PTGER4/EFNA5/NR3C1/SLIT3/DUSP1/EDN1/FOXO3/AQP1/ADCY1/GNAI1/FOXP2/CFTR/PTN/MAOB/NKX3-1/NEFL/STAR/SFRP1/KLF9/KLF4/TNC/ASS1/TH/FIBIN/NR1H3/FOSL1/NPAS4/CCND1/P2RY6/AKR1C2/AKR1C3/DDIT4/ABCC2/ATP2B1/GJB2/FOXO1/PCK2/GNG2/PTGER2/FOS/ABHD2/CYBA/SERPINF1/CCR7/RAMP2/HOXB13/DNMT3B/TBXA2R/ICAM1/KLF2/TGFB1	63
GO:0050772	positive regulation of axonogenesis	34/3644	85/18670	1.03777e-05	0.000160179	0.000110877	LPAR3/AMIGO1/NGF/CRABP2/ZEB2/FN1/PLXNB1/ROBO2/PLXNA1/EFNA5/DBN1/TUBB2B/SRF/VEGFA/PLXNA4/PLXNB3/L1CAM/NEFL/SEMA4D/ILK/BDNF/MAP6/PAK1/PLXNC1/MAP2K1/ISLR2/SEMA7A/TNFRSF12A/NTN1/TRPV2/RND2/WNT3/TIAM1/DSCAM	34
GO:0051965	positive regulation of synapse assembly	29/3644	68/18670	1.05916e-05	0.000163079	0.000112884	AGRN/EPHB2/ADGRB2/AMIGO1/OXTR/EPHB1/CLSTN2/NLGN1/EPHB3/IL1RAP/ADGRL3/EFNA5/ADGRB3/LRRN3/SLITRK4/ADGRB1/PTPRD/SEMA4D/BDNF/LRRTM3/DLG5/CLSTN3/AMIGO2/SLITRK6/SLITRK5/FLRT2/NLGN2/ASIC2/SYNDIG1	29
GO:0006022	aminoglycan metabolic process	57/3644	170/18670	1.07286e-05	0.000164785	0.000114065	AGRN/B3GALT6/HSPG2/FUCA1/FMOD/PRELP/SDC1/IL1B/B3GNT7/CSPG5/HYAL1/HYAL2/ST3GAL6/CHST2/B3GNT5/ABCC5/HS3ST1/HPSE/NDST3/NDNF/EGFLAM/VCAN/CHSY3/FOXC1/UST/HGF/GPC2/CHST7/HS6ST2/GPC4/GPC3/IDS/BGN/CSGALNACT1/EXTL3/SDC2/ANGPT1/HAS2/ST3GAL1/B4GALT1/CEMIP2/CHST1/GAL3ST3/LUM/DCN/CHST11/B3GNT4/CSPG4/ACAN/CHSY1/CHST6/HS3ST3A1/HS3ST3B1/SDC4/TGFB1/HAS1/PDGFB	57
GO:0051403	stress-activated MAPK cascade	86/3644	286/18670	1.12341e-05	0.000172129	0.000119148	MAGI3/VANGL2/INAVA/TGFB2/DUSP10/XDH/IL1B/IL1RN/ZEB2/FZD7/EPHA4/ULK4/EPHB1/MECOM/TNIK/DLG1/TLR6/MAPK10/SFRP2/HAND2/TLR3/PTGER4/F2RL1/SH3RF2/DUSP1/EDN1/MAPK13/VEGFA/TPD52L1/CCN2/MAP3K5/SASH1/PRKN/HGF/SEMA3A/WNT16/ARHGEF5/NRK/MFHAS1/PTK2B/SFRP1/GADD45G/ROR2/TLR4/DAB2IP/SH2D3C/RAPGEF1/CARD9/TRAF2/HRAS/MAPK8IP1/PAK1/FZD4/MMP8/CRYAB/MAP3K8/FZD8/FAS/PDCD4/FOXM1/CD27/TRPV4/FZD10/TNFRSF19/FOXO1/TNFSF11/MA…	86
GO:0007229	integrin-mediated signaling pathway	39/3644	103/18670	1.13548e-05	0.000173555	0.000120135	RCC2/VAV3/ITGA10/FCER1G/LOXL3/LIMS1/LIMS2/ITGB6/COL3A1/ITGA9/BST1/FYB1/ITGA1/ITGA2/CCN2/PTN/ZYX/TIMP1/PLP1/FLNA/DMTN/PTK2B/ADAMTS13/TSPAN32/ILK/FERMT3/THY1/ITGA8/ITGA5/ITGBL1/PRKD1/ITGA11/SEMA7A/ITGB3/ITGB4/LAMA3/LAMA5/CEACAM1/MYH9	39
GO:0001707	mesoderm formation	31/3644	75/18670	1.15013e-05	0.000175366	0.000121389	EPHA2/SIX2/CHRD/LEF1/SMAD1/SFRP2/ITGA2/FOXC1/SRF/TBX20/INHBA/SOX17/EYA1/SCX/NR4A3/KLF4/WNT11/ITGA8/PAX2/HMGA2/BMP4/MESP1/MESP2/FOXF1/FOXC2/WNT3/ITGB3/NOG/ITGB4/EYA2/NF2	31
GO:0030326	embryonic limb morphogenesis	45/3644	125/18670	1.16732e-05	0.000177128	0.000122608	CRABP2/PBX1/PRRX1/TGFB2/WNT9A/OSR1/AFF3/EN1/GLI2/RARB/MSX1/LEF1/SFRP2/HAND2/FBN2/PITX1/MSX2/TFAP2A/TWIST1/GPC3/CHD7/OSR2/FZD6/RECK/ROR2/NOTCH1/ALX4/LRP4/DYNC2H1/ZBTB16/CACNA1C/HOXC11/HOXC10/ALX1/CHST11/TBX3/BMP4/SALL1/B9D1/WNT3/NOG/TBX2/TBX4/GDF5/ZNF358	45
GO:0035113	embryonic appendage morphogenesis	45/3644	125/18670	1.16732e-05	0.000177128	0.000122608	CRABP2/PBX1/PRRX1/TGFB2/WNT9A/OSR1/AFF3/EN1/GLI2/RARB/MSX1/LEF1/SFRP2/HAND2/FBN2/PITX1/MSX2/TFAP2A/TWIST1/GPC3/CHD7/OSR2/FZD6/RECK/ROR2/NOTCH1/ALX4/LRP4/DYNC2H1/ZBTB16/CACNA1C/HOXC11/HOXC10/ALX1/CHST11/TBX3/BMP4/SALL1/B9D1/WNT3/NOG/TBX2/TBX4/GDF5/ZNF358	45
GO:0035116	embryonic hindlimb morphogenesis	16/3644	28/18670	1.17495e-05	0.000177429	0.000122817	OSR1/AFF3/RARB/MSX1/PITX1/MSX2/TWIST1/GPC3/CHD7/OSR2/NOTCH1/ALX4/ZBTB16/TBX3/BMP4/WNT3	16
GO:2000463	positive regulation of excitatory postsynaptic potential	16/3644	28/18670	1.17495e-05	0.000177429	0.000122817	DVL1/RGS4/NLGN1/RIMS1/STX1A/RELN/PTK2B/RIMS2/SHANK2/CACNB3/CHRNA7/STX1B/NLGN2/BAIAP2/NETO1/SHANK3	16
GO:0008585	female gonad development	37/3644	96/18670	1.18194e-05	0.000178056	0.000123251	LHX8/INHBB/PTPRN/ROBO2/FOXL2/TIPARP/PTX3/PDGFRA/KIT/EREG/BMPR1B/SLIT3/FOXC1/VEGFA/FOXO3/LFNG/INHBA/VGF/IMMP2L/CASP2/NOS3/PCYT1B/SFRP1/ZFPM2/DMRTA1/GAS2/WT1/ARRB1/FZD4/ARID5B/MMP19/MMP14/NUPR1/BCL2/CEBPB/AMH/ICAM1	37
GO:0060415	muscle tissue morphogenesis	33/3644	82/18670	1.19674e-05	0.000179854	0.000124496	TGFBR3/S1PR1/COL11A1/VANGL2/PROX1/TGFB2/COL3A1/MYL3/HEG1/NKX2-5/FOXC1/DSP/HEY2/TBX20/WNT2/MYOM2/NRG1/CHD7/ZFPM2/NOTCH1/PKP2/MYF6/TPM1/FOXC2/ZFPM1/FZD2/NOG/SMAD7/BMP2/MYLK2/TGFB1/TBX1/ADARB1	33
GO:0003012	muscle system process	130/3644	472/18670	1.20855e-05	0.000181196	0.000125425	UTS2/TNFRSF1B/HTR1D/PDE4B/NOS1AP/RGS4/PTGS2/LMOD1/ADORA1/ATP2B4/SLC8A1/DYSF/ACTG2/IL1B/BIN1/CALCRL/DES/KCNE4/LMCD1/OXTR/STAC/MYL3/KLF15/FGF12/DLG1/MYL5/ADRA2C/PPARGC1A/KIT/TACR3/PDE5A/EDNRA/GUCY1A1/HAND2/GDNF/ITGA1/ITGA2/IL6ST/PDE4D/F2R/HOMER1/MEF2C/SGCD/NKX2-5/DSP/EDN1/JARID2/SRF/FOXO3/HEY2/CCN2/GPER1/TBX20/GTF2IRD2B/MIR25/DOCK4/CHRM2/EZH2/KCNH2/NOS3/FGF13/SLC6A8/FLNA/MYOM2/GATA4/STC1/SNTB1/NR4A…	130
GO:0007626	locomotory behavior	64/3644	198/18670	1.22873e-05	0.000183783	0.000127215	DAB1/CIART/ID2/MEIS1/EN1/NR4A2/DPP4/EPHA4/FEZF2/KALRN/ZIC1/ETV5/FGF12/ADGRL3/SNCA/GLRB/GDNF/SELENOP/EGR1/SOBP/PRKN/ADAM22/KCND2/GPR37/NRG1/PENK/CHD7/APBA1/PBX3/CEND1/TH/NAV2/FZD4/GRM5/USP2/CDH23/SNCG/INPP5F/EPS8/LRRK2/SLITRK6/NOVA1/APBA2/MYO5A/APH1B/ALDH1A3/ABAT/GNAO1/ZFHX3/NLGN2/EFNB3/MYO15A/C1QL1/HOXB8/GIP/SNAP25/NTSR1/OLFM2/LGI4/APOE/GRIN2D/RASD2/CELSR1/DSCAM	64
GO:0030072	peptide hormone secretion	77/3644	250/18670	1.24448e-05	0.000185697	0.00012854	SLC2A1/ILDR2/VSNL1/IL1B/IL1RN/INHBB/ACVR1C/DPP4/RAPGEF4/KLF7/PTPRN/CAPN10/PASK/ITPR1/ACVR2B/KALRN/ADRA2C/EPHA5/NKX6-1/FGG/CPE/SLC25A4/CRHBP/EFNA5/EDN1/SOX4/HFE/TFAP2B/CNR1/PRKN/GPER1/ICA1/IL6/GCK/STX1A/PCLO/VGF/CFTR/PTPRN2/APLN/SFRP1/CHD7/RIMS2/SYBU/CCN3/ANXA1/SYT7/GAL/ANO1/ARRB1/SIDT2/C2CD2L/TACR2/GLUD1/RBP4/CACNA1C/ITPR2/RAPGEF3/TRPV4/TNFSF11/IRS2/HIF1A/MYO5A/BAIAP3/ABAT/RPH3AL/NLGN2/GIP/MC4R/K…	77
GO:0048546	digestive tract morphogenesis	23/3644	49/18670	1.28745e-05	0.000191654	0.000132663	VANGL2/SOX11/ID2/SIX2/GLI2/ACVR2B/EPHB3/PDGFRA/SFRP2/TCF7/TCF21/GATA4/SFRP1/SOX17/NOTCH1/WNT11/GLI1/BMP4/DACT1/HIF1A/RBPMS2/FOXF1/BCL2	23
GO:0061180	mammary gland epithelium development	30/3644	72/18670	1.31053e-05	0.000194628	0.000134722	EPHA2/MST1L/CSF1/IQGAP3/ID2/GLI2/MST1/ETV5/MSX1/AREG/CSF1R/MSX2/WNT2/SMO/ZNF703/SCRIB/CCND1/GATA3/MGMT/VDR/STAT6/TBX3/TNFSF11/HIF1A/FOXF1/NTN1/WNT3/CEBPB/TGFB1/WNT7B	30
GO:0002695	negative regulation of leukocyte activation	58/3644	175/18670	1.33896e-05	0.00019838	0.00013732	TNFRSF14/RUNX3/SOX11/ID2/PELI1/LOXL3/MERTK/PARP3/CD200/IL20RB/BCL6/DLG1/BANK1/PDE5A/IRF1/CD74/RIPOR2/HFE/MICA/TNFRSF21/CNR1/TNFAIP3/GPER1/GPNMB/INHBA/FOXP3/SFRP1/PAG1/CD274/PDCD1LG2/ANXA1/NRARP/TSPAN32/MDK/NR1H3/GAL/LRRC32/VSIR/DLG5/LAG3/PAWR/LRFN5/BMP4/ARG2/SPN/FOXF1/ABR/MILR1/SMAD7/PRNP/BPI/SDC4/CEBPB/JAK3/TGFB1/CEACAM1/BCR/SAMSN1	58
GO:0001570	vasculogenesis	32/3644	79/18670	1.37738e-05	0.000203178	0.00014064	EPHA2/TIE1/TGFBR3/WARS2/XDH/ACKR3/TGFBR2/HEG1/TIPARP/NKX2-5/VEGFA/HEY2/TBX20/SMO/AMOT/SOX17/HEY1/ZFPM2/HAS2/NOTCH1/WT1/FZD4/FOXF1/MYOCD/RAMP2/GJC1/TGFB1/CEACAM1/RASIP1/TEAD2/MYO18B/WNT7B	32
GO:1901655	cellular response to ketone	36/3644	93/18670	1.37781e-05	0.000203178	0.00014064	PRKAA2/PTGFR/PPARG/SPP1/ADCY2/PTGER4/EFNA5/NR3C1/FOXO3/AQP1/ADCY1/GNAI1/CFTR/STAR/SFRP1/KLF9/KLF4/TNC/ASS1/NPAS4/P2RY6/AKR1C2/AKR1C3/DDIT4/ABCC2/ATP2B1/GJB2/FOXO1/PCK2/GNG2/PTGER2/SERPINF1/DNMT3B/ICAM1/KLF2/TGFB1	36
GO:0010574	regulation of vascular endothelial growth factor production	18/3644	34/18670	1.41073e-05	0.000207546	0.000143664	ARNT/PTGS2/CYP1B1/EIF2AK3/IL1A/IL1B/HPSE/IL6ST/IL6/GATA4/C3AR1/NDRG2/HIF1A/RORA/ADORA2B/CCBE1/C3/TGFB1	18
GO:0045687	positive regulation of glial cell differentiation	21/3644	43/18670	1.42007e-05	0.000208431	0.000144277	TNFRSF1B/ID2/BIN1/SERPINE2/PPARG/HES1/NKX6-1/TLR2/IL6ST/PTN/NOTCH1/MDK/CLCF1/TENM4/ZNF365/SPINT1/ASPA/RNF112/BMP2/TGFB1/LIF	21
GO:0002683	negative regulation of immune system process	121/3644	435/18670	1.45902e-05	0.000213649	0.000147889	TNFRSF14/NBL1/RUNX3/IFI16/FCER1G/FCRLB/ADORA1/C4BPB/CD55/TGFB2/DUSP10/ITPKB/SOX11/ID2/TMEM178A/PELI1/MEIS1/LOXL3/IL1RL1/MERTK/NFE2L2/COL3A1/PPARG/PLCL2/PARP3/CD96/GCSAM/CD200/IL20RB/BCL6/HES1/APOD/DLG1/PF4/BANK1/PDE5A/TLR3/IL7R/PTGER4/PIK3R1/IRF1/SPINK5/CD74/DUSP1/SERPINB9/RIPOR2/TRIM38/HFE/HLA-E/MICA/MICB/TNFRSF21/CNR1/TNFAIP3/GPER1/GPNMB/INHBA/CDK6/LRRC17/MIR221/FOXP3/TSC22D3/PTK2B/SFRP1/PAG1/A…	121
GO:1903305	regulation of regulated secretory pathway	54/3644	160/18670	1.46261e-05	0.000213678	0.000147908	DVL1/RIMS3/SYT6/FCER1G/VAMP8/CSPG5/NLGN1/F2RL1/CAMK2A/RIMS1/CNR1/ADCY1/STX1A/CHRM2/DGKI/TRPV6/SYN1/CHRNA6/RIMS2/APBA1/GRIN3A/NCS1/NOTCH1/SYT13/SYT7/SYT12/LRRK2/SYT1/PPFIA2/RAB15/APBA2/SCAMP5/CHRNA5/FES/CACNA1H/BAIAP3/DOC2A/STX1B/FOXF1/RPH3AL/ABR/P2RX1/ADORA2B/GIT1/CACNA1G/UNC13D/CBARP/STXBP2/RAB3D/ADGRE2/CEACAM1/SYT3/BCR/RAC2	54
GO:0030593	neutrophil chemotaxis	39/3644	104/18670	1.47767e-05	0.000215084	0.000148882	PIK3CD/CSF3R/PDE4B/VAV3/FCER1G/TGFB2/DYSF/IL1B/IL1RN/ITGA9/BST1/CXCL8/CXCL6/PF4V1/CXCL1/PF4/CXCL5/CXCL3/CXCL2/ITGA1/PDE4D/THBS4/CD74/EDN1/RIPOR2/CCL26/MOSPD2/SAA1/MDK/CAMK1D/C3AR1/CCL2/CCL7/CCL8/CCL13/CCR7/PREX1/RAC2/CXADR	39
GO:0009410	response to xenobiotic stimulus	87/3644	292/18670	1.47909e-05	0.000215084	0.000148882	GSTM4/GSTM1/GSTM5/GSTM3/ARNT/RGS4/MGST3/FMO3/FMO2/MARC1/EPHX1/CYP1B1/SLC8A1/HNMT/NR4A2/CPS1/OXTR/PPARG/TIPARP/BCHE/PPARGC1A/ADGRL3/SNCA/TACR3/MGST2/TDO2/ACSL1/AHRR/CRHBP/HOMER1/CDO1/EGR1/NR3C1/EDN1/CNR1/FOXO3/RGS17/HDAC9/AQP1/POR/PON3/NAT1/NAT2/PTK2B/EPHX2/STAR/PENK/PTGS1/ASS1/TH/FIBIN/FADD/PDE2A/AKR1C1/DDIT4/ABCC2/GSTO2/MGST1/GJB2/FOXO1/SLITRK5/PCK2/RORA/ARNT2/HOMER2/ABAT/GRIN2A/SULT1A2/SULT1A1/…	87
GO:0071300	cellular response to retinoic acid	29/3644	69/18670	1.48848e-05	0.00021595	0.000149481	BRINP2/WNT9A/OSR1/FZD7/PPARG/RARB/EPHA3/MYB/AQP1/WNT2/PTK2B/RORB/ABCA1/KLF4/TNC/BRINP1/WNT11/FZD4/RET/PAX2/WNT5B/FZD10/LTK/SERPINF1/WNT3/SOX9/TEAD2/TBX1/WNT7B	29
GO:0032490	detection of molecule of bacterial origin	9/3644	11/18670	1.52611e-05	0.000220899	0.000152907	TLR1/TLR6/TLR2/C4B/TREM2/LY96/TLR4/SCARB1/SSC5D	9
GO:0050671	positive regulation of lymphocyte proliferation	46/3644	130/18670	1.57112e-05	0.000226891	0.000157055	VAV3/CD1D/CD55/ZP4/PELI1/NCK2/IL1B/SLC39A10/IGFBP2/TGFBR2/IL12A/BCL6/HES1/TFRC/BST1/IL6ST/MEF2C/CD74/HLA-E/HLA-DPA1/HLA-DPB1/CD24/IL6/FOXP3/CD274/PDCD1LG2/ANXA1/TLR4/IGF2/CLCF1/FADD/IL18/CD4/TNFSF13B/IRS2/CORO1A/PYCARD/ATAD5/BCL2/NFATC2/TICAM1/TNFSF9/CD70/RASAL3/JAK3/ICOSLG	46
GO:0046683	response to organophosphorus	47/3644	134/18670	1.66282e-05	0.00023939	0.000165707	JUN/PTGS2/SDC1/SLC8A1/IL1B/STAT1/CPS1/PTPRN/AREG/HCN1/CRHBP/CDO1/DUSP1/AQP1/VGF/CFTR/DMTN/STC1/PTK2B/STAR/PENK/TEK/LPAR1/ASS1/RAPGEF1/WT1/FOSL1/PDE2A/P2RY6/TYR/NOX4/AKR1C1/ITPR2/RAPGEF3/MMP19/P2RX7/AKAP6/FOS/CIB2/P2RX1/CRLS1/THBD/HCN2/JUND/P2RX6/PDXP/KCNE1	47
GO:0032412	regulation of ion transmembrane transporter activity	79/3644	260/18670	1.66529e-05	0.00023939	0.000165707	EPHB2/PCSK9/PDE4B/AMIGO1/NOS1AP/CNIH3/OSR1/DYSF/HECW2/KCNE4/STAC/KCNAB1/NLGN1/KLHL24/FGF12/DLG1/PPARGC1A/PDE4D/CRHBP/HOMER1/MEF2C/GLRX/TREM2/HECW1/RELN/CFTR/TCAF2/TMSB4X/RGN/WNK3/GRIA3/FHL1/NEFL/PTK2B/JPH1/GEM/KCNS2/DAPK1/PTPN3/STOM/CNIH2/GAL/SHANK2/P2RY6/KCNE3/GRM5/GRIA4/FXYD6/ANK3/KCNA1/ALG10B/CACNB3/FGF14/AKAP6/HSPA2/MYO5A/NEDD4/GRIN2A/SHISA9/JPH3/NLGN2/CCL2/STAC2/RGS9/CACNG4/SLC9A3R1/NEDD4L/N…	79
GO:0042133	neurotransmitter metabolic process	52/3644	153/18670	1.67607e-05	0.000239843	0.00016602	NOS1AP/ALDH9A1/PTGS2/ATP2B4/CYP1B1/IL1B/HNMT/CPS1/CHDH/PTX3/BCHE/TLR6/AASDH/TLR2/SLC1A3/RNF180/DMGDH/EDN1/DDAH2/MOXD1/POR/CD36/ACHE/NOS3/MAOA/MAOB/RGN/SLC7A2/PTK2B/CLU/RIDA/GLDC/SLC44A1/KLF4/TLR4/ASS1/SARDH/TH/NAALAD2/MMP8/SDSL/GCH1/ARG2/RORA/ABAT/GRIN2A/NQO1/PTGIS/TICAM1/ICAM1/KLF2/COMT	52
GO:0051017	actin filament bundle assembly	52/3644	153/18670	1.67607e-05	0.000239843	0.00016602	ASAP3/TACSTD2/S1PR1/FMN2/TMEFF2/ESPNL/PLS1/LIMCH1/SYNPO2/FHDC1/PTGER4/PIK3R1/PHACTR1/CARMIL1/SRF/MARCKS/CCN2/PRKN/FSCN1/ELN/PPP1R9A/BAIAP2L1/MET/ZYX/ARHGEF5/ARHGAP6/PLS3/FLNA/DMTN/PTK2B/SFRP1/LPAR1/ARRB1/WNT11/PAK1/NOX4/FAM171A1/EPS8/RAPGEF3/PAWR/GPR65/EVL/TPM1/SERPINF2/RND2/BAIAP2/ARHGAP28/SDC4/NF2/PDXP/BAIAP2L2/SHANK3	52
GO:0003414	chondrocyte morphogenesis involved in endochondral bone morphogenesis	12/3644	18/18670	1.71109e-05	0.000242097	0.00016758	MATN3/VIT/COL6A3/COL7A1/COL21A1/COL12A1/SCARA3/MATN2/COL14A1/COCH/COL6A1/COL6A2	12
GO:0003429	growth plate cartilage chondrocyte morphogenesis	12/3644	18/18670	1.71109e-05	0.000242097	0.00016758	MATN3/VIT/COL6A3/COL7A1/COL21A1/COL12A1/SCARA3/MATN2/COL14A1/COCH/COL6A1/COL6A2	12
GO:0072077	renal vesicle morphogenesis	12/3644	18/18670	1.71109e-05	0.000242097	0.00016758	KIF26B/SIX2/STAT1/GDNF/SMO/PAX2/BMP4/FMN1/SALL1/LHX1/SOX9/LIF	12
GO:0090171	chondrocyte morphogenesis	12/3644	18/18670	1.71109e-05	0.000242097	0.00016758	MATN3/VIT/COL6A3/COL7A1/COL21A1/COL12A1/SCARA3/MATN2/COL14A1/COCH/COL6A1/COL6A2	12
GO:0090190	positive regulation of branching involved in ureteric bud morphogenesis	12/3644	18/18670	1.71109e-05	0.000242097	0.00016758	GDNF/VEGFA/SMO/LGR4/PAX2/SIX1/SIX4/LHX1/HOXB7/NOG/SOX9/TGFB1	12
GO:0046545	development of primary female sexual characteristics	38/3644	101/18670	1.7333e-05	0.000243686	0.000168681	LHX8/INHBB/PTPRN/ROBO2/FOXL2/TIPARP/PTX3/PDGFRA/KIT/EREG/BMPR1B/SLIT3/FOXC1/VEGFA/FOXO3/LFNG/INHBA/VGF/IMMP2L/CASP2/NOS3/PCYT1B/DACH2/SFRP1/ZFPM2/DMRTA1/GAS2/WT1/ARRB1/FZD4/ARID5B/MMP19/MMP14/NUPR1/BCL2/CEBPB/AMH/ICAM1	38
GO:0048661	positive regulation of smooth muscle cell proliferation	38/3644	101/18670	1.7333e-05	0.000243686	0.000168681	JUN/S1PR1/PTGS2/ID2/CALCRL/STAT1/TGFBR2/FOXP1/PPARGC1A/EREG/HPGD/ITGA2/HBEGF/EDN1/MYB/MAP3K5/IL6/NAMPT/MIR221/CCN4/MIR27B/NR4A3/P2RY6/PAK1/PDGFD/IL18/ABCC4/BMP4/RBPMS2/MMP2/CDH13/CYBA/SERPINF2/TGM2/MMP9/ELANE/NOTCH3/PDGFB	38
GO:0061572	actin filament bundle organization	53/3644	157/18670	1.73397e-05	0.000243686	0.000168681	ASAP3/TACSTD2/S1PR1/FMN2/TMEFF2/ESPNL/PLS1/LIMCH1/SYNPO2/FHDC1/PTGER4/PIK3R1/PHACTR1/CARMIL1/SRF/MARCKS/CCN2/PRKN/FSCN1/ELN/PPP1R9A/BAIAP2L1/MET/ZYX/ARHGEF5/ARHGAP6/PLS3/FLNA/DMTN/PTK2B/SFRP1/LPAR1/ARRB1/WNT11/PAK1/NOX4/FAM171A1/EPS8/RAPGEF3/PAWR/GPR65/EVL/TPM1/RFLNB/SERPINF2/RND2/BAIAP2/ARHGAP28/SDC4/NF2/PDXP/BAIAP2L2/SHANK3	53
GO:0002685	regulation of leukocyte migration	63/3644	196/18670	1.74139e-05	0.000244184	0.000169025	TNFRSF14/MST1L/NBL1/CSF1/ECM1/ADORA1/DYSF/IL1R1/MST1/GCSAM/CD200/IL12A/APOD/BST1/CXCL8/VEGFC/PTGER4/ITGA2/F2RL1/THBS4/CD74/DUSP1/EDN1/RIPOR2/TREM2/VEGFA/IL6/PTN/RARRES2/MOSPD2/MTUS1/PTK2B/CCN3/DOCK8/ANXA1/MDK/FADD/PDGFD/THY1/CAMK1D/C3AR1/CMKLR1/TRPV4/MMP14/PGF/BDKRB1/GREM1/SPN/PYCARD/ABR/CCL2/CCL7/CCL8/MMP28/CCR7/ELANE/ICAM1/IL27RA/PLVAP/TGFB1/FPR2/BCR/RAC2	63
GO:0030217	T cell differentiation	74/3644	240/18670	1.74578e-05	0.000244254	0.000169073	PIK3CD/RUNX3/LEPR/CD1D/FCER1G/SOX13/DUSP10/ITPKB/NLRP3/RSAD2/LOXL3/IL1RL2/IL18R1/GLI2/FZD7/TGFBR2/FOXP1/NFKBIZ/IL12A/BCL6/RHOH/KIT/LEF1/IL7R/PTGER4/CAMK4/IRF1/TCF7/EGR1/SPINK5/CD74/ITK/DOCK2/CD83/SOX4/SRF/PRDM1/MYB/LFNG/IL6/CDK6/FOXP3/CHD7/ANXA1/NRARP/MDK/FADD/IL18/ZBTB16/GATA3/FZD8/VSIR/CD27/LAG3/CD4/STAT6/BMP4/BATF/BCL11B/RORA/SPN/ZFPM1/CCR7/STAT3/SMAD7/BCL2/MAFB/PREX1/NFATC2/TNFSF9/JAK3/TGFB1/…	74
GO:0032635	interleukin-6 production	54/3644	161/18670	1.78761e-05	0.000249483	0.000172693	FCER1G/INAVA/RAB7B/IL1RL2/IL18RAP/IL1B/IL1RN/IFIH1/IL17RC/AZI2/HYAL2/CD200/ZBTB20/IL1RAP/SPON2/TLR1/TLR6/EREG/BANK1/TLR2/TLR3/F2R/F2RL1/TSLP/CD74/MAPK13/TREM2/TNFAIP3/TWIST1/IL6/CD36/HGF/FOXP3/DDX58/TLR4/CARD9/C1QTNF4/ARRB1/MMP8/IL18/AFAP1L2/IRAK3/TRPV4/P2RX7/IL17D/PYCARD/CYBA/ADORA2B/STAT3/BPI/CEBPB/TICAM1/IL27RA/KLF2	54
GO:0030195	negative regulation of blood coagulation	24/3644	53/18670	1.7911e-05	0.000249483	0.000172693	PROC/SERPINE2/PROS1/PDGFRA/FGG/F12/EDN1/PDGFA/NOS3/SERPING1/UBASH3B/PRKG1/PLAU/SH2B3/ABAT/ADAMTS18/SERPINF2/VTN/C1QTNF1/THBD/CEACAM1/PLAUR/APOE/PDGFB	24
GO:0046677	response to antibiotic	95/3644	327/18670	1.89283e-05	0.00026307	0.000182098	ALPL/JUN/TXNIP/RGS4/PLA2G4A/SDC1/CYP1B1/SLC8A1/IL18RAP/NFE2L2/STAT1/CASP8/HYAL1/HYAL2/AREG/HPGD/ADCY2/SLC1A3/CRHBP/MEF2C/EFNA5/CDO1/EGR1/CD14/KCNMB1/DUSP1/EDN1/MAPK13/CNR1/FOXO3/MYB/MAP3K5/TNFAIP3/IL6/AQP1/ADCY1/GNAI1/HGF/MET/CFTR/GPR37/EZH2/MAOB/NEFL/PTK2B/CLU/STAR/PENK/TRPA1/CA3/TP53INP1/ANXA1/NR4A3/GRIN3A/KLF4/TXN/TNC/TH/CAT/FOSL1/CCND1/PDGFD/CRYAB/NET1/GATA3/RBP4/PAX2/MGMT/BNIP3/CD27/EPS8/ITP…	95
GO:0048015	phosphatidylinositol-mediated signaling	59/3644	181/18670	1.99096e-05	0.000276097	0.000191115	PLCH2/PIK3CD/NGF/KCNH1/TGFB2/SERPINE2/NYAP2/PLXNB1/HCLS1/PLCH1/PDGFRA/KIT/PDGFC/NPR3/PIK3R1/F2R/F2RL1/CSF1R/EDN1/IER3/PDGFA/GPER1/TWIST1/HGF/NYAP1/RELN/WNT16/GPR143/NKX3-1/CA8/ANGPT1/TEK/SEMA4D/KLF4/DAB2IP/NCS1/CAT/PDGFD/IL18/GATA3/UNC5B/PLCE1/INPP5F/NTF3/DCN/IRS2/PLCB2/LTK/NEDD4/IGF1R/MAZ/PIK3R5/SOX9/SLC9A3R1/LIME1/CEACAM1/PI4KAP1/PIK3IP1/PDGFB	59
GO:0007498	mesoderm development	47/3644	135/18670	2.07322e-05	0.000286415	0.000198257	EPHA2/TIE1/OSR1/SIX2/ACVR2A/ACVR2B/CHRD/LEF1/SMAD1/SFRP2/ITGA2/FOXC1/SRF/VEGFA/CITED2/TBX20/INHBA/SMO/MEST/SOX17/EYA1/ZFPM2/SCX/NR4A3/KLF4/WNT11/ITGA8/PAX2/GDF11/HMGA2/TBX3/BMP4/MESP1/MESP2/FOXF1/FOXC2/LHX1/WNT3/ITGB3/NOG/ITGB4/EYA2/AMH/DLL3/TEAD2/TBX1/NF2	47
GO:0097305	response to alcohol	72/3644	233/18670	2.07448e-05	0.000286415	0.000198257	PRKAA2/PTGFR/TGFBR3/RGS4/CASP8/PPARG/TGFBR2/GRAMD1C/IGFBP7/HPGD/ADCY2/PTGER4/CRHBP/EFNA5/CDO1/CD14/SLIT3/KCNMB1/CNR1/FOXO3/INHBA/ADCY1/GNAI1/CFTR/SMO/MAOB/NEFL/PTK2B/STAR/SFRP1/PENK/CA3/TP53INP1/KLF9/GRIN3A/ABCA1/KLF4/TNC/TH/CAT/FOSL1/NPAS4/CCND1/P2RY6/AKR1C2/AKR1C3/GATA3/RBP4/MGMT/CD27/EPS8/ITPR2/ATP2B1/GNG2/PTGER2/FOS/RAD51/BLM/ABAT/GRIN2A/NQO1/CYBA/CCL7/CCR7/JUP/STAT3/RGS19/TBXA2R/ICAM1/KLF2/T…	72
GO:0006953	acute-phase response	22/3644	47/18670	2.0911e-05	0.000286818	0.000198536	PTGS2/IL1A/IL1B/FN1/PLSCR1/HFE/CNR1/IL6/F8/ASS1/SIGIRR/SAA2/SAA1/TNFSF11/EDNRB/SERPINA1/SERPINA3/SERPINF2/STAT3/TNFRSF11A/CEBPB/APOL2	22
GO:0070169	positive regulation of biomineral tissue development	22/3644	47/18670	2.0911e-05	0.000286818	0.000198536	OSR1/SLC8A1/PKDCC/ACVR2A/ACVR2B/ODAPH/BMPR1B/MEF2C/FBN2/TFAP2A/FBXO5/FAM20C/FZD9/PTN/OSR2/ATP2B1/TMEM119/P2RX7/BMP4/BMP2/CEBPB/TGFB1	22
GO:0110151	positive regulation of biomineralization	22/3644	47/18670	2.0911e-05	0.000286818	0.000198536	OSR1/SLC8A1/PKDCC/ACVR2A/ACVR2B/ODAPH/BMPR1B/MEF2C/FBN2/TFAP2A/FBXO5/FAM20C/FZD9/PTN/OSR2/ATP2B1/TMEM119/P2RX7/BMP4/BMP2/CEBPB/TGFB1	22
GO:0030510	regulation of BMP signaling pathway	35/3644	91/18670	2.12208e-05	0.000290434	0.000201039	NBL1/SOX11/DLX1/CHRD/HES1/MSX1/HTRA3/SFRP2/FST/FOXD1/MSX2/TFAP2B/BMPER/SMURF1/CHRDL1/GPC3/GATA4/SFRP1/NOTCH1/ILK/SORL1/ACVRL1/SPART/BMP4/GREM1/RBPMS2/NEO1/PCSK6/CDH5/TOB1/NOG/SMURF2/SMAD7/GDF5/FSTL3	35
GO:0070229	negative regulation of lymphocyte apoptotic process	16/3644	29/18670	2.14605e-05	0.000293076	0.000202868	SLC39A10/FOXP1/BCL6/IL7R/CD74/PIP/TSC22D3/DOCK8/FADD/CD27/IRS2/BMP4/HIF1A/ARG2/AURKB/JAK3	16
GO:0002700	regulation of production of molecular mediator of immune response	48/3644	139/18670	2.17308e-05	0.000294893	0.000204126	TNFRSF14/TNFRSF1B/FCER1G/TGFB2/NLRP3/RSAD2/IL1R1/IL18R1/IL1B/PARP3/CD96/BCL6/TFRC/SPON2/NSD2/TLR3/F2RL1/SPINK5/CD74/HFE/HLA-E/CGAS/RAET1G/IL6/TRIL/CD36/FOXP3/ANGPT1/DDX58/NR4A3/TLR4/TRAF2/CLCF1/IL18/GATA3/RBP4/STAT6/IRAK3/SEMA7A/GPRC5B/EXOSC6/ATAD5/SMAD7/TICAM1/IL27RA/BST2/JAK3/TGFB1	48
GO:0070665	positive regulation of leukocyte proliferation	48/3644	139/18670	2.17308e-05	0.000294893	0.000204126	VAV3/CSF1/CD1D/CD55/ZP4/PELI1/NCK2/IL1B/SLC39A10/IGFBP2/TGFBR2/IL12A/BCL6/HES1/TFRC/BST1/IL6ST/MEF2C/CD74/HLA-E/HLA-DPA1/HLA-DPB1/CD24/IL6/FOXP3/CD274/PDCD1LG2/ANXA1/TLR4/IGF2/CLCF1/FADD/IL18/CD4/TNFSF13B/IRS2/CORO1A/PYCARD/ATAD5/BCL2/NFATC2/TICAM1/TNFSF9/CD70/RASAL3/BST2/JAK3/ICOSLG	48
GO:0030833	regulation of actin filament polymerization	54/3644	162/18670	2.17813e-05	0.000294893	0.000204126	KANK4/LMOD1/FMN2/PFN4/CAPG/NCK2/BIN1/HCLS1/DLG1/RICTOR/JMY/DBN1/CARMIL1/SNX9/SCIN/ELN/CCL26/PPP1R9A/BAIAP2L1/ACTR3C/TMSB4X/TMSB15A/TMSB15B/PAK3/WASH6P/DMTN/PTK2B/WASHC1/ABITRAM/SPTBN2/EPS8/SPTB/EVL/WHAMMP3/MAGEL2/FMN1/SPTBN5/TMOD2/CORO1A/PYCARD/CARMIL2/CCR7/BAIAP2/RAC3/ARHGAP28/FHOD3/PREX1/ICAM1/PLEKHG2/VASP/TMSB4Y/CDC42EP1/TRIOBP/BAIAP2L2	54
GO:0031960	response to corticosteroid	54/3644	162/18670	2.17813e-05	0.000294893	0.000204126	ALPL/PTGS2/SDC1/IL1RN/HNMT/CPS1/IGFBP2/BCHE/IGFBP7/AREG/CDO1/NR3C1/SLIT3/DUSP1/CREBRF/EDN1/FOXO3/CCN2/GPER1/IL6/AQP1/MAOB/STC1/NEFL/STAR/KLF9/ANXA1/CTSV/PAPPA/ASS1/NOTCH1/TH/FIBIN/MDK/FOSL1/NPAS4/CCND1/AKR1C3/DDIT4/ABCC2/ATP2B1/GJB2/FOXO1/PCK2/FOS/ABCA3/CYBA/SERPINF1/BCL2/DNMT3B/ICAM1/ZFP36/TGFB1/WNT7B	54
GO:0046883	regulation of hormone secretion	79/3644	262/18670	2.25085e-05	0.000304082	0.000210487	SLC2A1/ADORA1/SOX11/VSNL1/POMC/VAMP8/IL1B/INHBB/ACVR1C/DPP4/RAPGEF4/KLF7/CAPN10/PASK/ITPR1/KALRN/FOXL2/AGTR1/ADRA2C/EPHA5/NKX6-1/SPP1/FGG/SLC25A4/CRHBP/EFNA5/EDN1/SOX4/HFE/TFAP2B/CNR1/MYB/PRKN/GPER1/ICA1/INHBA/GCK/STX1A/CFTR/APLN/NKX3-1/SFRP1/CHD7/SYBU/CCN3/ANXA1/SYT7/GAL/ANO1/ARRB1/SIDT2/C2CD2L/TACR2/GLUD1/RBP4/CACNA1C/ITPR2/RAPGEF3/HCAR2/TNFSF11/IRS2/HIF1A/SCG5/NMB/BAIAP3/ABAT/RPH3AL/NLGN2/GIP/…	79
GO:0050819	negative regulation of coagulation	25/3644	57/18670	2.37397e-05	0.000317495	0.000219771	PROC/SERPINE2/PROS1/PDGFRA/FGG/F12/EDN1/PDGFA/NOS3/SERPING1/UBASH3B/PRKG1/PLAU/SH2B3/ABAT/ADAMTS18/SERPINF2/VTN/C1QTNF1/THBD/PROCR/CEACAM1/PLAUR/APOE/PDGFB	25
GO:0035909	aorta morphogenesis	18/3644	35/18670	2.3754e-05	0.000317495	0.000219771	PROX1/TGFB2/COL3A1/ADAMTS9/HES1/SOX4/SRF/TFAP2B/HEY2/CHD7/EYA1/HEY1/NOTCH1/ACVRL1/SIX1/TBX2/JAG1/TBX1	18
GO:0048333	mesodermal cell differentiation	18/3644	35/18670	2.3754e-05	0.000317495	0.000219771	SIX2/SMAD1/SFRP2/ITGA2/INHBA/SOX17/EYA1/KLF4/ITGA8/PAX2/HMGA2/BMP4/MESP1/FOXF1/FOXC2/ITGB3/ITGB4/EYA2	18
GO:0110111	negative regulation of animal organ morphogenesis	18/3644	35/18670	2.3754e-05	0.000317495	0.000219771	TACSTD2/TGFB2/LIMS2/STAT1/THRB/FOXC1/TNFRSF11B/NFIB/NOTCH1/GATA3/PAX2/BMP4/GREM1/FOXC2/NOG/TBX2/BCL2/CEACAM1	18
GO:1905332	positive regulation of morphogenesis of an epithelium	18/3644	35/18670	2.3754e-05	0.000317495	0.000219771	GDNF/VEGFA/WNT2/SMO/MIR221/LGR4/MDK/GATA3/PAX2/BMP4/SIX1/SIX4/LHX1/HOXB7/NOG/SOX9/TGFB1/LIF	18
GO:0032409	regulation of transporter activity	84/3644	283/18670	2.39805e-05	0.000319842	0.000221396	EPHB2/PCSK9/PDE4B/AMIGO1/NOS1AP/CNIH3/OSR1/DYSF/HECW2/KCNE4/PPARG/STAC/KCNAB1/NLGN1/KLHL24/FGF12/DLG1/PPARGC1A/SNCA/PDE4D/CRHBP/HOMER1/MEF2C/GLRX/TREM2/TWIST1/HECW1/RELN/CFTR/TCAF2/TMSB4X/RGN/WNK3/GRIA3/FHL1/NEFL/PTK2B/JPH1/GEM/KCNS2/DAPK1/PTPN3/STOM/CNIH2/GAL/SHANK2/P2RY6/KCNE3/GRM5/GRIA4/FXYD6/ANK3/KCNA1/ALG10B/CACNB3/FGF14/AKAP6/HSPA2/MYO5A/NEDD4/SYNGR3/GRIN2A/SHISA9/JPH3/NLGN2/CCL2/STAC2/RGS9…	84
GO:0042135	neurotransmitter catabolic process	13/3644	21/18670	2.43907e-05	0.000324623	0.000224705	HNMT/CHDH/DMGDH/POR/ACHE/MAOA/MAOB/GLDC/SLC44A1/SARDH/NAALAD2/ABAT/COMT	13
GO:0032271	regulation of protein polymerization	68/3644	218/18670	2.4844e-05	0.000329958	0.000228398	KANK4/LMOD1/FMN2/PFN4/ANKRD53/CAPG/NCK2/BIN1/MAP2/HCLS1/DLG1/SNCA/RICTOR/JMY/DBN1/CARMIL1/SNX9/SCIN/ELN/CCL26/PPP1R9A/BAIAP2L1/MET/ACTR3C/TMSB4X/TMSB15A/TMSB15B/PAK3/WASH6P/DMTN/PTK2B/STMN2/WASHC1/ABITRAM/CAMSAP1/SPTBN2/PAK1/EPS8/NAV3/SPTB/EVL/WHAMMP3/MAGEL2/FMN1/SPTBN5/TMOD2/FES/CORO1A/PYCARD/CDH5/CARMIL2/CDK5R1/CCR7/BAIAP2/RAC3/ARHGAP28/FHOD3/PREX1/ICAM1/CLIP3/PLEKHG2/VASP/EML2/TMSB4Y/INPP5J/CD…	68
GO:0050890	cognition	87/3644	296/18670	2.59877e-05	0.000344419	0.000238408	EPHB2/JUN/LHX8/NGF/PTGS2/ADORA1/BTG2/SLC1A4/EN1/SCN2A/GPR155/OXTR/HRH1/KALRN/MME/KCNAB1/BCHE/KIT/SLC7A11/TLR2/CRHBP/MEF2C/CAMK4/GM2A/HRH2/SRF/ADGRB3/CNR1/SOBP/PRKN/RP9/ADCY1/FZD9/NPTX2/RELN/FOXP2/PTN/DGKI/GRPR/PTCHD1/SHROOM4/FGF13/AFF2/CHD7/MUSK/BRINP1/TH/BDNF/MDK/FEN1/FOSL1/NPAS4/SHANK2/GRM5/NRGN/ITGA8/EGR2/TACR2/SORCS3/NTF3/ITGA5/HIF1A/FOS/NRXN3/TTC8/GABRA5/CHRNA7/MAP1A/TMOD2/GRIN2A/JPH3/SERPIN…	87
GO:0006937	regulation of muscle contraction	56/3644	171/18670	2.75294e-05	0.000364083	0.00025202	PDE4B/NOS1AP/PTGS2/ADORA1/SLC8A1/BIN1/CALCRL/OXTR/MYL3/DLG1/MYL5/ADRA2C/KIT/TACR3/PDE5A/GUCY1A1/ITGA2/PDE4D/F2R/NKX2-5/DSP/EDN1/SRF/CCN2/GPER1/DOCK4/CHRM2/FGF13/FLNA/GATA4/STC1/KCNE3/PRKG1/TACR2/PLCE1/CACNA1C/KCNA1/PKP2/ATP2B1/TPM1/ABAT/P2RX1/MYOCD/ADORA2B/JUP/KCNJ2/SPHK1/DSC2/SMAD7/MYLK2/TBXA2R/DAPK3/CNN1/TMEM38A/HSPB6/TNNT1	56
GO:0072593	reactive oxygen species metabolic process	84/3644	284/18670	2.76262e-05	0.000364596	0.000252374	IFI6/SESN2/NOS1AP/NCF2/PTGS2/INAVA/ATP2B4/XDH/CYP1B1/HK2/IL1B/NFE2L2/CPS1/PID1/TGFBR2/AGTR1/PTX3/BST1/TLR6/SNCA/TLR2/F2RL1/GPX3/TFAP2A/EDN1/DDAH2/FOXO3/SESN1/CCN2/SOD2/PRKN/POR/CD36/PON3/PDK4/IMMP2L/NOS3/MAOB/RGN/SLC7A2/PTK2B/EPHX2/CLU/PXDNL/ADGRB1/MIR27B/KLF4/TLR4/ASS1/CAT/NOX4/MMP8/CRYAB/BCO2/AKR1C3/DDIT4/PAX2/SH3PXD2A/BNIP3/FOXM1/ABCD2/LRRK2/P2RX7/FOXO1/GCH1/HIF1A/ARG2/FBLN5/RORA/NQO1/CYBA/STA…	84
GO:0006874	cellular calcium ion homeostasis	125/3644	458/18670	2.78719e-05	0.000367068	0.000254086	PLCH2/GPR157/ATP13A2/PTGFR/LPAR3/MCOLN2/S1PR1/SV2A/ADORA1/ATP2B4/CD55/SLC30A1/KCNK3/TMEM178A/SLC8A1/TRPM8/ACKR3/BOK/ITPR1/OXTR/AGTR1/PLCH1/PDE6B/CHRNA9/PDGFRA/SNCA/MCUB/EDNRA/PTGER4/PDE4D/F2RL2/F2R/F2RL1/PDE6A/STC2/EDN1/CNR1/CD24/GPER1/FZD9/CD36/TRPV6/RGN/LPAR4/ATP2B3/STC1/PTK2B/EPHX2/CHD7/TRPA1/JPH1/S1PR3/LPAR1/NCS1/CHRNA10/SAA1/P2RY6/GRM5/THY1/UBASH3B/CDH23/PLCE1/BNIP3/CACNA1C/CD4/C3AR1/ITPR2/V…	125
GO:0045137	development of primary sexual characteristics	69/3644	223/18670	2.90988e-05	0.000382424	0.000264715	LHX8/TGFB2/OSR1/SDC1/INHBB/ACVR2A/PTPRN/BOK/ROBO2/FOXL2/TIPARP/PTX3/PDGFRA/KIT/EREG/BMPR1B/SFRP2/TLR3/RHOBTB3/SLIT3/FOXC1/VEGFA/FOXO3/TCF21/CITED2/LFNG/INHBA/SEMA3A/VGF/IMMP2L/CASP2/NOS3/PCYT1B/DACH2/FLNA/GATA4/NKX3-1/STAR/SFRP1/ZFPM2/LRRC6/SCX/DMRTA1/CTSV/GAS2/WT1/CCND1/ARRB1/FZD4/AKR1C3/GATA3/ARID5B/MGST1/MMP19/MMP14/SIX4/NUPR1/SALL1/IRX5/BRIP1/SOX9/CBX2/GATA6/BCL2/CEBPB/TFAP2C/FSTL3/AMH/ICAM1	69
GO:0032675	regulation of interleukin-6 production	51/3644	152/18670	2.98084e-05	0.000390932	0.000270605	FCER1G/INAVA/RAB7B/IL1RL2/IL1B/IL1RN/IFIH1/IL17RC/HYAL2/CD200/ZBTB20/IL1RAP/SPON2/TLR1/TLR6/EREG/BANK1/TLR2/TLR3/F2R/F2RL1/TSLP/CD74/MAPK13/TREM2/TNFAIP3/TWIST1/IL6/CD36/HGF/FOXP3/DDX58/TLR4/CARD9/C1QTNF4/ARRB1/MMP8/AFAP1L2/IRAK3/TRPV4/P2RX7/IL17D/PYCARD/CYBA/ADORA2B/STAT3/BPI/CEBPB/TICAM1/IL27RA/KLF2	51
GO:0003418	growth plate cartilage chondrocyte differentiation	14/3644	24/18670	3.04702e-05	0.000397124	0.000274891	MATN3/VIT/COL6A3/TGFBR2/COL7A1/COL21A1/COL12A1/SCARA3/MATN2/COL14A1/COL27A1/COCH/COL6A1/COL6A2	14
GO:0003433	chondrocyte development involved in endochondral bone morphogenesis	14/3644	24/18670	3.04702e-05	0.000397124	0.000274891	MATN3/VIT/COL6A3/TGFBR2/COL7A1/COL21A1/COL12A1/SCARA3/MATN2/COL14A1/COL27A1/COCH/COL6A1/COL6A2	14
GO:0060343	trabecula formation	14/3644	24/18670	3.04702e-05	0.000397124	0.000274891	TGFBR3/SLC40A1/FBN2/NKX2-5/MSX2/SRF/HEY2/ADGRG6/SFRP1/HEY1/TEK/RBP4/GREM1/MMP2	14
GO:1990266	neutrophil migration	42/3644	118/18670	3.07344e-05	0.000399738	0.0002767	PIK3CD/CSF3R/PDE4B/MCOLN2/VAV3/FCER1G/TGFB2/DYSF/IL1R1/IL1B/IL1RN/ITGA9/BST1/CXCL8/CXCL6/PF4V1/CXCL1/PF4/CXCL5/CXCL3/CXCL2/ITGA1/PDE4D/THBS4/CD74/EDN1/RIPOR2/CCL26/MOSPD2/SAA1/MDK/CAMK1D/C3AR1/CCL2/CCL7/CCL8/CCL13/CCR7/PECAM1/PREX1/RAC2/CXADR	42
GO:0035690	cellular response to drug	119/3644	433/18670	3.0818e-05	0.000399997	0.000276879	AGRN/HTR1D/PRKAA2/PDE4B/AMIGO1/HCN3/AIM2/RGS4/PTGS2/ATP2B4/CYP1B1/SLC8A1/BCL11A/IL18RAP/IL1B/LYPD1/NFE2L2/HRH1/HTR1F/TFRC/NSG1/MSX1/PPARGC1A/TLR3/ADCY2/CRHBP/MEF2C/EFNA5/EGR1/NR3C1/KCNMB1/HRH2/EDN1/MAPK13/FOXO3/MYB/MAP3K5/TNFAIP3/PRKN/IL6/AQP1/ADCY1/CASTOR2/GNAI1/HGF/MET/CFTR/GPR37/CHRM2/EZH2/KCNH2/FLNA/NKX3-1/STAR/SFRP1/TP53INP1/ACER2/KLF9/ANXA1/NR4A3/KLF4/TXN/ASS1/TRAF2/TH/PDE2A/PDGFD/NET1/DDIT…	119
GO:0007528	neuromuscular junction development	22/3644	48/18670	3.15207e-05	0.000406598	0.000281449	AGRN/DVL1/PDZRN3/KALRN/ETV5/F2R/FZD9/PTN/ZC4H2/COL4A5/MUSK/TNC/LRP4/SHANK2/ANK3/LRRK2/CACNB3/SIX1/SIX4/NEDD4/UNC13A/SHANK3	22
GO:0016339	calcium-dependent cell-cell adhesion via plasma membrane cell adhesion molecules	22/3644	48/18670	3.15207e-05	0.000406598	0.000281449	NLGN1/CDH18/CDH10/CDH6/PCDHB2/PCDHB3/PCDHB4/PCDHB5/PCDHB16/PCDHB9/PCDHB10/PCDHB11/PCDHB13/PCDHB14/DCHS1/CDH23/CDH8/CDH5/CDH13/CDH2/CDH20/ARVCF	22
GO:0046850	regulation of bone remodeling	22/3644	48/18670	3.15207e-05	0.000406598	0.000281449	LEPR/S1PR1/TFRC/SPP1/CSF1R/TNFAIP3/IL6/PDK4/SFRP1/TNFRSF11B/MDK/SYT7/LTBP3/UBASH3B/TMEM119/P2RX7/TNFSF11/GREM1/ITGB3/SIGLEC15/MC4R/TNFRSF11A	22
GO:0097306	cellular response to alcohol	34/3644	89/18670	3.26196e-05	0.000419795	0.000290583	PRKAA2/PTGFR/PPARG/GRAMD1C/ADCY2/PTGER4/EFNA5/KCNMB1/FOXO3/INHBA/ADCY1/GNAI1/CFTR/SMO/SFRP1/TP53INP1/KLF9/ABCA1/KLF4/TNC/NPAS4/P2RY6/AKR1C2/AKR1C3/ITPR2/ATP2B1/GNG2/PTGER2/RAD51/BLM/CCL7/JUP/KLF2/MLC1	34
GO:0050918	positive chemotaxis	28/3644	68/18670	3.26774e-05	0.000419795	0.000290583	ARTN/F3/S1PR1/SCG2/CXCL8/VEGFC/GDNF/ITGA2/F2RL1/VEGFA/GPNMB/HGF/MET/PLXNB3/ANGPT1/COLEC10/SCRIB/SAA2/SAA1/NTF3/BMP4/PGF/FGF7/IL16/CORO1A/CDH13/FPR2/PDGFB	28
GO:0022408	negative regulation of cell-cell adhesion	58/3644	180/18670	3.39727e-05	0.000434575	0.000300814	TNFRSF14/RUNX3/EPCAM/PELI1/LOXL3/IL1RN/SERPINE2/IL20RB/BCL6/DLG1/PDE5A/FGG/IRF1/CD74/RIPOR2/HFE/VEGFA/TNFRSF21/GPNMB/PODXL/MIR221/FOXP3/ZNF703/PAG1/CD274/PDCD1LG2/ANXA1/KLF4/AKNA/ASS1/NRARP/MDK/LRRC32/UBASH3B/PRKG1/VSIR/DLG5/LAG3/PAWR/TRPV4/SH2B3/BMP4/ARG2/ABAT/SPN/ADAMTS18/C1QTNF1/SMAD7/PRNP/BMP2/JAG1/SDC4/CEBPB/JAK3/TGFB1/CEACAM1/NF2/PPARA	58
GO:0035987	endodermal cell differentiation	21/3644	45/18670	3.39809e-05	0.000434575	0.000300814	COL11A1/LAMB3/FN1/COL7A1/COL8A1/SOX2/COL12A1/INHBA/SOX17/MMP8/ITGA5/HMGA2/COL4A2/MMP14/MESP1/MMP2/VTN/GATA6/LAMA3/MMP9/COL6A1	21
GO:0035904	aorta development	25/3644	58/18670	3.40355e-05	0.000434575	0.000300814	PROX1/TGFB2/COL3A1/ADAMTS9/ROBO2/HES1/ADAMTS6/SOX4/SRF/TFAP2B/PRDM1/HEY2/NKX3-1/CHD7/EYA1/HEY1/NOTCH1/PDE2A/PRICKLE1/ACVRL1/SIX1/LOXL1/TBX2/JAG1/TBX1	25
GO:0072511	divalent inorganic cation transport	131/3644	486/18670	3.42641e-05	0.000436607	0.000302221	PLCH2/NIPAL3/EPB41/CACHD1/PDE4B/LPAR3/MCOLN2/NOS1AP/RGS4/PTGS2/ATP2B4/SLC30A1/SLC8A1/DYSF/TMEM37/BIN1/SESTD1/CALCRL/SLC40A1/SLC39A10/TRPM8/RAMP1/ITPR1/STAC/CACNA2D3/PLCH1/CHRNA9/SNCA/MCUB/PDE4D/F2R/HOMER1/CAMK2A/NIPAL4/STC2/CCN2/GPER1/GCK/TRPV6/NOS3/RGN/WNK3/ATP2B3/MICU3/STC1/PTK2B/CHD7/TRPA1/JPH1/GEM/NIPAL2/TRPM3/TRPM6/GRIN3A/NCS1/CRACR2B/CHRNA10/PACSIN3/BEST1/PDE2A/P2RY6/KCNE3/THY1/UBASH3B/CDH2…	131
GO:0044272	sulfur compound biosynthetic process	61/3644	192/18670	3.46869e-05	0.000441099	0.00030533	B3GALT6/MTHFR/CTH/GSTM4/GSTM1/GSTM5/GSTM3/MGST3/FMOD/PRELP/NFE2L2/B3GNT7/CSPG5/ST3GAL6/CHST2/SCD5/SNCA/NDST3/SLC7A11/MGST2/ACSL1/BHMT2/VCAN/CDO1/CHSY3/SLC26A2/ELOVL2/ELOVL4/UST/PDK4/TPK1/CHST7/BGN/CSGALNACT1/ANGPT1/ST3GAL1/B4GALT1/PDHX/CHST1/PAPSS2/ELOVL3/GSTO2/ACSL5/MGST1/LUM/DCN/CHST11/B3GNT4/GSTZ1/CHAC1/CSPG4/ACAN/CHSY1/CHST6/FASN/ACSS1/GSTT2B/GGT5/GGT1/MPST/CBSL	61
GO:0007596	blood coagulation	96/3644	336/18670	3.52938e-05	0.000447911	0.000310045	PDPN/F3/VAV3/FCER1G/C4BPB/MERTK/PROC/NFE2L2/COL3A1/SERPINE2/DGKD/ITPR1/PROS1/PLSCR1/ADRA2C/PDGFRA/PF4V1/PF4/HPSE/SLC7A11/FGG/ITGA2/PIK3R1/F2RL2/F2R/F2RL1/IRF1/F12/F13A1/EDN1/CARMIL1/SRF/PDGFA/IL6/CD36/TFPI2/SH2B2/DGKI/NOS3/DOCK11/FLNA/F8/GATA4/DMTN/FZD6/ZFPM2/DOCK8/IFNA1/TLR4/ADAMTS13/TSPAN32/ILK/SAA1/SERPING1/FERMT3/ARRB1/UBASH3B/GATA3/ANXA8/PRKG1/PLAU/PAPSS2/ITPR2/NFE2/SH2B3/P2RX7/DOCK9/F10/GNG…	96
GO:0048863	stem cell differentiation	77/3644	257/18670	3.6131e-05	0.000457611	0.00031676	TACSTD2/SEMA6C/TGFB2/SOX11/OSR1/EPCAM/ZEB2/NFE2L2/FRZB/FN1/GBX2/SEMA3F/SEMA3B/BCHE/HES1/MSX1/PDGFRA/KIT/PITX2/EDNRA/HAND2/GDNF/MEF2C/SEMA6A/NKX2-5/MSX2/FOXC1/EDN1/JARID2/RBM24/SRF/MYB/TWIST1/SEMA3A/SEMA3D/CDK6/SMO/PTN/GATA4/NRG1/SFRP1/SOX17/SEMA4D/NOTCH1/LTBP3/GATA3/RET/PAX2/SOX5/PRICKLE1/HMGA2/ALX1/EDNRB/BMP4/HIF1A/BATF/GREM1/SEMA6D/SHC4/SEMA7A/SEMA4B/FOXC2/MYOCD/STAT3/MEOX1/WNT3/TBX2/ACE/SOX9/G…	77
GO:0001764	neuron migration	52/3644	157/18670	3.72154e-05	0.000470396	0.00032561	DAB1/TRIM46/MARK1/NR4A2/COL3A1/SATB2/DNER/ULK4/FEZF2/IGSF10/ADGRL3/NKX6-1/NDNF/MEF2C/SEMA6A/CAMK2A/TUBB2B/PHACTR1/MDGA1/SRF/VEGFA/TWIST1/TBX20/AUTS2/SEMA3A/RELN/FGF13/FLNA/FZD3/NRG1/UNC5D/MATN2/LRP12/DAB2IP/BARHL1/MDK/KIRREL3/GATA3/PRKG1/DDIT4/NRG3/VAX1/DCLK1/FLRT2/NDN/NR2F2/NTN1/CDK5R1/LHX1/STAT3/DCC/CELSR1	52
GO:0006940	regulation of smooth muscle contraction	27/3644	65/18670	3.7327e-05	0.00047086	0.000325931	PTGS2/ADORA1/CALCRL/OXTR/ADRA2C/KIT/TACR3/GUCY1A1/ITGA2/F2R/EDN1/SRF/GPER1/DOCK4/CHRM2/PRKG1/TACR2/PLCE1/ATP2B1/ABAT/P2RX1/MYOCD/ADORA2B/SPHK1/TBXA2R/DAPK3/CNN1	27
GO:0061037	negative regulation of cartilage development	16/3644	30/18670	3.76612e-05	0.000473795	0.000327962	WNT9A/EFEMP1/GLI2/FRZB/RARB/CCN4/LTBP3/WNT11/PTHLH/BMP4/GREM1/ADAMTS7/RFLNB/NOG/SOX9/GDF5	16
GO:0032355	response to estradiol	46/3644	134/18670	3.7771e-05	0.000473795	0.000327962	PTGFR/TXNIP/PTGS2/APOB/CASP8/IGFBP2/OXTR/MBD4/PPARGC1A/AREG/TACR3/HPGD/ITGA2/CRHBP/DUSP1/MSX2/CCN2/GPER1/PTN/EZH2/ZNF703/SFRP1/PENK/ANXA1/ASS1/TH/CAT/CCND1/CRYAB/CD4/NCOR2/GJB2/POSTN/SSTR1/ARNT2/NR2F2/NQO1/WFDC1/STAT5B/STAT3/RAMP2/RGS9/DNMT3B/MBD3/TGFB1/GGT1	46
GO:0030501	positive regulation of bone mineralization	19/3644	39/18670	3.78613e-05	0.000473795	0.000327962	OSR1/SLC8A1/PKDCC/ACVR2A/ACVR2B/BMPR1B/MEF2C/FBN2/TFAP2A/FAM20C/FZD9/PTN/OSR2/ATP2B1/TMEM119/P2RX7/BMP4/BMP2/TGFB1	19
GO:2000826	regulation of heart morphogenesis	19/3644	39/18670	3.78613e-05	0.000473795	0.000327962	TGFB2/TGFBR2/ROBO2/HES1/HAND2/FOXC1/TWIST1/SMO/EYA1/NOTCH1/BMP4/SIX1/MESP1/FOXC2/NOG/TBX2/SOX9/BMP2/JAG1	19
GO:0003229	ventricular cardiac muscle tissue development	24/3644	55/18670	3.80818e-05	0.000474769	0.000328636	TGFBR3/COL11A1/PROX1/TGFB2/ID2/MYL3/ADAMTS9/HEG1/NKX2-5/FOXC1/DSP/HEY2/NRG1/CHD7/ZFPM2/NOTCH1/PKP2/TBX3/TPM1/FOXC2/NOG/SMAD7/TGFB1/PPP1R13L	24
GO:0048486	parasympathetic nervous system development	12/3644	19/18670	3.81659e-05	0.000474769	0.000328636	SEMA3F/HES1/GDNF/TFAP2A/SEMA3A/PLXNA4/NAV2/EGR2/SIX1/HOXB2/TBX1/ADARB1	12
GO:2000696	regulation of epithelial cell differentiation involved in kidney development	12/3644	19/18670	3.81659e-05	0.000474769	0.000328636	OSR1/STAT1/WWTR1/FAT4/GDNF/CD24/PRKX/GATA3/PAX2/LHX1/MMP9/LIF	12
GO:0032943	mononuclear cell proliferation	81/3644	274/18670	3.88255e-05	0.000482019	0.000333655	TNFRSF14/TNFRSF1B/CTPS1/VAV3/CSF1/CD1D/CD55/ZP4/SOX11/PELI1/NCK2/IL1B/SLC39A10/IGFBP2/PLCL2/AZI2/TGFBR2/IL20RB/IL12A/BCL6/HES1/TFRC/DLG1/BST1/LEF1/PDE5A/IL7R/IL6ST/MEF2C/IRF1/CD74/DOCK2/HLA-E/HLA-DPA1/HLA-DPB1/TNFRSF21/CD24/IL6/GPNMB/FOXP3/DOCK8/CD274/PDCD1LG2/IFNA1/IFNE/ANXA1/TLR4/IGF2/MAPK8IP1/CLCF1/GAL/FADD/LRRC32/IL18/VSIR/DLG5/CD4/PAWR/P2RX7/TNFSF13B/IRS2/BMP4/ARG2/SPN/CORO1A/PYCARD/ATAD5/AC…	81
GO:0007599	hemostasis	97/3644	341/18670	3.89069e-05	0.000482077	0.000333695	PDPN/F3/VAV3/FCER1G/C4BPB/MERTK/PROC/NFE2L2/COL3A1/SERPINE2/DGKD/ITPR1/PROS1/PLSCR1/ADRA2C/PDGFRA/PF4V1/PF4/HPSE/SLC7A11/FGG/ITGA2/PIK3R1/F2RL2/F2R/F2RL1/IRF1/F12/F13A1/EDN1/CARMIL1/SRF/PDGFA/IL6/CD36/TFPI2/SH2B2/DGKI/NOS3/DOCK11/FLNA/F8/GATA4/DMTN/FZD6/ZFPM2/DOCK8/IFNA1/TLR4/ADAMTS13/TSPAN32/ILK/SAA1/SERPING1/FERMT3/ARRB1/UBASH3B/FLI1/GATA3/ANXA8/PRKG1/PLAU/PAPSS2/ITPR2/NFE2/SH2B3/P2RX7/DOCK9/F1…	97
GO:0043547	positive regulation of GTPase activity	112/3644	405/18670	3.91202e-05	0.000483221	0.000334487	AGRN/ARHGEF16/EPHA2/ARHGEF19/RCC2/ASAP3/SMAP2/JUN/EVI5/ARHGAP29/S1PR1/VAV3/F11R/RGS4/RGS18/SIPA1L2/RGS7/RASGRP3/RGPD2/LIMS1/CHN1/DOCK10/SRGAP3/ALS2CL/PLXNB1/KALRN/RGS12/ARAP2/ARHGAP24/RANBP3L/CCDC125/F2R/F2RL1/ARHGAP26/DOCK2/ADGRB3/STXBP5/RGS17/SNX9/CCL26/DOCK4/ARHGEF5/EZH2/ARHGAP6/RGN/STARD8/DOCK11/ARHGAP4/PTK2B/SFRP1/RGS20/SCRIB/ARHGAP39/DOCK8/ALDH1A1/SEMA4D/TBC1D2/DAB2IP/RAPGEF1/HRAS/SIPA1/ARR…	112
GO:0048738	cardiac muscle tissue development	71/3644	233/18670	3.9187e-05	0.000483221	0.000334487	TGFBR3/S1PR1/COL11A1/RGS4/PROX1/TGFB2/ID2/SLC8A1/MEIS1/FZD7/RARB/TGFBR2/MYL3/ADAMTS9/HEG1/PDGFRA/SMAD1/MEF2C/SGCD/NKX2-5/FOXC1/DSP/EDN1/JARID2/SRF/VEGFA/BVES/HEY2/TBX20/MIR25/WNT2/MYOM2/GATA4/NRG1/CHD7/ZFPM2/NOTCH1/WT1/PAK1/TENM4/NOX4/NEBL/RBP4/PKP2/GLI1/TBX3/SGCG/AKAP6/BMP4/GREM1/TPM1/MESP1/FOXC2/ZFPM1/MYOCD/GJC1/NOG/TBX2/GATA6/FHOD3/SMAD7/BMP2/MYLK2/JPH2/TGFB1/PPP1R13L/MYO18B/PPARA/MAPK11/CXADR…	71
GO:0046631	alpha-beta T cell activation	47/3644	138/18670	3.92725e-05	0.000483221	0.000334487	TNFRSF14/RUNX3/CD55/ITPKB/NLRP3/RSAD2/LOXL3/IL18R1/TGFBR2/FOXP1/NFKBIZ/IL12A/BCL6/LEF1/PTGER4/IRF1/TCF7/ITK/DOCK2/CD83/HFE/HLA-E/PRDM1/MYB/IL6/FOXP3/CD274/ANXA1/MAPK8IP1/IL18/ZBTB16/GATA3/VSIR/STAT6/ARG2/BATF/BCL11B/RORA/SPN/ZFPM1/STAT3/SMAD7/BCL2/RASAL3/JAK3/BCL3/RELB	47
GO:0060538	skeletal muscle organ development	55/3644	169/18670	3.93069e-05	0.000483221	0.000334487	BTG2/ATF3/DISP1/SOX11/VAMP5/DNER/NR1D2/EPHB1/FOXL2/KCNAB1/FGFRL1/HOMER1/MEF2C/MEGF10/PITX1/EGR1/RBM24/RIPOR2/COL19A1/BVES/POPDC3/TCF21/MEOX2/HDAC9/TWIST1/ELN/FOXP2/SMO/MYOM2/SOX17/SCX/ASS1/NOTCH1/WT1/CDON/EGR2/MYOZ1/ANKRD2/NEURL1/VAX1/MYF6/DCN/SIX1/SIX4/FOS/NR2F2/NUPR1/MYOCD/BCL2/GPCPD1/MYLK2/TGFB1/TBX1/LARGE1/MAFF	55
GO:0007548	sex differentiation	80/3644	270/18670	3.95852e-05	0.000485692	0.000336198	LHX8/PBX1/TGFB2/OSR1/SDC1/MERTK/INHBB/ACVR2A/PTPRN/ASB1/BOK/ROBO2/FOXL2/TIPARP/PTX3/PDGFRA/KIT/EREG/BMPR1B/SFRP2/TLR3/RHOBTB3/TCF7/SLIT3/FOXC1/VEGFA/FOXO3/TCF21/CITED2/LFNG/INHBA/SEMA3A/VGF/IMMP2L/CASP2/NOS3/PCYT1B/DACH2/FLNA/GATA4/NKX3-1/STAR/SFRP1/CHD7/ZFPM2/LRRC6/SCX/DMRTA1/ROR2/CTSV/GAS2/LGR4/WT1/CCND1/ARRB1/FZD4/AKR1C3/GATA3/ARID5B/RBP4/MGST1/MMP19/TBX3/MMP14/SIX4/NUPR1/SALL1/IRX5/LHX1/BRIP1…	80
GO:0051591	response to cAMP	36/3644	97/18670	4.01253e-05	0.000491359	0.00034012	JUN/SDC1/SLC8A1/STAT1/CPS1/PTPRN/AREG/HCN1/CRHBP/CDO1/DUSP1/AQP1/VGF/CFTR/DMTN/STC1/PTK2B/STAR/PENK/TEK/ASS1/RAPGEF1/WT1/FOSL1/PDE2A/TYR/NOX4/ITPR2/RAPGEF3/MMP19/AKAP6/FOS/THBD/HCN2/JUND/KCNE1	36
GO:0008406	gonad development	67/3644	217/18670	4.05821e-05	0.00049529	0.000342841	LHX8/TGFB2/OSR1/SDC1/INHBB/ACVR2A/PTPRN/BOK/ROBO2/FOXL2/TIPARP/PTX3/PDGFRA/KIT/EREG/BMPR1B/SFRP2/TLR3/RHOBTB3/SLIT3/FOXC1/VEGFA/FOXO3/TCF21/CITED2/LFNG/INHBA/SEMA3A/VGF/IMMP2L/CASP2/NOS3/PCYT1B/FLNA/GATA4/NKX3-1/STAR/SFRP1/ZFPM2/LRRC6/SCX/DMRTA1/CTSV/GAS2/WT1/CCND1/ARRB1/FZD4/AKR1C3/GATA3/ARID5B/MGST1/MMP19/MMP14/SIX4/NUPR1/SALL1/IRX5/BRIP1/SOX9/GATA6/BCL2/CEBPB/TFAP2C/FSTL3/AMH/ICAM1	67
GO:0051147	regulation of muscle cell differentiation	58/3644	181/18670	4.0604e-05	0.00049529	0.000342841	CTH/RGS4/PROX1/FZD7/MSX1/KIT/EREG/MEF2C/PRDM6/MEGF10/NKX2-5/EDN1/RBM24/RIPOR2/SRF/HEY2/SOD2/GPER1/HDAC9/EZH2/SMARCD3/MIR221/MORF4L2/NRG1/CCN3/ADGRB1/PLPP7/NOTCH1/IGF2/BDNF/PAK1/CDON/ANKRD2/PDCD4/BHLHE41/MYF6/TMEM119/NEK5/MMP14/AKAP6/BMP4/GREM1/RBPMS2/MESP1/MYOCD/CDH2/BCL2/BMP2/NFATC2/RBM38/TCF3/OLFM2/TGFB1/TBX1/PDGFB/PPARA/MAPK11/SIK1	58
GO:0045216	cell-cell junction organization	59/3644	185/18670	4.08728e-05	0.000497403	0.000344304	EPHA2/CADM3/F11R/NECTIN4/INAVA/PKP1/TGFB2/LIMS1/LIMS2/GPBAR1/NECTIN3/HEG1/DLG1/UGT8/CTNND2/CDH18/CDH10/CDH6/OCLN/F2R/F2RL1/CSF1R/DSP/SRF/VEGFA/FSCN1/ZNF703/WNT11/CADM1/MPP7/DLG5/PTPRO/PKP2/TRPV4/GJB2/PRKCH/KIFC3/CDH8/CDH5/CDH13/NLGN2/JUP/CNTNAP1/RAMP2/GJC1/ACE/PECAM1/SDK2/EPB41L3/CDH2/MAPRE2/SMAD7/CDH20/PARD6G/PARD6B/TGFB1/ARVCF/NF2/CXADR	59
GO:0070838	divalent metal ion transport	129/3644	479/18670	4.09356e-05	0.000497403	0.000344304	PLCH2/NIPAL3/EPB41/CACHD1/PDE4B/LPAR3/MCOLN2/NOS1AP/RGS4/PTGS2/ATP2B4/SLC30A1/SLC8A1/DYSF/TMEM37/BIN1/SESTD1/CALCRL/SLC39A10/TRPM8/RAMP1/ITPR1/STAC/CACNA2D3/PLCH1/CHRNA9/SNCA/MCUB/PDE4D/F2R/HOMER1/CAMK2A/NIPAL4/STC2/CCN2/GPER1/GCK/TRPV6/NOS3/RGN/WNK3/ATP2B3/MICU3/STC1/PTK2B/CHD7/TRPA1/JPH1/GEM/NIPAL2/TRPM3/TRPM6/GRIN3A/NCS1/CRACR2B/CHRNA10/PACSIN3/BEST1/PDE2A/P2RY6/KCNE3/THY1/UBASH3B/CDH23/PLCE1/…	129
GO:0002703	regulation of leukocyte mediated immunity	64/3644	205/18670	4.11447e-05	0.000498979	0.000345395	TNFRSF1B/CD1D/FCER1G/C4BPB/NLRP3/RSAD2/VAMP8/IL1R1/IL18R1/IL18RAP/IL1B/PARP3/CD96/IL20RB/IL12A/BCL6/TFRC/NSD2/CXCL6/TLR3/IL7R/F2RL1/SERPINB9/HFE/HLA-A/HLA-E/HLA-B/MICA/MICB/RAET1E/RAET1G/IL6/FOXP3/DDX58/TLR4/TRAF2/CLCF1/FADD/IL18/CADM1/GATA3/LAG3/STAT6/P2RX7/FES/EXOSC6/FOXF1/ABR/ADORA2B/ATAD5/UNC13D/SMAD7/TICAM1/C3/STXBP2/ICAM1/IL27RA/ADGRE2/BST2/JAK3/TGFB1/CEACAM1/BCR/RAC2	64
GO:0051384	response to glucocorticoid	49/3644	146/18670	4.19373e-05	0.000507611	0.00035137	ALPL/PTGS2/SDC1/IL1RN/HNMT/CPS1/IGFBP2/BCHE/IGFBP7/AREG/CDO1/NR3C1/SLIT3/DUSP1/CREBRF/EDN1/FOXO3/IL6/AQP1/MAOB/STC1/NEFL/STAR/KLF9/ANXA1/CTSV/PAPPA/ASS1/TH/FIBIN/MDK/FOSL1/NPAS4/CCND1/DDIT4/ABCC2/ATP2B1/GJB2/FOXO1/PCK2/FOS/ABCA3/SERPINF1/BCL2/DNMT3B/ICAM1/ZFP36/TGFB1/WNT7B	49
GO:0051258	protein polymerization	83/3644	283/18670	4.28044e-05	0.00051711	0.000357945	KANK4/LMOD1/FMN2/PFN4/ANKRD53/CAPG/NCK2/BIN1/MAP2/HCLS1/DLG1/SNCA/FGG/RICTOR/JMY/DBN1/CARMIL1/FBXO5/SNX9/PRKN/SCIN/ELN/CCL26/PPP1R9A/BAIAP2L1/MET/ACTR3C/ARHGAP6/TMSB4X/TMSB15A/TMSB15B/PAK3/FGF13/WASH6P/DMTN/NEFL/PTK2B/STMN2/WASHC1/ABITRAM/CAMSAP1/SPTBN2/PAK1/EPS8/NAV3/WASHC3/TRPV4/CENPJ/DIAPH3/SPTB/EVL/WHAMMP3/MAGEL2/FMN1/SPTBN5/TMOD2/HDGFL3/FES/CORO1A/PYCARD/CDH5/CARMIL2/VTN/CDK5R1/CCR7/BAIAP2/R…	83
GO:0061351	neural precursor cell proliferation	50/3644	150/18670	4.30974e-05	0.000519651	0.000359704	TRNP1/ARTN/NES/BTG2/PROX1/ID2/POU3F3/GLI2/LIMS2/ZEB2/GBX2/EPHB1/LEF1/HHIP/VEGFC/DBN1/ID4/VEGFA/FOXO3/FZD9/WNT2/SMO/PTN/SMARCD3/FGF13/FLNA/FZD3/FZD6/AKNA/RAPGEF1/NOTCH1/CEND1/ILK/MDK/CDON/VAX1/KCNA1/SOX5/LRRK2/GLI1/KDM2B/FOXO1/HIF1A/EML1/SPINT1/RORA/LHX1/CDH2/TGFB1/NF2	50
GO:1901890	positive regulation of cell junction assembly	37/3644	101/18670	4.37975e-05	0.00052708	0.000364846	AGRN/EPHA2/EPHB2/ADGRB2/AMIGO1/LIMS1/OXTR/EPHB1/CLSTN2/NLGN1/EPHB3/IL1RAP/ADGRL3/EFNA5/VEGFA/ADGRB3/LRRN3/SLITRK4/SFRP1/ADGRB1/PTPRD/TEK/SEMA4D/BDNF/THY1/LRRTM3/DLG5/CLSTN3/AMIGO2/SLITRK6/SLITRK5/FLRT2/FMN1/NLGN2/ASIC2/SYNDIG1/SDC4	37
GO:1990845	adaptive thermogenesis	51/3644	154/18670	4.41426e-05	0.000530218	0.000367019	PRDM16/MFAP2/GPR3/CPT2/ACOT11/OMA1/LEPR/ESRRG/EPAS1/IL18R1/PLCL1/TRPM8/OXTR/PLCL2/ACVR2B/PPARGC1A/PDGFC/ACSL1/NPR3/PRLR/VEGFA/LAMA4/GRB10/CD36/ACHE/EBF2/FABP4/DECR1/ALDH1A1/GADD45G/TLR4/NOTCH1/LGR4/NR1H3/IL18/SORL1/ELOVL3/HOXC10/STAT6/CMKLR1/TRPV4/KSR2/NOVA1/DIO2/IGF1R/FOXC2/TRPV2/MC4R/CEBPB/NOVA2/ADAMTS5	51
GO:0007492	endoderm development	30/3644	76/18670	4.53872e-05	0.000544127	0.000376647	COL11A1/LAMB3/FN1/COL7A1/COL8A1/SOX2/COL12A1/TBX20/INHBA/GATA4/SOX17/NOTCH1/MMP8/HOXC11/ITGA5/HMGA2/COL4A2/MMP14/BMP4/ONECUT1/MESP1/MMP2/VTN/LHX1/NOG/GATA6/LAMA3/MMP9/TGFB1/COL6A1	30
GO:1903039	positive regulation of leukocyte cell-cell adhesion	67/3644	218/18670	4.75652e-05	0.000569152	0.000393969	TNFRSF14/RUNX3/CD1D/CD55/DUSP10/ITPKB/ZP4/NLRP3/IL1RL2/NCK2/IL1B/GLI2/DPP4/IGFBP2/TGFBR2/NFKBIZ/IL12A/BCL6/HES1/TFRC/IL7R/IL6ST/PIK3R1/CD74/CD83/HLA-E/HLA-DPA1/HLA-DPB1/CD24/MYB/IL6/FOXP3/PAK3/HAS2/DOCK8/CD274/PDCD1LG2/ANXA1/NR4A3/IGF2/MDK/FADD/PAK1/IL18/ZBTB16/THY1/GATA3/MAP3K8/VSIR/CD27/CD4/TNFSF11/TNFSF13B/CORO1A/PYCARD/EFNB3/CCL2/CCR7/ELANE/TNFSF9/CD70/ICAM1/RASAL3/JAK3/TGFB1/GRAP2/ICOSLG	67
GO:0007254	JNK cascade	66/3644	214/18670	4.79223e-05	0.000572334	0.000396172	MAGI3/VANGL2/DUSP10/IL1B/IL1RN/ZEB2/FZD7/EPHA4/ULK4/EPHB1/MECOM/TNIK/TLR6/MAPK10/SFRP2/TLR3/PTGER4/F2RL1/SH3RF2/EDN1/TPD52L1/CCN2/MAP3K5/SASH1/PRKN/SEMA3A/WNT16/ARHGEF5/NRK/MFHAS1/PTK2B/SFRP1/GADD45G/ROR2/TLR4/DAB2IP/SH2D3C/RAPGEF1/CARD9/TRAF2/HRAS/MAPK8IP1/PAK1/FZD4/MMP8/FZD8/PDCD4/CD27/TRPV4/FZD10/TNFRSF19/TNFSF11/MAP4K5/DACT1/MAP3K9/IGF1R/AXIN1/PYCARD/SERPINF2/ADORA2B/CCR7/TNFRSF11A/RASSF2/DUS…	66
GO:0090257	regulation of muscle system process	77/3644	259/18670	4.82668e-05	0.000574836	0.000397903	TNFRSF1B/PDE4B/NOS1AP/RGS4/PTGS2/ADORA1/ATP2B4/SLC8A1/BIN1/CALCRL/LMCD1/OXTR/MYL3/DLG1/MYL5/ADRA2C/PPARGC1A/KIT/TACR3/PDE5A/GUCY1A1/HAND2/ITGA2/IL6ST/PDE4D/F2R/NKX2-5/DSP/EDN1/JARID2/SRF/FOXO3/CCN2/GPER1/GTF2IRD2B/MIR25/DOCK4/CHRM2/NOS3/FGF13/FLNA/GATA4/STC1/NR4A3/KLF4/NOTCH1/KCNE3/PAK1/PRKG1/TACR2/PLCE1/CACNA1C/KCNA1/TNFRSF1A/PKP2/ATP2B1/FOXO1/AKAP6/TPM1/ABAT/P2RX1/MYOCD/ADORA2B/JUP/KCNJ2/SPHK1/…	77
GO:0016079	synaptic vesicle exocytosis	42/3644	120/18670	4.83345e-05	0.000574836	0.000397903	DVL1/RIMS3/SYT6/SV2A/CSPG5/ERC2/STX19/NLGN1/SNCA/CAMK2A/RIMS1/CNR1/STX11/ADCY1/STX1A/PCLO/CADPS2/CHRM2/DGKI/SYN1/CHRNA6/RIMS2/SCRIB/APBA1/GRIN3A/NCS1/SYT7/SYT12/LRRK2/SYT1/PPFIA2/P2RX7/APBA2/CHRNA5/PRRT2/DOC2A/STX1B/P2RX1/ADORA2B/GIT1/SNAP25/UNC13A	42
GO:0030041	actin filament polymerization	58/3644	182/18670	4.84063e-05	0.000574836	0.000397903	KANK4/LMOD1/FMN2/PFN4/CAPG/NCK2/BIN1/HCLS1/DLG1/RICTOR/JMY/DBN1/CARMIL1/SNX9/SCIN/ELN/CCL26/PPP1R9A/BAIAP2L1/ACTR3C/ARHGAP6/TMSB4X/TMSB15A/TMSB15B/PAK3/WASH6P/DMTN/PTK2B/WASHC1/ABITRAM/SPTBN2/EPS8/WASHC3/DIAPH3/SPTB/EVL/WHAMMP3/MAGEL2/FMN1/SPTBN5/TMOD2/CORO1A/PYCARD/CARMIL2/CCR7/BAIAP2/RAC3/ARHGAP28/FHOD3/PSTPIP2/PREX1/ICAM1/PLEKHG2/VASP/TMSB4Y/CDC42EP1/TRIOBP/BAIAP2L2	58
GO:0050870	positive regulation of T cell activation	63/3644	202/18670	4.86428e-05	0.000576554	0.000399093	TNFRSF14/RUNX3/CD1D/CD55/DUSP10/ITPKB/ZP4/NLRP3/IL1RL2/NCK2/IL1B/GLI2/DPP4/IGFBP2/TGFBR2/NFKBIZ/IL12A/BCL6/HES1/TFRC/IL7R/IL6ST/PIK3R1/CD74/CD83/HLA-E/HLA-DPA1/HLA-DPB1/CD24/MYB/IL6/FOXP3/PAK3/DOCK8/CD274/PDCD1LG2/ANXA1/IGF2/MDK/FADD/PAK1/IL18/ZBTB16/THY1/GATA3/MAP3K8/VSIR/CD27/CD4/TNFSF11/TNFSF13B/CORO1A/PYCARD/EFNB3/CCL2/CCR7/TNFSF9/CD70/RASAL3/JAK3/TGFB1/GRAP2/ICOSLG	63
GO:0106106	cold-induced thermogenesis	48/3644	143/18670	4.97512e-05	0.000587476	0.000406653	PRDM16/MFAP2/GPR3/CPT2/ACOT11/OMA1/LEPR/ESRRG/EPAS1/IL18R1/PLCL1/TRPM8/OXTR/PLCL2/ACVR2B/PPARGC1A/PDGFC/ACSL1/NPR3/PRLR/VEGFA/LAMA4/GRB10/CD36/ACHE/EBF2/FABP4/DECR1/ALDH1A1/GADD45G/TLR4/NOTCH1/LGR4/NR1H3/IL18/ELOVL3/HOXC10/STAT6/CMKLR1/KSR2/NOVA1/DIO2/IGF1R/FOXC2/TRPV2/CEBPB/NOVA2/ADAMTS5	48
GO:0120161	regulation of cold-induced thermogenesis	48/3644	143/18670	4.97512e-05	0.000587476	0.000406653	PRDM16/MFAP2/GPR3/CPT2/ACOT11/OMA1/LEPR/ESRRG/EPAS1/IL18R1/PLCL1/TRPM8/OXTR/PLCL2/ACVR2B/PPARGC1A/PDGFC/ACSL1/NPR3/PRLR/VEGFA/LAMA4/GRB10/CD36/ACHE/EBF2/FABP4/DECR1/ALDH1A1/GADD45G/TLR4/NOTCH1/LGR4/NR1H3/IL18/ELOVL3/HOXC10/STAT6/CMKLR1/KSR2/NOVA1/DIO2/IGF1R/FOXC2/TRPV2/CEBPB/NOVA2/ADAMTS5	48
GO:0090331	negative regulation of platelet aggregation	9/3644	12/18670	5.03882e-05	0.000593881	0.000411087	SERPINE2/FGG/UBASH3B/PRKG1/SH2B3/ABAT/ADAMTS18/C1QTNF1/CEACAM1	9
GO:0097237	cellular response to toxic substance	74/3644	247/18670	5.08083e-05	0.000597711	0.000413738	SESN2/GSTM1/GSTM3/MGST3/PTGS2/CYP1B1/IL18RAP/NFE2L2/CPS1/TXNRD3/MSX1/PPARGC1A/ABCG2/MGST2/EGR1/GPX3/KCNMB1/APOM/MAPK13/FOXO3/SESN1/MYB/MAP3K5/TNFAIP3/SOD2/PRKN/IL6/AQP1/CD36/HGF/PPP1R9A/MET/GPR37/AKR1B10/EZH2/NOS3/RGN/PXDNL/TP53INP1/ANXA1/NR4A3/KLF4/TXN/PTGS1/TH/ABTB2/CAT/PDGFD/NET1/PAX2/GSTO2/BNIP3/MGST1/ITPR2/DDX11/LRRK2/STAT6/PAWR/ALOX5AP/FOXO1/GCH1/GSTZ1/FBLN5/NQO1/RNF112/CCL7/SPHK1/SRXN1/KLF…	74
GO:0007611	learning or memory	76/3644	256/18670	5.67136e-05	0.000664551	0.000460004	EPHB2/JUN/LHX8/NGF/PTGS2/BTG2/EN1/SCN2A/OXTR/HRH1/KALRN/MME/KCNAB1/BCHE/KIT/SLC7A11/TLR2/CRHBP/MEF2C/CAMK4/GM2A/HRH2/SRF/ADGRB3/CNR1/PRKN/ADCY1/FZD9/NPTX2/RELN/FOXP2/PTN/DGKI/GRPR/FGF13/AFF2/MUSK/BRINP1/TH/BDNF/MDK/FEN1/FOSL1/NPAS4/SHANK2/GRM5/NRGN/ITGA8/EGR2/TACR2/SORCS3/NTF3/ITGA5/HIF1A/FOS/NRXN3/GABRA5/CHRNA7/MAP1A/TMOD2/GRIN2A/JPH3/SERPINF1/C1QL1/GIP/NETO1/PRNP/SNAP25/CEBPB/NTSR1/ABCA7/APOE/B…	76
GO:0002053	positive regulation of mesenchymal cell proliferation	14/3644	25/18670	5.68074e-05	0.000664551	0.000460004	PRRX1/STAT1/TGFBR2/CHRD/VEGFA/PDGFA/FOXP2/WNT2/SMO/IRS2/SIX1/FOXF1/SOX9/TBX1	14
GO:0034110	regulation of homotypic cell-cell adhesion	14/3644	25/18670	5.68074e-05	0.000664551	0.000460004	PDPN/SERPINE2/FGG/DMTN/ZNF703/UBASH3B/PRKG1/ANK3/SH2B3/TNFSF11/ABAT/ADAMTS18/C1QTNF1/CEACAM1	14
GO:0008064	regulation of actin polymerization or depolymerization	57/3644	179/18670	5.73309e-05	0.000669429	0.000463381	KANK4/LMOD1/FMN2/PFN4/CAPG/NCK2/BIN1/HCLS1/DLG1/RICTOR/F2RL1/JMY/DBN1/CARMIL1/SNX9/SCIN/ELN/CCL26/PPP1R9A/BAIAP2L1/ACTR3C/TMSB4X/TMSB15A/TMSB15B/PAK3/WASH6P/DMTN/PTK2B/WASHC1/ABITRAM/SPTBN2/EPS8/SPTB/EVL/WHAMMP3/MAGEL2/FMN1/SPTBN5/TMOD2/CORO1A/PYCARD/CARMIL2/CCR7/BAIAP2/RAC3/ARHGAP28/FHOD3/PREX1/ICAM1/PLEKHG2/VASP/TMSB4Y/CDC42EP1/SH3BP1/PDXP/TRIOBP/BAIAP2L2	57
GO:0021783	preganglionic parasympathetic fiber development	11/3644	17/18670	5.91488e-05	0.000689374	0.000477187	SEMA3F/HES1/TFAP2A/SEMA3A/PLXNA4/NAV2/EGR2/SIX1/HOXB2/TBX1/ADARB1	11
GO:0050663	cytokine secretion	72/3644	240/18670	6.07361e-05	0.000706563	0.000489085	TNFRSF14/TNFRSF1B/MCOLN2/AIM2/CHI3L1/NLRP3/NLRC4/DYSF/IL1R2/IL1RL1/IL1A/IL1B/ITGB6/IFIH1/FN1/IL17RC/HYAL2/FOXP1/CD200/IL1RAP/TLR1/TLR6/BANK1/TLR2/PTGER4/F2R/F2RL1/TSLP/CD14/CSF1R/SERPINB1/BTN3A2/TNFRSF21/IFNGR1/TNFAIP3/AKAP12/HDAC9/TWIST1/CD36/TMSB4X/FOXP3/ANGPT1/CCN4/GSDMD/CD274/DDX58/ANXA1/ABCA1/TLR4/NOTCH1/SAA1/LGR4/MDK/C1QTNF4/LRRC32/MMP8/CASP1/CARD16/CADM1/GATA3/LRRK2/TRPV4/P2RX7/POSTN/ARG2/…	72
GO:0031098	stress-activated protein kinase signaling cascade	90/3644	315/18670	6.09244e-05	0.000707444	0.000489695	MAGI3/VANGL2/INAVA/TGFB2/DUSP10/XDH/IL1B/IL1RN/ZEB2/FZD7/EPHA4/ULK4/EPHB1/MECOM/TNIK/DLG1/TLR6/MAPK10/SFRP2/HAND2/TLR3/PTGER4/MAP3K1/F2RL1/SH3RF2/DUSP1/EDN1/MAPK13/VEGFA/TPD52L1/CCN2/MAP3K5/SASH1/PRKN/HGF/SEMA3A/WNT16/ARHGEF5/NRK/PAK3/MFHAS1/PTK2B/SFRP1/GADD45G/ROR2/TLR4/DAB2IP/SH2D3C/RAPGEF1/CARD9/TRAF2/HRAS/MAPK8IP1/PAK1/FZD4/MMP8/CRYAB/MAP3K8/FZD8/FAS/PDCD4/FOXM1/CD27/TRPV4/FZD10/TNFRSF19/FOXO…	90
GO:0001958	endochondral ossification	15/3644	28/18670	6.16346e-05	0.000713055	0.000493579	ALPL/FGFR3/MEF2C/FGF18/FOXC1/CSGALNACT1/MMP16/SCX/TEK/MMP13/COL13A1/TMEM119/MMP14/BMP4/PHOSPHO1	15
GO:0036075	replacement ossification	15/3644	28/18670	6.16346e-05	0.000713055	0.000493579	ALPL/FGFR3/MEF2C/FGF18/FOXC1/CSGALNACT1/MMP16/SCX/TEK/MMP13/COL13A1/TMEM119/MMP14/BMP4/PHOSPHO1	15
GO:1905314	semi-lunar valve development	18/3644	37/18670	6.19164e-05	0.000713686	0.000494016	TNFRSF1B/TGFB2/ROBO2/SLIT3/HEY2/TWIST1/TBX20/ELN/NOS3/GATA4/HEY1/NOTCH1/GATA3/TNFRSF1A/BMP4/SOX9/JAG1/TGFB1	18
GO:2000249	regulation of actin cytoskeleton reorganization	18/3644	37/18670	6.19164e-05	0.000713686	0.000494016	F11R/HCLS1/PDGFRA/CSF1R/BAIAP2L1/PTK2B/TEK/HRAS/MDK/NTF3/ARHGDIB/RAPGEF3/FES/BAIAP2/DAPK3/TGFB1/BAIAP2L2/TRPM2	18
GO:0003401	axis elongation	16/3644	31/18670	6.37562e-05	0.000733546	0.000507763	VANGL2/AREG/SPRY1/SFRP2/FGF1/MAGI2/SFRP1/TNC/WNT11/SPRY2/BMP4/SIX1/SIX4/NKD1/SOX9/TGFB1	16
GO:0006939	smooth muscle contraction	39/3644	110/18670	6.40673e-05	0.000735778	0.000509308	HTR1D/PTGS2/ADORA1/ATP2B4/SLC8A1/CALCRL/OXTR/DLG1/ADRA2C/KIT/TACR3/EDNRA/GUCY1A1/GDNF/ITGA2/PDE4D/F2R/EDN1/SRF/GPER1/DOCK4/CHRM2/PRKG1/TACR2/ACTA2/HTR7/PLCE1/ATP2B1/EDNRB/BDKRB2/ABAT/P2RX1/MYOCD/ADORA2B/SPHK1/TBXA2R/DAPK3/CNN1/COMP	39
GO:0003149	membranous septum morphogenesis	8/3644	10/18670	6.44238e-05	0.000737177	0.000510276	VANGL2/TGFB2/ID2/TGFBR2/NSD2/BMP4/FZD2/NOG	8
GO:0003211	cardiac ventricle formation	8/3644	10/18670	6.44238e-05	0.000737177	0.000510276	SOX11/HAND2/MEF2C/NKX2-5/SOX4/SMARCD3/NOTCH1/MESP1	8
GO:0002819	regulation of adaptive immune response	52/3644	160/18670	6.55236e-05	0.000748399	0.000518044	TNFRSF14/TNFRSF1B/CD1D/FCER1G/C4BPB/DUSP10/NLRP3/RSAD2/LOXL3/IL1R1/IL1RL1/IL18R1/IL1B/PARP3/NFKBIZ/IL20RB/IL12A/BCL6/TFRC/NSD2/IL7R/IL6ST/MEF2C/IRF1/HFE/HLA-A/HLA-E/HLA-B/TNFAIP3/IL6/FOXP3/CD274/ANXA1/TRAF2/CLCF1/FADD/IL18/GATA3/CD4/STAT6/P2RX7/TNFSF13B/PYCARD/EXOSC6/ATAD5/SMAD7/C3/IL27RA/JAK3/TGFB1/CEACAM1/SAMSN1	52
GO:1990138	neuron projection extension	54/3644	168/18670	6.70023e-05	0.000763899	0.000528773	DVL1/DRAXIN/SEMA6C/TRIM46/BCL11A/MAP2/FN1/SEMA3F/SEMA3B/PLXNA1/TMEM108/NKX6-1/SEMA6A/SLIT3/DBN1/SRF/VEGFA/RIMS1/PRKN/AUTS2/SEMA3A/SEMA3D/SMURF1/PLXNA4/L1CAM/ARHGAP4/RIMS2/SEMA4D/OLFM1/ILK/PAK1/SYT1/DCLK1/POSTN/NDN/SEMA6D/ISLR2/SEMA7A/SEMA4B/TNFRSF12A/NTN1/TRPV2/ULK2/CDK5R1/WNT3/NEDD4L/SEMA6B/PTPRS/UNC13A/APOE/SYT3/CACNG7/TIAM1/DSCAM	54
GO:0035265	organ growth	63/3644	204/18670	6.72924e-05	0.000765817	0.000530101	LEPR/TGFBR3/S1PR1/ECM1/RGS4/PROX1/TGFB2/MATN3/VIT/MEIS1/COL6A3/RARB/TGFBR2/ACVR2B/COL7A1/HEG1/FGFR3/SMAD1/MEF2C/WWC1/NKX2-5/MSX2/FOXC1/EDN1/JARID2/COL21A1/COL12A1/HEY2/TBX20/POR/MIR25/WNT2/SMO/GATA4/STC1/SCARA3/MATN2/ZFPM2/COL14A1/COL27A1/NOTCH1/WT1/PAK1/TENM4/MMP13/RBP4/GLI1/SPRY2/COCH/AKAP6/FGF7/MESP1/FOXC2/NOG/TBX2/SOX9/GATA6/BCL2/COMP/PPARA/MAPK11/COL6A1/COL6A2	63
GO:0014009	glial cell proliferation	22/3644	50/18670	6.81304e-05	0.000770209	0.000533142	LEPR/CSF1/SOX11/IL1B/ETV5/HES1/AREG/CSF1R/SOX4/TREM2/MYB/IL6/PTN/MIR221/PTK2B/CLU/PENK/NOTCH1/PRKCH/E2F1/LGI4/NF2	22
GO:0030832	regulation of actin filament length	57/3644	180/18670	6.81555e-05	0.000770209	0.000533142	KANK4/LMOD1/FMN2/PFN4/CAPG/NCK2/BIN1/HCLS1/DLG1/RICTOR/F2RL1/JMY/DBN1/CARMIL1/SNX9/SCIN/ELN/CCL26/PPP1R9A/BAIAP2L1/ACTR3C/TMSB4X/TMSB15A/TMSB15B/PAK3/WASH6P/DMTN/PTK2B/WASHC1/ABITRAM/SPTBN2/EPS8/SPTB/EVL/WHAMMP3/MAGEL2/FMN1/SPTBN5/TMOD2/CORO1A/PYCARD/CARMIL2/CCR7/BAIAP2/RAC3/ARHGAP28/FHOD3/PREX1/ICAM1/PLEKHG2/VASP/TMSB4Y/CDC42EP1/SH3BP1/PDXP/TRIOBP/BAIAP2L2	57
GO:0071466	cellular response to xenobiotic stimulus	57/3644	180/18670	6.81555e-05	0.000770209	0.000533142	GSTM4/GSTM1/GSTM5/GSTM3/ARNT/MGST3/FMO3/FMO2/MARC1/EPHX1/CYP1B1/SLC8A1/BCHE/PPARGC1A/MGST2/ACSL1/AHRR/CRHBP/CDO1/EGR1/NR3C1/AQP1/POR/PON3/NAT1/NAT2/EPHX2/STAR/PTGS1/ASS1/PDE2A/AKR1C1/DDIT4/ABCC2/GSTO2/MGST1/GJB2/FOXO1/PCK2/RORA/ARNT2/SULT1A2/SULT1A1/NQO1/DPEP1/SERPINF1/STAT5B/AOC3/DNMT3B/E2F1/ICAM1/TMEM38A/CYP2S1/TGFB1/GGT1/PDGFB/CBR3	57
GO:0042098	T cell proliferation	58/3644	184/18670	6.82822e-05	0.000770209	0.000533142	TNFRSF14/TNFRSF1B/CTPS1/CD1D/CD55/ZP4/PELI1/NCK2/IL1B/IGFBP2/TGFBR2/IL20RB/IL12A/HES1/TFRC/DLG1/PDE5A/IL6ST/IRF1/DOCK2/HLA-E/HLA-DPA1/HLA-DPB1/TNFRSF21/CD24/IL6/GPNMB/FOXP3/DOCK8/CD274/PDCD1LG2/ANXA1/IGF2/MAPK8IP1/FADD/LRRC32/IL18/VSIR/DLG5/CD4/PAWR/P2RX7/TNFSF13B/BMP4/ARG2/SPN/CORO1A/PYCARD/PRNP/SDC4/CEBPB/TNFSF9/CD70/RASAL3/JAK3/TGFB1/RAC2/ICOSLG	58
GO:0031345	negative regulation of cell projection organization	59/3644	188/18670	6.82914e-05	0.000770209	0.000533142	DRAXIN/EPHB2/DAB1/TACSTD2/SEMA6C/TRIM46/DNM3/RAB29/BCL11A/MAP2/EPHA4/SEMA3F/SEMA3B/NLGN1/CRMP1/SPP1/NR2F1/SEMA6A/MYLIP/EPHA7/SEMA3A/SEMA3D/FGF13/PLXNB3/ARHGAP4/STMN2/SEMA4D/LPAR1/LRP4/RTN4RL2/THY1/ZNF365/INPP5F/PTPRO/LRRK2/TRPV4/SPART/SPRY2/EVL/SEMA6D/SEMA7A/LINGO1/SEMA4B/RGMA/STX1B/RAP1GAP2/EFNB3/NTN1/PMP22/ULK2/CDK5R1/WNT3/DCC/PRNP/SEMA6B/PTPRS/APOE/KREMEN1/INPP5J	59
GO:0031644	regulation of nervous system process	46/3644	137/18670	7.00443e-05	0.000788564	0.000545846	DVL1/TNFRSF1B/RGS4/ADORA1/EIF2AK3/ACPP/TMEM108/NLGN1/FGF12/ADRA2C/ITGA2/F2R/HOMER1/EDN1/TNFRSF21/RIMS1/STX1A/HGF/NPTX2/RELN/NOS3/PTK2B/RIMS2/CCN3/MYRF/CNIH2/SHANK2/TENM4/LRRK2/CACNB3/EDNRB/CHRNA7/ABAT/SHISA9/STX1B/NLGN2/CACNG4/NPTX1/BAIAP2/NETO1/NTSR1/GRIN2D/COMT/NPTXR/TYMP/SHANK3	46
GO:1901616	organic hydroxy compound catabolic process	29/3644	74/18670	7.05387e-05	0.000792709	0.000548716	SULT1C4/GK5/SULT1E1/NUDT3/MOXD1/SYNJ2/AKR1B10/GK/MAOA/MAOB/CEL/INPP5E/ALDH3B1/AKR1C3/INPP5A/SCARB1/DIO2/FAH/SULT1A2/SULT1A1/HSD3B7/IMPA2/HAO1/CYP24A1/NTSR1/APOE/COMT/INPP5J/PDXP	29
GO:0050817	coagulation	96/3644	342/18670	7.38431e-05	0.000828361	0.000573394	PDPN/F3/VAV3/FCER1G/C4BPB/MERTK/PROC/NFE2L2/COL3A1/SERPINE2/DGKD/ITPR1/PROS1/PLSCR1/ADRA2C/PDGFRA/PF4V1/PF4/HPSE/SLC7A11/FGG/ITGA2/PIK3R1/F2RL2/F2R/F2RL1/IRF1/F12/F13A1/EDN1/CARMIL1/SRF/PDGFA/IL6/CD36/TFPI2/SH2B2/DGKI/NOS3/DOCK11/FLNA/F8/GATA4/DMTN/FZD6/ZFPM2/DOCK8/IFNA1/TLR4/ADAMTS13/TSPAN32/ILK/SAA1/SERPING1/FERMT3/ARRB1/UBASH3B/GATA3/ANXA8/PRKG1/PLAU/PAPSS2/ITPR2/NFE2/SH2B3/P2RX7/DOCK9/F10/GNG…	96
GO:0051346	negative regulation of hydrolase activity	124/3644	463/18670	7.4401e-05	0.000831831	0.000575796	RCC2/SFN/IFI6/SPOCD1/LEPR/NGF/ECM1/IFI16/F11R/PTGS2/TGFB2/WNT9A/EGLN1/BIN1/MGAT5/MAP2/SERPINE2/COL6A3/TIMP4/COL7A1/PROS1/CSTA/PTX3/LXN/LAMP3/TNK2/RHOH/SNCA/LEF1/SPRY1/SFRP2/GZMA/SH3RF2/SPINK5/SERPINB1/SERPINB9/PHACTR1/C4A/C4B/VEGFA/TFAP2B/CD109/ARFGEF3/PHACTR2/ELFN1/COL28A1/HDAC9/AQP1/POR/HGF/TFPI2/PTN/DGKI/SSPO/NOS3/PTPRN2/ANOS1/RPS6KA3/RGN/TIMP1/AMOT/GPC3/PLXNB3/SH2D4A/RECK/ANXA1/SEMA4D/KLF4/DA…	124
GO:0006790	sulfur compound metabolic process	103/3644	372/18670	7.44173e-05	0.000831831	0.000575796	B3GALT6/MTHFR/HMGCL/ACOT11/CTH/GSTM4/GSTM1/GSTM5/GSTM3/TSTD1/MGST3/FMOD/PRELP/MCEE/SULT1C4/KYNU/NFE2L2/CPS1/SLC19A3/B3GNT7/CSPG5/HYAL1/ABHD14B/SUCLG2/ST3GAL6/ACPP/CHST2/SULT1E1/SCD5/SNCA/NDST3/NDNF/SLC7A11/MGST2/TDO2/AADAT/ACSL1/EGFLAM/BHMT2/VCAN/CDO1/CHSY3/PCYOX1L/SLC26A2/ELOVL2/ELOVL4/ENPP1/UST/TPST1/PDK4/GAL3ST4/TPK1/CHST7/IDS/BGN/CSGALNACT1/ANGPT1/ST3GAL1/B4GALT1/PTGES/MICAL2/PDHX/CHST1/GAL3S…	103
GO:0014074	response to purine-containing compound	49/3644	149/18670	7.52448e-05	0.000835911	0.000578621	JUN/PTGS2/SDC1/SLC8A1/IL1B/STAT1/CPS1/PTPRN/PPARG/PPARGC1A/AREG/HCN1/CRHBP/CDO1/DUSP1/AQP1/VGF/CFTR/DMTN/STC1/PTK2B/STAR/PENK/TEK/ASS1/RAPGEF1/WT1/FOSL1/PDE2A/P2RY6/TYR/NOX4/ITPR2/RAPGEF3/MMP19/P2RX7/AKAP6/FOS/CIB2/P2RX1/THBD/DNMT3B/HCN2/TMEM38A/JUND/P2RX6/PDXP/KCNE1/TRPM2	49
GO:0030574	collagen catabolic process	21/3644	47/18670	7.54476e-05	0.000835911	0.000578621	ADAMTS3/ADAMTS2/COL19A1/MMP16/CTSL/COL15A1/MMP8/MMP10/MMP1/MMP13/COL13A1/ADAMTS14/VSIR/MMP19/MMP17/MMP14/FURIN/MMP2/MMP28/MMP9/MMP11	21
GO:0060351	cartilage development involved in endochondral bone morphogenesis	21/3644	47/18670	7.54476e-05	0.000835911	0.000578621	MATN3/VIT/COL6A3/RARB/TGFBR2/COL7A1/COL21A1/COL12A1/POR/STC1/SCARA3/MATN2/COL14A1/COL27A1/MMP13/TRPV4/COCH/SOX9/COMP/COL6A1/COL6A2	21
GO:0061614	pri-miRNA transcription by RNA polymerase II	21/3644	47/18670	7.54476e-05	0.000835911	0.000578621	JUN/TGFB2/PPARG/SMAD1/NR3C1/PRL/SRF/APLN/NFIB/KLF4/WT1/FOSL1/BMP4/HIF1A/FOS/STAT3/SOX9/BMP2/TGFB1/PDGFB/PPARA	21
GO:2000107	negative regulation of leukocyte apoptotic process	21/3644	47/18670	7.54476e-05	0.000835911	0.000578621	FCER1G/ITPKB/MERTK/SLC39A10/FOXP1/HCLS1/BCL6/IL7R/CD74/PIP/TSC22D3/DOCK8/FADD/CD27/IRS2/BMP4/HIF1A/ARG2/AURKB/CCR7/JAK3	21
GO:0030099	myeloid cell differentiation	113/3644	416/18670	8.17251e-05	0.000903868	0.00062566	PIK3CD/CTNNBIP1/EPHA2/CSF3R/JUN/TGFBR3/PRMT6/CSF1/CD101/ARNT/IFI16/FCER1G/RAB7B/ITPKB/TRIM58/ID2/TMEM178A/EPAS1/MEIS1/ACVR2A/STAT1/CASP8/PPARG/TGFBR2/SLC25A38/MITF/FOXP1/HCLS1/BCL6/TFRC/KIT/PF4/LEF1/TLR2/TLR3/PIK3R1/F2RL1/MEF2C/CAMK4/CSF1R/CD74/TREM2/SRF/VEGFA/CD109/OSTM1/FOXO3/L3MBTL3/FAM20C/SCIN/SNX10/INHBA/CDK6/LRRC17/PRKX/PIR/MIR221/GPC3/MFHAS1/DMTN/PTK2B/SFRP1/CCN4/ROR2/NR4A3/TLR4/CDKN1C/BAT…	113
GO:0060079	excitatory postsynaptic potential	36/3644	100/18670	8.40012e-05	0.000927409	0.000641955	DVL1/RGS4/ADORA1/TMEM108/NLGN1/CHRNA9/SNCA/GLRB/MEF2C/RIMS1/STX1A/PPP1R9A/RELN/DGKI/PTK2B/CHRNA6/RIMS2/CHRNA10/NPAS4/SHANK2/LRRK2/CACNB3/P2RX7/CHRNA7/CHRNA5/GRIN2A/STX1B/P2RX1/NLGN2/MPP2/GRIN2C/BAIAP2/NETO1/GRIN2D/P2RX6/SHANK3	36
GO:0032963	collagen metabolic process	40/3644	115/18670	8.46324e-05	0.000931463	0.000644762	PPARG/PLOD2/P3H2/ADAMTS3/ITGA2/F2R/ADAMTS2/TNXB/COL19A1/CCN2/MYB/IL6/MMP16/SCX/CTSL/COL15A1/MMP8/MMP10/MMP1/MMP13/COL13A1/ADAMTS14/VSIR/TNS2/MMP19/P2RX7/MMP17/MMP14/BMP4/HIF1A/FURIN/CIITA/MMP2/SERPINF2/MFAP4/MMP28/SERPINB7/MMP9/TGFB1/MMP11	40
GO:0015711	organic anion transport	131/3644	495/18670	8.4665e-05	0.000931463	0.000644762	PDPN/MFSD2A/SLC2A1/SLC1A7/CPT2/PRKAA2/LRRC8C/ABCA4/SLC16A4/SV2A/RGS4/PLA2G4A/CYB5R1/PPFIA4/ADORA1/SLC1A4/IL1B/SLC4A3/ERFE/ANO7/PPARG/SLC4A7/SLC25A38/GRM2/SLCO2A1/PLSCR4/PLSCR1/ABCC5/SLC2A9/SLC10A4/SNCA/SLC7A11/ACSL1/SLC25A4/SLC1A3/EMB/PRELID2/SLC26A2/EDN1/NFKBIE/RIMS1/SLC16A10/AQP1/STX1A/CD36/CROT/SLC26A4/CFTR/CA5B/SLC38A5/SLC16A2/SLC6A8/XKR6/SLC7A2/SLCO5A1/FABP4/CA3/SLC1A1/PLIN2/APBA1/ANXA1/ABCA…	131
GO:0002720	positive regulation of cytokine production involved in immune response	23/3644	54/18670	8.68539e-05	0.000950551	0.000657974	TNFRSF14/FCER1G/NLRP3/RSAD2/IL1R1/IL18R1/IL1B/SPON2/F2RL1/CD74/HLA-E/RAET1G/IL6/CD36/DDX58/NR4A3/TLR4/TRAF2/IL18/GATA3/SEMA7A/GPRC5B/TICAM1	23
GO:0006584	catecholamine metabolic process	23/3644	54/18670	8.68539e-05	0.000950551	0.000657974	NPR1/TGFB2/EPAS1/NR4A2/PNKD/SNCA/TACR3/HAND2/RNF180/MOXD1/PRKN/GPR37/MAOA/MAOB/TH/GATA3/GCH1/ABAT/GRIN2A/SULT1A2/SULT1A1/PNMT/COMT	23
GO:0009712	catechol-containing compound metabolic process	23/3644	54/18670	8.68539e-05	0.000950551	0.000657974	NPR1/TGFB2/EPAS1/NR4A2/PNKD/SNCA/TACR3/HAND2/RNF180/MOXD1/PRKN/GPR37/MAOA/MAOB/TH/GATA3/GCH1/ABAT/GRIN2A/SULT1A2/SULT1A1/PNMT/COMT	23
GO:0035136	forelimb morphogenesis	19/3644	41/18670	8.9886e-05	0.000980351	0.000678602	CRABP2/WNT9A/OSR1/EN1/MSX1/MSX2/TFAP2A/TFAP2B/TWIST1/OSR2/RECK/ALX4/ZBTB16/CACNA1C/TBX3/FMN1/WNT3/GDF5/ZNF358	19
GO:0030279	negative regulation of ossification	31/3644	82/18670	8.98889e-05	0.000980351	0.000678602	ECM1/ID2/LIMD1/CHRD/AREG/HAND2/RANBP3L/MEF2C/ENPP1/TWIST1/CDK6/SMURF1/PTK2B/SFRP1/RORB/SEMA4D/NOTCH1/MDK/LRP4/LTBP3/HIF1A/RIOX1/GREM1/CHSY1/RFLNB/TOB1/NOG/SOX9/BCL2/TGFB1/KREMEN1	31
GO:0034111	negative regulation of homotypic cell-cell adhesion	10/3644	15/18670	9.03936e-05	0.000982444	0.000680051	SERPINE2/FGG/ZNF703/UBASH3B/PRKG1/SH2B3/ABAT/ADAMTS18/C1QTNF1/CEACAM1	10
GO:0060841	venous blood vessel development	10/3644	15/18670	9.03936e-05	0.000982444	0.000680051	PROX1/ACVR2B/HEG1/NKX2-5/VEGFA/TBX20/NOTCH1/ACVRL1/FOXF1/CCBE1	10
GO:0016331	morphogenesis of embryonic epithelium	49/3644	150/18670	9.0841e-05	0.000985601	0.000682236	DVL1/MTHFR/KDF1/STIL/VANGL2/TGFB2/SOX11/OSR1/GDF7/GLI2/ZEB2/SFRP2/VEGFC/IRX2/IRX1/GDNF/TFAP2A/SOX4/TBX18/TWIST1/WNT2/WNT16/FZD3/SFRP1/FZD6/SCRIB/GATA3/RET/PAX2/PRICKLE1/ALX1/KDM2B/BMP4/SIX1/SIX4/HIF1A/SPINT1/ALDH1A3/TGFB1I1/FZD2/NOG/SOX9/SDC4/LAMA5/TGFB1/VASP/TEAD2/WNT7B/CELSR1	49
GO:0007163	establishment or maintenance of cell polarity	64/3644	210/18670	9.13522e-05	0.000989439	0.000684893	VANGL2/CRB1/RHOU/KIF26B/RHOQ/MAP2/FRMD4B/EPHB1/HES1/DLG1/RHOH/SPRY1/FAT1/RICTOR/RHOBTB3/WWC1/DOCK2/CAP2/RIPOR2/MAP7/UST/FSCN1/AQP1/AMOT/FGF13/PTK2B/SCRIB/DOCK8/TEK/SAPCD2/ILK/WEE1/FAM89B/WNT11/PAK1/FEZ1/GATA3/FRMD4A/MPP7/DLG5/LIN7A/SPRY2/RHOJ/SPN/CDH5/CARMIL2/FOXF1/MYO18A/CCR7/RND2/SLC9A3R1/LLGL2/CYTH1/LAMA1/MTCL1/PARD6G/PARD6B/SIPA1L3/BRSK1/MYH9/SH3BP1/PARVB/PARVG/WNT7B	64
GO:0035249	synaptic transmission glutamatergic	34/3644	93/18670	9.19978e-05	0.000994716	0.000688546	PTGS2/ADORA1/CNIH3/SLC1A4/SERPINE2/OXTR/GRM2/NLGN1/HOMER1/MEF2C/CNR1/PRKN/RELN/DGKI/PTK2B/ROR2/CNIH2/SHANK2/GRM5/CLSTN3/LRRK2/SYT1/CDH8/P2RX1/NLGN2/CCL2/CACNG4/CDH2/UNC13A/TSHZ3/CACNG7/CACNG8/SHANK3/GRIK1	34
GO:0046651	lymphocyte proliferation	79/3644	272/18670	9.2366e-05	0.000996268	0.00068962	TNFRSF14/TNFRSF1B/CTPS1/VAV3/CD1D/CD55/ZP4/SOX11/PELI1/NCK2/IL1B/SLC39A10/IGFBP2/PLCL2/AZI2/TGFBR2/IL20RB/IL12A/BCL6/HES1/TFRC/DLG1/BST1/LEF1/PDE5A/IL7R/IL6ST/MEF2C/IRF1/CD74/DOCK2/HLA-E/HLA-DPA1/HLA-DPB1/TNFRSF21/CD24/IL6/GPNMB/FOXP3/DOCK8/CD274/PDCD1LG2/IFNA1/IFNE/ANXA1/TLR4/IGF2/MAPK8IP1/CLCF1/GAL/FADD/LRRC32/IL18/VSIR/DLG5/CD4/PAWR/P2RX7/TNFSF13B/IRS2/BMP4/ARG2/SPN/CORO1A/PYCARD/ATAD5/BCL2/PR…	79
GO:0032331	negative regulation of chondrocyte differentiation	13/3644	23/18670	9.24585e-05	0.000996268	0.00068962	WNT9A/EFEMP1/GLI2/RARB/CCN4/LTBP3/PTHLH/BMP4/GREM1/ADAMTS7/RFLNB/SOX9/GDF5	13
GO:0090288	negative regulation of cellular response to growth factor stimulus	53/3644	166/18670	9.4807e-05	0.00101982	0.000705926	PRDM16/NBL1/TGFBR3/XDH/DLX1/TGFBR2/VEPH1/CHRD/HTRA3/RASL11B/SPRY1/SFRP2/SNX25/SEMA6A/FBN2/CD109/BMPER/PEG10/SMURF1/CHRDL1/APLN/SPRY3/HTRA4/SFRP1/DAB2IP/ADAMTSL2/NOTCH1/FAM89B/SORL1/GATA3/BAMBI/PBLD/MMRN2/DCN/CHST11/SHISA2/SPART/SPRY2/GREM1/ONECUT1/NEDD4/RBPMS2/VASN/TGFB1I1/TOB1/NOG/SMURF2/LDLRAD4/SMAD7/PMEPA1/FSTL3/TGFB1/CADM4	53
GO:0008217	regulation of blood pressure	57/3644	182/18670	9.56011e-05	0.0010251	0.000709577	UTS2/AGTRAP/NPR1/F11R/PTGS2/ADORA1/ID2/POMC/OXTR/PPARG/AGTR1/MME/CORIN/TACR3/EDNRA/GUCY1A1/VEGFC/ADAMTS16/NPR3/PDE4D/F2R/F2RL1/ERAP2/EDN1/CNR1/SOD2/NAMPT/NOS3/APLN/EPHX2/PCSK5/PTGS1/NAV2/ACTA2/GNB3/PTPRO/ACVRL1/ATP2B1/POSTN/EDNRB/GCH1/BDKRB1/TPM1/NR2F2/ABAT/ACSM3/CYBA/SERPINF2/P2RX1/ASIC2/RAMP2/ACE/NTSR1/TBXA2R/KCNK6/PDGFB/PPARA	57
GO:0035270	endocrine system development	43/3644	127/18670	9.56237e-05	0.0010251	0.000709577	PBX1/EIF2AK3/GLI2/THRB/SOX2/HES1/MSX1/PDGFRA/NKX6-1/PITX2/PITX1/NKX2-5/SOX4/SRF/CITED2/IL6/CDK6/SMO/TG/ANXA1/CDKN1C/DKK3/WT1/MDK/WNT11/SIDT2/GATA3/ARID5B/GLI1/FOXO1/BMP4/SIX1/ONECUT1/MAP2K1/SALL1/GIP/NOG/SOX9/GATA6/BMP2/FSTL3/GIPR/TBX1	43
GO:0048545	response to steroid hormone	105/3644	383/18670	9.73697e-05	0.00104204	0.000721302	ALPL/TXNIP/PTGS2/NR5A2/ESRRG/TGFB2/SDC1/IL1RN/HNMT/NR4A2/CPS1/IGFBP2/OXTR/PPARG/NR1D2/THRB/RARB/TGFBR2/FOXP1/BCHE/PPARGC1A/IGFBP7/AREG/SPP1/LEF1/PGRMC2/MGARP/TLR2/PLPP1/NR2F1/CDO1/NR3C1/SLIT3/DUSP1/CREBRF/EDN1/PAQR8/FOXO3/CCN2/TCF21/GPER1/IL6/AQP1/PTN/MAOB/NKX3-1/STC1/NEFL/STAR/SFRP1/CYP7B1/HNF4G/KLF9/ANXA1/RORB/CTSV/NR4A3/PAPPA/ASS1/NOTCH1/TH/FIBIN/MDK/NR1H3/FOSL1/NPAS4/CCND1/PAK1/AKR1C3/DDIT4/A…	105
GO:0021545	cranial nerve development	22/3644	51/18670	9.78725e-05	0.00104386	0.000722565	EPHB2/SEMA3F/EPHB1/HES1/SLC1A3/TFAP2A/SEMA3A/PLXNA4/CHD7/LPAR1/NAV2/EGR2/PAX2/SLITRK6/SIX1/SIX4/SALL1/HOXB2/ATP8B1/MAFB/TBX1/ADARB1	22
GO:0090102	cochlea development	22/3644	51/18670	9.78725e-05	0.00104386	0.000722565	DVL1/VANGL2/KCNK3/GLI2/FRZB/EPHA4/HES1/GABRB2/SOBP/HEY2/POU3F4/EYA1/DCHS1/GATA3/PAX2/SLITRK6/SIX1/GABRB3/GABRA5/FZD2/SOX9/TBX1	22
GO:0098693	regulation of synaptic vesicle cycle	39/3644	112/18670	0.00010035	0.00106667	0.000738351	DVL1/RIMS3/RAB3B/DNM3/RAPGEF4/CSPG5/PLD1/NLGN1/SNCA/CAMK2A/RIMS1/CNR1/ADCY1/STX1A/MAGI2/CHRM2/DGKI/SYN1/CHRNA6/RIMS2/APBA1/GRIN3A/DNM1/NCS1/LRRK2/SYT1/PPFIA2/PCDH17/FGF14/APBA2/CHRNA5/STX1B/P2RX1/NLGN2/ADORA2B/GIT1/CDK5R1/CDH2/BRSK1	39
GO:1903510	mucopolysaccharide metabolic process	39/3644	112/18670	0.00010035	0.00106667	0.000738351	B3GALT6/FMOD/PRELP/IL1B/B3GNT7/CSPG5/HYAL1/HYAL2/ST3GAL6/CHST2/ABCC5/NDST3/NDNF/EGFLAM/VCAN/CHSY3/UST/HGF/CHST7/IDS/BGN/CSGALNACT1/ANGPT1/HAS2/ST3GAL1/B4GALT1/CEMIP2/CHST1/LUM/DCN/CHST11/B3GNT4/CSPG4/ACAN/CHSY1/CHST6/TGFB1/HAS1/PDGFB	39
GO:0003171	atrioventricular valve development	14/3644	26/18670	0.000100994	0.00106989	0.00074058	TGFB2/TGFBR2/SLIT3/SOX4/HEY2/TWIST1/TBX20/GATA4/HEY1/OLFM1/NOTCH1/DCHS1/ZFPM1/BMP2	14
GO:0030318	melanocyte differentiation	14/3644	26/18670	0.000100994	0.00106989	0.00074058	ZEB2/MREG/ADAMTS9/MITF/KIT/MEF2C/ENPP1/TYRP1/ADAMTS20/EDNRB/OCA2/MYO5A/BCL2/GNA11	14
GO:0003203	endocardial cushion morphogenesis	17/3644	35/18670	0.000101375	0.00107211	0.000742121	TGFB2/TGFBR2/ROBO2/MSX1/MSX2/HEY2/TWIST1/TBX20/NOS3/HEY1/NOTCH1/DCHS1/ACVRL1/NOG/TBX2/SOX9/BMP2	17
GO:0003176	aortic valve development	16/3644	32/18670	0.000104474	0.00110118	0.000762244	TNFRSF1B/ROBO2/SLIT3/HEY2/TWIST1/TBX20/ELN/NOS3/GATA4/NOTCH1/GATA3/TNFRSF1A/BMP4/SOX9/JAG1/TGFB1	16
GO:0003338	metanephros morphogenesis	16/3644	32/18670	0.000104474	0.00110118	0.000762244	KIF26B/SIX2/STAT1/HES1/GDNF/SMO/LGR4/WT1/PAX2/BMP4/FMN1/SALL1/LHX1/SOX9/LIF/WNT7B	16
GO:0070374	positive regulation of ERK1 and ERK2 cascade	65/3644	215/18670	0.000105126	0.0011062	0.000765715	JUN/CHI3L1/ACKR3/FGFR3/PDGFRA/KIT/FGG/PDGFC/HAND2/F2R/F2RL1/CSF1R/CD74/FGF18/FGFR4/TREM2/CCN2/AKAP12/PDGFA/GPER1/GPNMB/BMPER/CCL26/CD36/MIR221/MFHAS1/GATA4/PTK2B/ANGPT1/TEK/GLIPR2/MIR27B/TLR4/RAPGEF1/NOTCH1/HRAS/P2RY6/ARRB1/NOX4/PDGFD/CD4/TRPV4/TNFSF11/SPRY2/BMP4/CHRNA7/TNFAIP8L3/MAP2K1/SEMA7A/PYCARD/SERPINF2/CCL2/CCL7/CCL8/CCL13/CCR7/GAREM1/TNFRSF11A/BMP2/ABCA7/ICAM1/TGFB1/APOE/FPR2/PDGFB	65
GO:0046632	alpha-beta T cell differentiation	36/3644	101/18670	0.000106268	0.00111635	0.000772738	RUNX3/ITPKB/NLRP3/RSAD2/LOXL3/IL18R1/TGFBR2/FOXP1/NFKBIZ/BCL6/LEF1/PTGER4/IRF1/TCF7/ITK/CD83/PRDM1/MYB/IL6/FOXP3/ANXA1/IL18/ZBTB16/GATA3/STAT6/BATF/BCL11B/RORA/SPN/ZFPM1/STAT3/SMAD7/BCL2/JAK3/BCL3/RELB	36
GO:0042093	T-helper cell differentiation	24/3644	58/18670	0.000106778	0.00111983	0.000775149	NLRP3/LOXL3/IL18R1/FOXP1/NFKBIZ/BCL6/LEF1/PTGER4/MYB/IL6/FOXP3/ANXA1/IL18/GATA3/STAT6/BATF/RORA/SPN/ZFPM1/STAT3/SMAD7/JAK3/BCL3/RELB	24
GO:1901379	regulation of potassium ion transmembrane transport	33/3644	90/18670	0.000108552	0.00113654	0.000786719	AMIGO1/NOS1AP/RGS4/KCNIP3/DPP10/BIN1/KCNE4/KCNAB1/KLHL24/DLG1/KCNIP1/KCNMB1/TREM2/KCNH2/DPP6/WNK3/FHL1/FLNA/KCNS2/GAL/KCNE3/ANK3/KCNA1/ALG10B/AKAP6/NEDD4/KCNJ2/NEDD4L/NETO1/PRNP/KCNS1/KCNG1/KCNE1	33
GO:0043266	regulation of potassium ion transport	37/3644	105/18670	0.000112844	0.00117951	0.000816458	AMIGO1/NOS1AP/RGS4/ADORA1/KCNIP3/DPP10/BIN1/KCNE4/KCNAB1/KLHL24/DLG1/KCNIP1/KCNMB1/TREM2/GCK/KCNH2/NOS3/DPP6/WNK3/FHL1/FLNA/PTK2B/KCNS2/GAL/KCNE3/ANK3/KCNA1/ALG10B/AKAP6/NEDD4/KCNJ2/NEDD4L/NETO1/PRNP/KCNS1/KCNG1/KCNE1	37
GO:0062197	cellular response to chemical stress	97/3644	350/18670	0.000114259	0.00119232	0.000825327	ATP13A2/SESN2/SLC2A1/PRKAA2/JUN/LRRC8C/ARNT/NCF2/PTGS2/CYP1B1/EPAS1/DYSF/EIF2AK3/IL18RAP/NR4A2/SCN2A/NFE2L2/EFHD1/PPARG/ETV5/PPARGC1A/TLR6/PDGFRA/MAPK10/SNCA/SLC7A11/NME5/GPX3/MAPK13/FOXO3/NCOA7/PTPRK/MYB/MAP3K5/TNFAIP3/SOD2/PRKN/IL6/AQP1/CD36/HGF/MET/WNT16/GPR37/EZH2/NOS3/RGN/GATA4/PENK/TP53INP1/ANXA1/DAPK1/NR4A3/KLF4/TXN/TLR4/TRAF2/CAT/ALDH3B1/NOX4/PDGFD/AKR1C3/NET1/FAS/ANKRD2/PAX2/MGMT/BNIP3/M…	97
GO:0006936	muscle contraction	100/3644	363/18670	0.000115698	0.00120533	0.000834336	UTS2/HTR1D/PDE4B/NOS1AP/PTGS2/LMOD1/ADORA1/ATP2B4/SLC8A1/DYSF/ACTG2/BIN1/CALCRL/DES/KCNE4/OXTR/STAC/MYL3/FGF12/DLG1/MYL5/ADRA2C/KIT/TACR3/PDE5A/EDNRA/GUCY1A1/GDNF/ITGA1/ITGA2/PDE4D/F2R/HOMER1/SGCD/NKX2-5/DSP/EDN1/SRF/CCN2/GPER1/TBX20/DOCK4/CHRM2/KCNH2/FGF13/SLC6A8/FLNA/MYOM2/GATA4/STC1/SNTB1/KCNE3/CRYAB/PRKG1/TACR2/ACTA2/HTR7/PLCE1/ANKRD2/CACNA1C/KCNA1/KCNJ8/PKP2/ATP2B1/EDNRB/ARG2/BDKRB2/TMOD2/TP…	100
GO:0002687	positive regulation of leukocyte migration	43/3644	128/18670	0.000117134	0.00121827	0.000843288	TNFRSF14/CSF1/DYSF/IL1R1/IL12A/CXCL8/VEGFC/ITGA2/F2RL1/THBS4/CD74/EDN1/RIPOR2/TREM2/VEGFA/IL6/PTN/RARRES2/MOSPD2/PTK2B/DOCK8/MDK/FADD/PDGFD/THY1/CAMK1D/C3AR1/CMKLR1/TRPV4/MMP14/PGF/BDKRB1/SPN/PYCARD/CCL7/CCL8/CCR7/ELANE/ICAM1/PLVAP/TGFB1/FPR2/RAC2	43
GO:0001541	ovarian follicle development	23/3644	55/18670	0.000121909	0.00126584	0.000876217	INHBB/FOXL2/PTX3/KIT/EREG/BMPR1B/FOXC1/VEGFA/FOXO3/LFNG/INHBA/VGF/IMMP2L/PCYT1B/DMRTA1/GAS2/ARRB1/MMP19/MMP14/BCL2/CEBPB/AMH/ICAM1	23
GO:0061045	negative regulation of wound healing	29/3644	76/18670	0.000123596	0.00128124	0.00088688	AJAP1/DUSP10/PROC/SERPINE2/PROS1/PDGFRA/FGG/F12/EDN1/CD109/PDGFA/NOS3/SERPING1/UBASH3B/PRKG1/MYOZ1/PLAU/SH2B3/ABAT/ADAMTS18/WFDC1/SERPINF2/VTN/C1QTNF1/THBD/CEACAM1/PLAUR/APOE/PDGFB	29
GO:0031667	response to nutrient levels	131/3644	499/18670	0.00012421	0.00128548	0.000889815	MTHFR/ALPL/HMGCL/SESN2/SLC2A1/PCSK9/PRKAA2/OMA1/JUN/SGIP1/AMIGO1/IFI16/PTGS2/NUAK2/ATF3/PROX1/POMC/SLC8A1/BCL11A/EIF2AK3/IL1B/INHBB/KYNU/ACVR1C/NFE2L2/STAT1/CPS1/IGFBP2/PPARG/TGFBR2/BCHE/PPARGC1A/SPP1/SFRP2/ACSL1/NIM1K/ITGA2/STC2/CPEB4/PRL/HFE/SRF/CNR1/FOXO3/SESN1/MAP3K5/SLC22A3/CASTOR2/POR/PDK4/VGF/NAMPT/BMT2/CADPS2/PTN/PHEX/GATA4/STC1/STAR/SFRP1/PENK/GDAP1/TNFRSF11B/AQP3/CTSV/ABCA1/TNC/SLC27A4/…	131
GO:0090330	regulation of platelet aggregation	11/3644	18/18670	0.000125208	0.00129368	0.00089549	PDPN/SERPINE2/FGG/DMTN/UBASH3B/PRKG1/SH2B3/ABAT/ADAMTS18/C1QTNF1/CEACAM1	11
GO:0050766	positive regulation of phagocytosis	27/3644	69/18670	0.000127532	0.00131337	0.000909117	FCER1G/MERTK/IL1B/PPARG/PTX3/ITGA2/F2RL1/DOCK2/C4A/C4B/TREM2/CD36/RAPGEF1/IL15RA/CAMK1D/MFGE8/PYCARD/CYBA/ABR/MYO18A/CCL2/RAB31/ABCA7/C3/FPR2/BCR/IL2RB	27
GO:0055008	cardiac muscle tissue morphogenesis	27/3644	69/18670	0.000127532	0.00131337	0.000909117	TGFBR3/S1PR1/COL11A1/PROX1/TGFB2/MYL3/HEG1/NKX2-5/FOXC1/DSP/HEY2/TBX20/WNT2/MYOM2/NRG1/CHD7/ZFPM2/NOTCH1/PKP2/TPM1/FOXC2/ZFPM1/NOG/SMAD7/BMP2/MYLK2/TGFB1	27
GO:0001892	embryonic placenta development	32/3644	87/18670	0.000128056	0.00131445	0.000909869	GJB5/ARNT/VASH2/EPAS1/CASP8/HES1/LEF1/PLK4/MDFI/TFEB/PRDM1/HEY2/RSPO3/WNT2/NRK/HEY1/IGF2/CDKN1C/PHLDA2/KRT8/E2F7/HIF1A/VASH1/SPINT1/MAP2K1/NR2F2/KRT19/PLCD3/CEBPB/LIF/PDGFB/WNT7B	32
GO:0014068	positive regulation of phosphatidylinositol 3-kinase signaling	32/3644	87/18670	0.000128056	0.00131445	0.000909869	PIK3CD/TGFB2/PLXNB1/HCLS1/PDGFRA/KIT/PDGFC/PIK3R1/F2R/F2RL1/PDGFA/GPER1/HGF/RELN/WNT16/NKX3-1/ANGPT1/TEK/SEMA4D/CAT/PDGFD/IL18/UNC5B/NTF3/DCN/IRS2/NEDD4/IGF1R/MAZ/PIK3R5/SOX9/PDGFB	32
GO:0001890	placenta development	49/3644	152/18670	0.000131161	0.00134414	0.000930416	GJB5/ARNT/PTGS2/ETNK2/VASH2/EPAS1/CASP8/PPARG/MME/HES1/SPP1/LEF1/PLK4/ADAM19/STC2/MDFI/TFEB/PRDM1/HEY2/RSPO3/WNT2/PTN/NDP/NRK/STC1/HEY1/CTSV/IGF2/CDKN1C/PHLDA2/FOSL1/VDR/KRT8/E2F7/DCN/GJB2/HIF1A/VASH1/SPINT1/MAP2K1/NR2F2/HSD17B2/KRT19/PLCD3/PTGIS/CEBPB/LIF/PDGFB/WNT7B	49
GO:1905330	regulation of morphogenesis of an epithelium	56/3644	180/18670	0.000133421	0.00136506	0.000944902	DVL1/AJAP1/ARHGEF19/TACSTD2/CELSR2/VANGL2/SIX2/STAT1/FZD7/FOXP1/ETV5/SFRP2/GDNF/FGF1/VEGFA/RSPO3/PDGFA/MAGI2/HGF/SMURF1/WNT2/SMO/MIR221/GPC4/GPC3/FZD3/SFRP1/FZD6/ROR2/SAPCD2/LGR4/MDK/WNT11/FZD4/GATA3/PAX2/PRICKLE1/NTN4/BMP4/DACT1/SIX1/SIX4/FGF7/NKD1/LHX1/FZD2/HOXB7/NOG/TBX2/SMURF2/SOX9/TGFB1/ZNRF3/LIF/CELSR1/TIAM1	56
GO:0030517	negative regulation of axon extension	19/3644	42/18670	0.000134271	0.00137152	0.000949373	DRAXIN/SEMA6C/TRIM46/MAP2/SEMA3F/SEMA3B/SEMA6A/SEMA3A/SEMA3D/ARHGAP4/SEMA4D/SEMA6D/SEMA7A/SEMA4B/NTN1/CDK5R1/WNT3/SEMA6B/PTPRS	19
GO:0001701	in utero embryonic development	102/3644	373/18670	0.000134786	0.00137456	0.000951473	SLC25A34/GJB5/TIE1/CCDC24/STIL/CPT2/ARNT/ETNK2/SLC30A1/VASH2/APOB/EPAS1/GLI2/CASP8/TGFBR2/HEG1/TM4SF1/HES1/MSX1/SMIM14/PDGFRA/ADAMTS3/LEF1/PLK4/EDNRA/RBM46/HAND2/MAN2A1/DBN1/FOXC1/EDN1/MDFI/TFEB/SRF/VEGFA/PRDM1/HEY2/RSPO3/PNLDC1/TWIST1/WNT2/SMO/NOS3/XRCC2/NRK/AMOT/HCFC1/SOX17/CHD7/HEY1/ZFPM2/ANGPT1/APBA1/LMX1B/NOTCH1/IGF2/CDKN1C/PHLDA2/FOSL1/GATA3/ST8SIA6/SH3PXD2A/PLPP4/ACVRL1/KRT8/PTPRR/E2F7/CHS…	102
GO:0048711	positive regulation of astrocyte differentiation	9/3644	13/18670	0.000135239	0.00137471	0.000951579	ID2/BIN1/SERPINE2/HES1/IL6ST/NOTCH1/CLCF1/BMP2/LIF	9
GO:0072182	regulation of nephron tubule epithelial cell differentiation	9/3644	13/18670	0.000135239	0.00137471	0.000951579	OSR1/STAT1/WWTR1/FAT4/CD24/GATA3/PAX2/LHX1/LIF	9
GO:0045639	positive regulation of myeloid cell differentiation	33/3644	91/18670	0.000138746	0.00140808	0.000974681	CTNNBIP1/JUN/CSF1/CD101/ARNT/RAB7B/TRIM58/ID2/ACVR2A/STAT1/CASP8/HCLS1/PF4/LEF1/CD74/TREM2/FOXO3/SCIN/INHBA/MIR221/ROR2/FADD/CD4/TNFSF11/HIF1A/FOS/FES/EVI2B/STAT5B/STAT3/JAG1/TGFB1/LIF	33
GO:0002456	T cell mediated immunity	37/3644	106/18670	0.00014113	0.00142997	0.000989829	TNFRSF1B/CD1D/CD55/NLRP3/RSAD2/IL1R1/IL18R1/IL18RAP/IL1B/RFTN1/IL20RB/IL12A/DLG1/IL7R/HFE/BTN3A2/BTN3A3/HLA-A/HLA-E/HLA-B/MICA/MICB/RAET1E/RAET1G/IL6/FOXP3/TRAF2/FADD/IL18/GATA3/P2RX7/CTSH/SMAD7/JAG1/CD70/ICAM1/CEACAM1	37
GO:0008154	actin polymerization or depolymerization	63/3644	209/18670	0.000145968	0.00147552	0.00102136	KANK4/LMOD1/FMN2/PFN4/CAPG/NCK2/BIN1/HCLS1/DLG1/RICTOR/F2RL1/JMY/DBN1/CAP2/CARMIL1/SNX9/SCIN/ELN/CCL26/PPP1R9A/BAIAP2L1/ACTR3C/ARHGAP6/TMSB4X/TMSB15A/TMSB15B/PAK3/WASH6P/DMTN/PTK2B/WASHC1/ABITRAM/MICAL2/SPTBN2/EPS8/WASHC3/DIAPH3/SPTB/EVL/WHAMMP3/MAGEL2/FMN1/SPTBN5/TMOD2/CORO1A/PYCARD/CARMIL2/CCR7/BAIAP2/RAC3/ARHGAP28/FHOD3/PSTPIP2/PREX1/ICAM1/PLEKHG2/VASP/TMSB4Y/CDC42EP1/SH3BP1/PDXP/TRIOBP/BAIAP2…	63
GO:0035886	vascular smooth muscle cell differentiation	18/3644	39/18670	0.00014633	0.00147552	0.00102136	CTH/HES1/KIT/SRF/VEGFA/HEY2/SOD2/GPER1/MIR221/NOTCH1/PDCD4/MESP1/MYOCD/RAMP2/GATA6/NFATC2/COMP/PDGFB	18
GO:0048713	regulation of oligodendrocyte differentiation	18/3644	39/18670	0.00014633	0.00147552	0.00102136	TNFRSF1B/SLC45A3/DUSP10/ID2/DLX1/DLX2/PPARG/HES1/TLR2/ID4/DAAM2/TNFRSF21/PTN/NOTCH1/MDK/TENM4/ZNF365/ASPA	18
GO:0001885	endothelial cell development	24/3644	59/18670	0.000146956	0.00147946	0.00102408	GSTM3/F11R/IL1B/PROC/HEG1/ARHGEF26/PDE4D/F2RL1/COL23A1/VEGFA/MET/STC1/S1PR3/RAPGEF1/PDE2A/TNFRSF1A/RAPGEF3/CDH5/PECAM1/FASN/PTPRS/ICAM1/WNT7B/COL18A1	24
GO:0017156	calcium-ion regulated exocytosis	26/3644	66/18670	0.00014843	0.0014919	0.0010327	RIMS3/SYT6/ZP4/RAPGEF4/SYN2/RIMS1/SCIN/STX1A/CADPS2/TRPV6/RIMS2/NOTCH1/SYT13/SYT7/SYT12/SYT1/SCAMP5/CACNA1H/BAIAP3/DOC2A/STX1B/RPH3AL/CACNA1G/CBARP/UNC13A/SYT3	26
GO:2000738	positive regulation of stem cell differentiation	12/3644	21/18670	0.000150491	0.0015102	0.00104536	TACSTD2/TGFB2/NKX2-5/FOXC1/RBM24/PTN/GATA4/LTBP3/SOX5/BMP4/SOX9/GATA6	12
GO:0062013	positive regulation of small molecule metabolic process	46/3644	141/18670	0.000151787	0.00152077	0.00105268	PRKAA2/ARNT/PTGS2/SLC45A3/IL1B/PID1/HRH1/PPARG/PFKFB4/ZBTB20/PPARGC1A/SNCA/STARD4/FGF1/CD74/C1QTNF2/TREM2/GPER1/TWIST1/GCK/POR/NOS3/TMSB4X/RGN/STAR/HAS2/ANXA1/NR4A3/IGF2/NR1H3/P2RY6/PFKFB3/ABCD2/DYRK2/P2RX7/FOXO1/IRS2/HIF1A/RCVRN/ADORA2B/STAT3/PMAIP1/NTSR1/COMT/PDGFB/PPARA	46
GO:1903708	positive regulation of hemopoiesis	57/3644	185/18670	0.000155947	0.00155996	0.00107981	CTNNBIP1/RUNX3/JUN/CSF1/CD101/ARNT/RAB7B/DUSP10/ITPKB/NLRP3/TRIM58/ID2/IL1RL2/GLI2/ACVR2A/STAT1/CASP8/TGFBR2/NFKBIZ/HCLS1/IL12A/BCL6/PF4/LEF1/IL7R/CD74/FOXC1/CD83/TREM2/FOXO3/MYB/SCIN/INHBA/MIR221/FOXP3/ANXA1/ROR2/MDK/FADD/IL18/ZBTB16/GATA3/VSIR/CD27/CD4/TNFSF11/MMP14/HIF1A/FOS/FES/EVI2B/STAT5B/STAT3/JAG1/TNFSF9/TGFB1/LIF	57
GO:0050729	positive regulation of inflammatory response	49/3644	153/18670	0.000156881	0.00156115	0.00108063	FCER1G/PTGS2/VAMP8/IL1RL1/IL1B/IL17RC/HYAL2/NFKBIZ/AGTR1/TLR6/SNCA/MGST2/TLR2/TLR3/OSMR/PTGER4/ITGA2/IL6ST/TSLP/F12/HLA-E/MAPK13/TREM2/CNR1/IL6/FABP4/CCN4/TLR4/MDK/NEAT1/PDE2A/MMP8/IL18/PDCD4/TNFRSF1A/LRRK2/TRPV4/IL17D/TNFSF11/GPRC5B/NUPR1/ADORA2B/CCR7/TNFRSF11A/TGM2/CEBPB/CREB3L3/TICAM1/C3	49
GO:0010742	macrophage derived foam cell differentiation	17/3644	36/18670	0.000157307	0.00156115	0.00108063	CSF1/APOB/STAT1/PPARG/AGTR1/PF4/CD36/MSR1/ABCA1/NR1H3/IL18/PRKCH/ALOX15B/ITGB3/ABCA5/TGFB1/PPARA	17
GO:0030224	monocyte differentiation	17/3644	36/18670	0.000157307	0.00156115	0.00108063	CTNNBIP1/JUN/CSF1/IFI16/PPARG/FOXP1/MEF2C/CSF1R/CD74/VEGFA/CDK6/PIR/CD4/BMP4/FES/FASN/MYH9	17
GO:0090077	foam cell differentiation	17/3644	36/18670	0.000157307	0.00156115	0.00108063	CSF1/APOB/STAT1/PPARG/AGTR1/PF4/CD36/MSR1/ABCA1/NR1H3/IL18/PRKCH/ALOX15B/ITGB3/ABCA5/TGFB1/PPARA	17
GO:1903131	mononuclear cell differentiation	17/3644	36/18670	0.000157307	0.00156115	0.00108063	CTNNBIP1/JUN/CSF1/IFI16/PPARG/FOXP1/MEF2C/CSF1R/CD74/VEGFA/CDK6/PIR/CD4/BMP4/FES/FASN/MYH9	17
GO:0030098	lymphocyte differentiation	97/3644	353/18670	0.000160448	0.0015898	0.00110047	PIK3CD/RUNX3/LEPR/CD1D/FCER1G/SOX13/DUSP10/ITPKB/NLRP3/RSAD2/ID2/LOXL3/IL1RL2/IL18R1/MERTK/GLI2/FZD7/DOCK10/PLCL2/TGFBR2/CMTM7/FOXP1/NFKBIZ/IL12A/BCL6/RHOH/KIT/LEF1/IL7R/PTGER4/PIK3R1/CAMK4/IRF1/TCF7/EGR1/SPINK5/CD74/ITK/DOCK2/CD83/SOX4/SRF/PRDM1/MYB/LFNG/HDAC9/IL6/INHBA/FZD9/CDK6/DNAJB9/FOXP3/DOCK11/PTK2B/SFRP1/CHD7/IFNA1/IFNE/ANXA1/NRARP/MDK/CLCF1/FADD/IL18/ZBTB16/GATA3/FZD8/VSIR/CD27/LAG3/CD4/…	97
GO:0072503	cellular divalent inorganic cation homeostasis	129/3644	493/18670	0.000162214	0.00160477	0.00111083	PLCH2/GPR157/ATP13A2/PTGFR/LPAR3/MCOLN2/S1PR1/SV2A/ADORA1/ATP2B4/CD55/SLC30A1/KCNK3/TMEM178A/SLC8A1/SLC39A10/TRPM8/ACKR3/BOK/ITPR1/OXTR/AGTR1/PLCH1/PDE6B/CHRNA9/PDGFRA/SNCA/MCUB/EDNRA/PTGER4/PDE4D/F2RL2/F2R/F2RL1/PDE6A/STC2/EDN1/CNR1/CD24/GPER1/FZD9/CD36/TRPV6/RGN/LPAR4/ATP2B3/STC1/PTK2B/EPHX2/CHD7/TRPA1/JPH1/S1PR3/LPAR1/NCS1/CHRNA10/SAA1/P2RY6/GRM5/THY1/UBASH3B/CDH23/PLCE1/BNIP3/CACNA1C/CD4/C3AR…	129
GO:2000177	regulation of neural precursor cell proliferation	32/3644	88/18670	0.000163973	0.00161962	0.00112111	NES/BTG2/PROX1/ID2/GLI2/LIMS2/VEGFC/VEGFA/FOXO3/FZD9/SMO/PTN/SMARCD3/FLNA/FZD3/RAPGEF1/NOTCH1/CEND1/ILK/MDK/CDON/VAX1/LRRK2/GLI1/KDM2B/FOXO1/HIF1A/SPINT1/LHX1/CDH2/TGFB1/NF2	32
GO:0003181	atrioventricular valve morphogenesis	13/3644	24/18670	0.000165717	0.00163428	0.00113125	TGFB2/TGFBR2/SLIT3/SOX4/HEY2/TWIST1/GATA4/HEY1/OLFM1/NOTCH1/DCHS1/ZFPM1/BMP2	13
GO:0051966	regulation of synaptic transmission glutamatergic	27/3644	70/18670	0.000169364	0.00166513	0.00115261	PTGS2/ADORA1/SERPINE2/OXTR/GRM2/NLGN1/HOMER1/MEF2C/CNR1/RELN/DGKI/PTK2B/ROR2/SHANK2/GRM5/LRRK2/SYT1/NLGN2/CCL2/CACNG4/CDH2/UNC13A/TSHZ3/CACNG7/CACNG8/SHANK3/GRIK1	27
GO:0050707	regulation of cytokine secretion	63/3644	210/18670	0.000169375	0.00166513	0.00115261	TNFRSF14/TNFRSF1B/AIM2/NLRP3/IL1R2/IL1RL1/IL1A/IL1B/IFIH1/FN1/IL17RC/HYAL2/FOXP1/CD200/IL1RAP/TLR1/TLR6/BANK1/TLR2/PTGER4/F2R/F2RL1/TSLP/CD14/CSF1R/SERPINB1/TNFRSF21/IFNGR1/TNFAIP3/AKAP12/HDAC9/TWIST1/TMSB4X/FOXP3/ANGPT1/CCN4/GSDMD/CD274/DDX58/ANXA1/TLR4/SAA1/LGR4/MDK/C1QTNF4/LRRC32/MMP8/CASP1/CARD16/CADM1/GATA3/LRRK2/TRPV4/P2RX7/POSTN/ARG2/SCAMP5/PYCARD/ALOX15B/CCR7/IL27RA/SSC5D/MAPK11	63
GO:0003209	cardiac atrium morphogenesis	15/3644	30/18670	0.000171695	0.00167223	0.00115752	PROX1/TGFB2/HEG1/NSD2/NKX2-5/SOX4/HEY2/TBX20/WNT2/SMO/GATA4/NOTCH1/MESP1/ZFPM1/NOG	15
GO:0003413	chondrocyte differentiation involved in endochondral bone morphogenesis	15/3644	30/18670	0.000171695	0.00167223	0.00115752	MATN3/VIT/COL6A3/TGFBR2/COL7A1/COL21A1/COL12A1/SCARA3/MATN2/COL14A1/COL27A1/COCH/SOX9/COL6A1/COL6A2	15
GO:0009595	detection of biotic stimulus	15/3644	30/18670	0.000171695	0.00167223	0.00115752	CD1D/NLRP3/NLRC4/TLR1/TLR6/TLR2/CDHR2/C4B/TREM2/SRPX/LY96/TLR4/PAK1/SCARB1/SSC5D	15
GO:0010743	regulation of macrophage derived foam cell differentiation	15/3644	30/18670	0.000171695	0.00167223	0.00115752	CSF1/APOB/PPARG/AGTR1/PF4/CD36/MSR1/ABCA1/NR1H3/IL18/PRKCH/ALOX15B/ITGB3/ABCA5/PPARA	15
GO:0061082	myeloid leukocyte cytokine production	15/3644	30/18670	0.000171695	0.00167223	0.00115752	FCER1G/TGFB2/BCL6/SPON2/KIT/CD74/CD36/DDX58/NR4A3/TLR4/IRAK3/SEMA7A/GPRC5B/TICAM1/TGFB1	15
GO:0099068	postsynapse assembly	15/3644	30/18670	0.000171695	0.00167223	0.00115752	EPHB2/GAP43/NLGN1/IL1RAP/MAGI2/PTPRD/CEL/LRP4/SHANK2/NLGN2/CDH2/PTPRS/LRFN1/NLGN4Y/SHANK3	15
GO:0072659	protein localization to plasma membrane	75/3644	260/18670	0.000173242	0.00168469	0.00116615	ARHGEF16/EPHA2/EPHB2/RAB3B/F11R/FCER1G/EFR3B/PKDCC/RHOQ/VAMP8/VAMP5/KCNIP3/DPP10/LYPD1/PID1/RAMP1/STAC/EPHA3/NECTIN3/ZDHHC23/PLS1/TNIK/LRRC15/DLG1/NSG1/TSPAN5/FYB1/PIK3R1/SQSTM1/PACSIN1/TREM2/MRAP2/MAP7/GPER1/SMURF1/TSPAN33/DPP6/WNK3/FGF13/FLNA/SCRIB/DCHS1/SYTL2/GPR158/ANK3/TSPAN15/TSPAN14/TNFRSF1A/PKP2/CACNB3/KRT18/GRIP1/RILPL2/RILPL1/MMP14/PRKCH/RAB15/TTC7B/ANKRD9/MYO5A/RAB26/TMEM88/STAC2/JUP/R…	75
GO:0035710	CD4-positive alpha-beta T cell activation	33/3644	92/18670	0.000176265	0.00171144	0.00118466	RUNX3/CD55/NLRP3/RSAD2/LOXL3/IL18R1/TGFBR2/FOXP1/NFKBIZ/IL12A/BCL6/LEF1/PTGER4/CD83/MYB/IL6/FOXP3/CD274/ANXA1/IL18/GATA3/VSIR/STAT6/ARG2/BATF/RORA/SPN/ZFPM1/STAT3/SMAD7/JAK3/BCL3/RELB	33
GO:0034109	homotypic cell-cell adhesion	30/3644	81/18670	0.000178053	0.00172613	0.00119483	PDPN/PLPP3/SERPINE2/PDGFRA/SLC7A11/FGG/MEGF10/DSP/FLNA/DMTN/ZNF703/TSPAN32/ILK/FERMT3/UBASH3B/PRKG1/ANK3/PKP2/SH2B3/TNFSF11/ABAT/ADAMTS18/JUP/ITGB3/C1QTNF1/DSC2/COMP/CEACAM1/MYH9/CXADR	30
GO:0051250	negative regulation of lymphocyte activation	47/3644	146/18670	0.000184548	0.00178634	0.00123651	TNFRSF14/RUNX3/SOX11/ID2/PELI1/LOXL3/MERTK/PARP3/IL20RB/BCL6/DLG1/BANK1/PDE5A/IRF1/CD74/RIPOR2/HFE/MICA/TNFRSF21/TNFAIP3/GPNMB/INHBA/FOXP3/SFRP1/PAG1/CD274/PDCD1LG2/ANXA1/NRARP/MDK/GAL/LRRC32/VSIR/DLG5/LAG3/PAWR/BMP4/ARG2/SPN/SMAD7/PRNP/SDC4/CEBPB/JAK3/TGFB1/CEACAM1/SAMSN1	47
GO:0043491	protein kinase B signaling	77/3644	269/18670	0.000186993	0.00180721	0.00125096	PIK3CD/EPHA2/SESN2/PLK3/PIK3R3/F3/CHI3L1/XDH/MERTK/IL1B/HYAL2/HCLS1/DLG1/FGFR3/PDGFRA/KIT/EPGN/EREG/AREG/FGF5/HPSE/BANK1/RICTOR/PIK3R1/HBEGF/FGF1/FGF18/FGFR4/PDGFA/GPER1/MAGI2/HGF/MET/MIR221/FGF16/MFHAS1/GATA4/NKX3-1/NRG1/TSPYL5/ANGPT1/TEK/KLF4/TXN/RAPGEF1/IGF2/ILK/NOX4/SESN3/IL18/AKR1C2/AKR1C3/GATA3/RET/PAX2/INPP5F/SH2B3/TNFSF11/SPRY2/IRS2/F10/FGF7/TNFAIP8L3/IGF1R/MAZ/PIK3R5/CCL2/CCR7/SOX9/SLC9A…	77
GO:0030516	regulation of axon extension	34/3644	96/18670	0.000187819	0.00181241	0.00125455	DRAXIN/SEMA6C/TRIM46/MAP2/FN1/SEMA3F/SEMA3B/NKX6-1/SEMA6A/DBN1/SRF/VEGFA/SEMA3A/SEMA3D/PLXNA4/L1CAM/ARHGAP4/SEMA4D/OLFM1/ILK/PAK1/SEMA6D/ISLR2/SEMA7A/SEMA4B/TNFRSF12A/NTN1/TRPV2/CDK5R1/WNT3/SEMA6B/PTPRS/APOE/DSCAM	34
GO:2001057	reactive nitrogen species metabolic process	31/3644	85/18670	0.000193759	0.00186686	0.00129225	NOS1AP/PTGS2/ATP2B4/MARC1/CYP1B1/IL1B/CPS1/PTX3/TLR6/TLR2/EDN1/DDAH2/POR/CD36/NOS3/RGN/SLC7A2/PTK2B/CLU/KLF4/TLR4/ASS1/MMP8/GCH1/ARG2/RORA/NQO1/PTGIS/TICAM1/ICAM1/KLF2	31
GO:0048672	positive regulation of collateral sprouting	8/3644	11/18670	0.000195524	0.00187811	0.00130003	LPAR3/NGF/CRABP2/EFNA5/SEMA4D/BDNF/RND2/WNT3	8
GO:0060947	cardiac vascular smooth muscle cell differentiation	8/3644	11/18670	0.000195524	0.00187811	0.00130003	SRF/VEGFA/HEY2/GPER1/NOTCH1/MESP1/MYOCD/GATA6	8
GO:0035282	segmentation	35/3644	100/18670	0.000198574	0.00189192	0.00130959	OSR1/ZEB2/HOXD8/SEMA3F/LEF1/SFRP2/IRX2/IRX1/FOXC1/TBX18/LFNG/MEOX2/SEMA3A/XRCC2/NKX3-1/SFRP1/ROR2/NOTCH1/NRARP/WT1/EGR2/MYF6/TBX3/BMP4/MESP1/MESP2/PCSK6/NKD1/FOXF1/FOXC2/PLD6/LHX1/MEOX1/MAFB/DLL3	35
GO:0001946	lymphangiogenesis	10/3644	16/18670	0.000198769	0.00189192	0.00130959	PDPN/EPHA2/PROX1/ACVR2B/VEGFC/FOXC1/ACVRL1/VASH1/FOXC2/CCBE1	10
GO:0072109	glomerular mesangium development	10/3644	16/18670	0.000198769	0.00189192	0.00130959	EGR1/NOTCH1/WT1/PDGFD/ACTA2/BMP4/FOXC2/SERPINB7/GPR4/PDGFB	10
GO:0072176	nephric duct development	10/3644	16/18670	0.000198769	0.00189192	0.00130959	OSR1/EPHA4/EPHA7/GPC3/WNT11/GATA3/PAX2/BMP4/LHX1/GREB1L	10
GO:0072224	metanephric glomerulus development	10/3644	16/18670	0.000198769	0.00189192	0.00130959	OSR1/PDGFRA/EGR1/TCF21/LGR4/WT1/RET/PAX2/LHX1/PDGFB	10
GO:0097091	synaptic vesicle clustering	10/3644	16/18670	0.000198769	0.00189192	0.00130959	SYN2/NLGN1/MAGI2/PCLO/SYN1/PCDH17/NLGN2/CDH2/SYNDIG1/BRSK1	10
GO:0030073	insulin secretion	62/3644	207/18670	0.000199438	0.00189541	0.00131201	SLC2A1/ILDR2/VSNL1/IL1B/IL1RN/INHBB/ACVR1C/DPP4/RAPGEF4/KLF7/PTPRN/CAPN10/ITPR1/ACVR2B/ADRA2C/EPHA5/NKX6-1/SLC25A4/EFNA5/SOX4/TFAP2B/CNR1/PRKN/GPER1/ICA1/GCK/STX1A/PCLO/VGF/CFTR/PTPRN2/SFRP1/RIMS2/SYBU/CCN3/ANXA1/SYT7/GAL/ANO1/ARRB1/SIDT2/C2CD2L/GLUD1/RBP4/CACNA1C/ITPR2/RAPGEF3/IRS2/HIF1A/MYO5A/BAIAP3/ABAT/RPH3AL/NLGN2/GIP/MC4R/KCNG2/SNAP25/NNAT/CACNA1A/GIPR/TIAM1	62
GO:0002294	CD4-positive alpha-beta T cell differentiation involved in immune response	24/3644	60/18670	0.000199997	0.00189785	0.0013137	NLRP3/LOXL3/IL18R1/FOXP1/NFKBIZ/BCL6/LEF1/PTGER4/MYB/IL6/FOXP3/ANXA1/IL18/GATA3/STAT6/BATF/RORA/SPN/ZFPM1/STAT3/SMAD7/JAK3/BCL3/RELB	24
GO:0007179	transforming growth factor beta receptor signaling pathway	60/3644	199/18670	0.000205615	0.00194823	0.00134857	PRDM16/JUN/TGFBR3/F11R/FMOD/TGFB2/SOX11/TGFBRAP1/ACVR2A/ACVR1C/COL3A1/TGFBR2/ACVR2B/VEPH1/HTRA3/RASL11B/BMPR1B/SMAD1/HPGD/SNX25/FBN2/CD109/PTPRK/CITED2/PEG10/SMURF1/ZYX/ZNF703/HTRA4/ADAMTSL2/CDKN1C/DKK3/LTBP3/FAM89B/LRRC32/ITGA8/BAMBI/PBLD/ACVRL1/CHST11/SMAD9/LTBP2/FOS/ONECUT1/FURIN/VASN/TGFB1I1/CDH5/MYOCD/SMURF2/LDLRAD4/SMAD7/DUSP15/GDF5/PMEPA1/LRG1/ARHGEF18/LTBP4/TGFB1/USP9Y	60
GO:0043542	endothelial cell migration	78/3644	274/18670	0.000206428	0.00195299	0.00135186	PLEKHG5/EPHA2/PIK3R3/PLPP3/PTGS2/PROX1/AKT3/CYP1B1/DPP4/NFE2L2/SCG2/PPARG/ADAMTS9/FOXP1/VEGFC/MEF2C/FGF1/FGF18/EDN1/SRF/VEGFA/SASH1/MEOX2/HDAC9/BMPER/EPHB4/MET/PTN/NOS3/PRKX/TMSB4X/MIR221/FGF16/AMOT/LOXL2/STC1/PTK2B/ANGPT1/CCN3/ADGRB1/TEK/PRSS3/ANXA1/MIR27B/KLF4/DAB2IP/NOTCH1/GATA3/JCAD/MMRN2/ACVRL1/DCN/SCARB1/PRKD1/CLEC14A/BMP4/HIF1A/RHOJ/VASH1/GREM1/NR2F2/CDH13/FOXC2/SERPINF1/TNFSF12/JUP/ITGB3/…	78
GO:0032602	chemokine production	32/3644	89/18670	0.000208645	0.00196803	0.00136228	EPHA2/MCOLN2/ACKR1/IL1RL1/IL1B/FOXP1/APOD/CXCL6/TLR2/TLR3/F2RL1/TSLP/EGR1/CSF1R/CD74/TREM2/TWIST1/IL6/KLF4/TLR4/SIGIRR/IL18/TRPV4/POSTN/HIF1A/ARG2/PYCARD/ZFPM1/ALOX15B/ADORA2B/ELANE/TICAM1	32
GO:0061053	somite development	32/3644	89/18670	0.000208645	0.00196803	0.00136228	SOX11/LOXL3/ZEB2/FRZB/PPP2R3A/LEF1/SFRP2/FOXC1/TBX18/LFNG/MEOX2/SMO/XRCC2/NKX3-1/SFRP1/SCX/ROR2/NOTCH1/NRARP/WNT11/MYF6/SIX1/SIX4/MESP1/MESP2/NKD1/FOXF1/FOXC2/LHX1/MEOX1/NOG/DLL3	32
GO:0052547	regulation of peptidase activity	119/3644	452/18670	0.000219122	0.00206376	0.00142854	ATP13A2/SFN/IFI6/F3/NGF/ECM1/IFI16/AIM2/PTGS2/WNT9A/NLRP3/XDH/NLRC4/ANTXR1/EIF2AK3/BIN1/ACVR1C/CASP10/CASP8/FN1/EPHA4/SERPINE2/COL6A3/BOK/TIMP4/PPARG/COL7A1/PROS1/CSTA/FOXL2/PCOLCE2/LXN/SOX2/LAMP3/SNCA/LEF1/SFRP2/F2R/SPINK5/SERPINB1/SERPINB9/C4A/C4B/VEGFA/TFAP2B/CD109/EPHA7/CCN2/MAP3K5/GPER1/COL28A1/AQP1/POR/HGF/TFPI2/SSPO/ANOS1/RPS6KA3/TIMP1/GPC3/NKX3-1/ACER2/RECK/DAPK1/KLF4/CARD9/TRAF2/SERPING1…	119
GO:0071236	cellular response to antibiotic	47/3644	147/18670	0.000220629	0.00207484	0.00143621	PLA2G4A/CYP1B1/IL18RAP/NFE2L2/ADCY2/MEF2C/EFNA5/EGR1/KCNMB1/MAPK13/FOXO3/MYB/MAP3K5/TNFAIP3/IL6/AQP1/ADCY1/GNAI1/HGF/MET/CFTR/GPR37/EZH2/CLU/STAR/TP53INP1/ANXA1/NR4A3/KLF4/TXN/PDGFD/NET1/PAX2/BNIP3/ITPR2/DDX11/LRRK2/STAT6/PAWR/FOXO1/NQO1/RNF112/CCL7/SPHK1/KLF2/PDGFB/TRPM2	47
GO:0015718	monocarboxylic acid transport	51/3644	163/18670	0.000222396	0.00208833	0.00144555	MFSD2A/CPT2/PRKAA2/SLC16A4/SV2A/PLA2G4A/IL1B/ERFE/PPARG/SLCO2A1/SLC10A4/ACSL1/EMB/EDN1/CD36/CROT/SLC16A2/SLC6A8/FABP4/PLIN2/APBA1/ANXA1/SLC27A4/SLCO2B1/AKR1C1/SLC16A9/SLC16A12/ABCC2/P2RX7/TRPC4/TNFSF11/ABCC4/IRS2/BDKRB2/NMB/SLCO3A1/ABAT/ABCC3/ACE/SLC16A6/SLC9A3R1/SLC16A5/SLC16A3/ATP8B1/TNFRSF11A/NTSR1/CEACAM1/APOE/CPT1C/PLA2G3/PPARA	51
GO:0043647	inositol phosphate metabolic process	27/3644	71/18670	0.000222973	0.00209062	0.00144714	PLCH2/ITPKB/PLCL1/HRH1/PLCL2/PLCH1/SNCA/INPP4B/IP6K3/NUDT3/SYNJ2/GPER1/NUDT10/NUDT11/PTK2B/INPP5E/P2RY6/PLCE1/INPP5A/PLCB2/PLCD3/IMPA2/PLCB4/NTSR1/ISYNA1/ITPKC/INPP5J	27
GO:0010466	negative regulation of peptidase activity	75/3644	262/18670	0.00022448	0.00210161	0.00145474	SFN/IFI6/NGF/ECM1/IFI16/PTGS2/WNT9A/BIN1/SERPINE2/COL6A3/TIMP4/COL7A1/PROS1/CSTA/LXN/LAMP3/SNCA/LEF1/SFRP2/SPINK5/SERPINB1/SERPINB9/C4A/C4B/VEGFA/TFAP2B/CD109/COL28A1/AQP1/POR/HGF/TFPI2/SSPO/ANOS1/RPS6KA3/TIMP1/GPC3/RECK/KLF4/SERPING1/CST6/ARRB1/CARD16/CRYAB/SORL1/ANXA8L1/ANXA8/PAX2/CD27/PAPLN/SERPINA6/SERPINA1/SERPINA9/SERPINA5/SERPINA3/SPINT1/FURIN/WFDC1/DPEP1/SERPINF2/SERPINF1/VTN/SERPINB7/HMS…	75
GO:0032642	regulation of chemokine production	30/3644	82/18670	0.000228917	0.00213678	0.00147909	EPHA2/MCOLN2/ACKR1/IL1RL1/IL1B/APOD/CXCL6/TLR2/TLR3/F2RL1/TSLP/EGR1/CSF1R/CD74/TREM2/TWIST1/IL6/KLF4/TLR4/SIGIRR/TRPV4/POSTN/HIF1A/ARG2/PYCARD/ZFPM1/ALOX15B/ADORA2B/ELANE/TICAM1	30
GO:0046209	nitric oxide metabolic process	30/3644	82/18670	0.000228917	0.00213678	0.00147909	NOS1AP/PTGS2/ATP2B4/CYP1B1/IL1B/CPS1/PTX3/TLR6/TLR2/EDN1/DDAH2/POR/CD36/NOS3/RGN/SLC7A2/PTK2B/CLU/KLF4/TLR4/ASS1/MMP8/GCH1/ARG2/RORA/NQO1/PTGIS/TICAM1/ICAM1/KLF2	30
GO:0048645	animal organ formation	25/3644	64/18670	0.000231041	0.00215342	0.0014906	GLI2/TGFBR2/ROBO2/HES1/SPRY1/HAND2/GDNF/MEF2C/FGF1/CITED2/WNT2/SMARCD3/SOX17/EYA1/NOTCH1/WT1/PAX2/HOXC11/BMP4/SIX1/MAP2K1/MESP1/NOG/GATA6/BMP2	25
GO:0002793	positive regulation of peptide secretion	81/3644	288/18670	0.000241648	0.00224894	0.00155672	TNFRSF14/ATP13A2/AIM2/ADORA1/TGFB2/NLRP3/VSNL1/IL1RL1/IL1A/IL1B/IFIH1/CAPN10/IL17RC/HYAL2/IL1RAP/TLR1/NKX6-1/TLR2/FGG/VEGFC/PTGER4/F2R/F2RL1/TSLP/CD14/CSF1R/SOX4/HFE/HLA-E/TREM2/IFNGR1/AKAP12/GPER1/TWIST1/IL6/GCK/ACHE/CFTR/APLN/SYBU/GSDMD/CD274/DDX58/TLR4/SAA1/MDK/C1QTNF4/ANO1/ARRB1/MMP8/CASP1/EXPH5/CADM1/C2CD2L/GATA3/FRMD4A/GLUD1/RBP4/LRRK2/TRPV4/P2RX7/HCAR2/POSTN/TNFSF11/IRS2/HIF1A/SCAMP5/BAIAP…	81
GO:0001710	mesodermal cell fate commitment	11/3644	19/18670	0.000244891	0.00226118	0.00156519	SIX2/SMAD1/SFRP2/SOX17/EYA1/KLF4/PAX2/BMP4/MESP1/FOXC2/EYA2	11
GO:0036303	lymph vessel morphogenesis	11/3644	19/18670	0.000244891	0.00226118	0.00156519	PDPN/EPHA2/PROX1/ACVR2B/VEGFC/FOXC1/VEGFA/ACVRL1/VASH1/FOXC2/CCBE1	11
GO:0060231	mesenchymal to epithelial transition	11/3644	19/18670	0.000244891	0.00226118	0.00156519	SIX2/STAT1/FZD7/GDNF/SMO/WT1/GATA3/PAX2/BMP4/SALL1/LIF	11
GO:0098581	detection of external biotic stimulus	11/3644	19/18670	0.000244891	0.00226118	0.00156519	CD1D/NLRC4/TLR1/TLR6/TLR2/C4B/TREM2/LY96/TLR4/SCARB1/SSC5D	11
GO:0014066	regulation of phosphatidylinositol 3-kinase signaling	41/3644	124/18670	0.000245123	0.00226118	0.00156519	PIK3CD/TGFB2/SERPINE2/PLXNB1/HCLS1/PDGFRA/KIT/PDGFC/PIK3R1/F2R/F2RL1/IER3/PDGFA/GPER1/TWIST1/HGF/RELN/WNT16/NKX3-1/ANGPT1/TEK/SEMA4D/KLF4/DAB2IP/CAT/PDGFD/IL18/UNC5B/NTF3/DCN/IRS2/NEDD4/IGF1R/MAZ/PIK3R5/SOX9/SLC9A3R1/LIME1/CEACAM1/PIK3IP1/PDGFB	41
GO:0051101	regulation of DNA binding	41/3644	124/18670	0.000245123	0.00226118	0.00156519	CTNNBIP1/JUN/NGF/IFI16/SOX11/ID2/PPARG/HES1/MSX1/LEF1/HAND2/ITGA2/GZMA/MSX2/FOXC1/ID4/MDFI/HEY2/PRKN/TWIST1/SMO/TMSB4X/HEY1/KLF4/TXN/TAF10/CDCA5/MMP8/GATA3/HMGA2/CDT1/MYOCD/ZBTB7C/E2F1/MMP9/DOT1L/CEBPG/TGFB1/PLAUR/BCL3/LIF	41
GO:0062237	protein localization to postsynapse	20/3644	47/18670	0.000251016	0.00231215	0.00160048	KIF17/KIF5C/DLG1/NSG1/MAPK10/ADAM22/IQSEC2/GPC4/SCRIB/HRAS/RAPSN/KIF5A/GRIP1/GRIN2A/STX1B/CACNG4/GRIN2C/SNAP25/CACNG7/CACNG8	20
GO:0071805	potassium ion transmembrane transport	64/3644	217/18670	0.00025631	0.00235745	0.00163183	AMIGO1/KCNC4/KCNN3/HCN3/NOS1AP/RGS4/KCNH1/KCNK1/KCNK3/KCNIP3/DPP10/BIN1/KCNE4/SLC12A8/SLC9A9/KCNAB1/KLHL24/DLG1/SLC9A3/SLC1A3/HCN1/KCNIP1/KCNMB1/TREM2/AQP1/KCND2/KCNH2/DPP6/WNK3/FHL1/FLNA/KCNS2/KCNQ3/GAL/KCNE3/ANK3/KCNA1/KCNJ8/ABCC9/ALG10B/KCNH3/AKAP6/KCNH5/NEDD4/SLC24A1/KCNJ12/KCNJ2/NEDD4L/NETO1/KCNG2/PRNP/SNAP25/SLC24A3/KCNK15/KCNS1/KCNG1/HCN2/TMEM38A/KCNN1/KCNK6/KCNN4/KCNE1/KCNJ6/KCNJ15	64
GO:0051897	positive regulation of protein kinase B signaling	54/3644	176/18670	0.000257261	0.00235997	0.00163358	PIK3CD/F3/CHI3L1/HCLS1/FGFR3/PDGFRA/KIT/EPGN/EREG/AREG/FGF5/HPSE/RICTOR/PIK3R1/HBEGF/FGF1/FGF18/FGFR4/PDGFA/HGF/MET/MIR221/FGF16/MFHAS1/NRG1/TSPYL5/ANGPT1/TEK/TXN/IGF2/ILK/NOX4/IL18/AKR1C2/AKR1C3/GATA3/RET/TNFSF11/SPRY2/IRS2/F10/FGF7/TNFAIP8L3/IGF1R/MAZ/PIK3R5/CCR7/C1QTNF1/TGFB1/MEIS3/RASD2/RAC2/PDGFB/ITSN1	54
GO:0048566	embryonic digestive tract development	16/3644	34/18670	0.000257335	0.00235997	0.00163358	TGFB2/SOX11/ID2/PKDCC/SIX2/GLI2/RARB/PDGFRA/CXCL8/TCF7/TCF21/RARRES2/PCSK5/RBPMS2/SALL1/FOXF1	16
GO:0008593	regulation of Notch signaling pathway	36/3644	105/18670	0.000258394	0.00236622	0.00163791	NOTCH2NLA/TGFB2/DLX1/DLX2/ROBO2/BCL6/HES1/KIT/TSPAN5/MAML3/IL6ST/HEY2/LFNG/NOS3/TCIM/HEY1/CCN3/NOTCH1/NRARP/GAS2/ARRB1/GDPD5/TSPAN15/TSPAN14/NEURL1/POSTN/MMP14/DLK1/CHAC1/MESP1/STAT3/LLGL2/JAG1/NOTCH3/MFNG/TSPEAR	36
GO:0007519	skeletal muscle tissue development	50/3644	160/18670	0.000263306	0.00240769	0.00166661	BTG2/ATF3/SOX11/VAMP5/DNER/NR1D2/EPHB1/FOXL2/KCNAB1/HOMER1/MEF2C/MEGF10/PITX1/EGR1/RBM24/RIPOR2/COL19A1/BVES/POPDC3/TCF21/MEOX2/HDAC9/TWIST1/ELN/FOXP2/SMO/MYOM2/SOX17/SCX/NOTCH1/CDON/EGR2/MYOZ1/ANKRD2/NEURL1/VAX1/MYF6/DCN/SIX1/SIX4/FOS/NR2F2/NUPR1/MYOCD/BCL2/GPCPD1/MYLK2/TGFB1/TBX1/MAFF	50
GO:0002287	alpha-beta T cell activation involved in immune response	24/3644	61/18670	0.000269277	0.00244805	0.00169455	NLRP3/LOXL3/IL18R1/FOXP1/NFKBIZ/BCL6/LEF1/PTGER4/MYB/IL6/FOXP3/ANXA1/IL18/GATA3/STAT6/BATF/RORA/SPN/ZFPM1/STAT3/SMAD7/JAK3/BCL3/RELB	24
GO:0002293	alpha-beta T cell differentiation involved in immune response	24/3644	61/18670	0.000269277	0.00244805	0.00169455	NLRP3/LOXL3/IL18R1/FOXP1/NFKBIZ/BCL6/LEF1/PTGER4/MYB/IL6/FOXP3/ANXA1/IL18/GATA3/STAT6/BATF/RORA/SPN/ZFPM1/STAT3/SMAD7/JAK3/BCL3/RELB	24
GO:0006027	glycosaminoglycan catabolic process	24/3644	61/18670	0.000269277	0.00244805	0.00169455	AGRN/HSPG2/FUCA1/FMOD/PRELP/SDC1/CSPG5/HYAL1/HYAL2/HPSE/VCAN/GPC2/GPC4/GPC3/IDS/BGN/SDC2/CEMIP2/LUM/DCN/CSPG4/ACAN/SDC4/TGFB1	24
GO:0071384	cellular response to corticosteroid stimulus	24/3644	61/18670	0.000269277	0.00244805	0.00169455	NR3C1/CREBRF/EDN1/FOXO3/GPER1/AQP1/STC1/STAR/KLF9/ANXA1/ASS1/NPAS4/AKR1C3/DDIT4/ABCC2/ATP2B1/GJB2/FOXO1/PCK2/SERPINF1/DNMT3B/ICAM1/ZFP36/TGFB1	24
GO:0071260	cellular response to mechanical stimulus	29/3644	79/18670	0.000270402	0.00245472	0.00169916	SLC2A1/PTGS2/IL1B/CASP8/TMEM150C/TLR3/PTGER4/ITGA2/MAP3K1/IRF1/RIPOR2/AQP1/CASP2/SCX/TLR4/FADD/PDE2A/WNT11/CASP1/FAS/BNIP3/TNFRSF1A/CYBA/MAP3K14/KCNJ2/SOX9/PIEZO2/CNN2/TGFB1	29
GO:0071379	cellular response to prostaglandin stimulus	12/3644	22/18670	0.000272341	0.00246875	0.00170888	PRKAA2/PTGFR/APOB/PPARG/PTGER4/SFRP1/TNC/P2RY6/AKR1C2/AKR1C3/GNG2/PTGER2	12
GO:0034694	response to prostaglandin	15/3644	31/18670	0.000272888	0.00247015	0.00170985	PRKAA2/PTGFR/TGFBR3/APOB/PPARG/PTGER4/EDN1/SFRP1/TNC/P2RY6/AKR1C2/AKR1C3/GNG2/PTGER2/CCR7	15
GO:0007204	positive regulation of cytosolic calcium ion concentration	88/3644	319/18670	0.000273446	0.00247163	0.00171087	PLCH2/GPR157/PTGFR/LPAR3/MCOLN2/S1PR1/ATP2B4/CD55/SLC8A1/ACKR3/ITPR1/OXTR/AGTR1/PLCH1/CHRNA9/PDGFRA/SNCA/EDNRA/PTGER4/PDE4D/F2RL2/F2R/F2RL1/EDN1/CNR1/CD24/GPER1/CD36/TRPV6/LPAR4/PTK2B/CHD7/TRPA1/JPH1/S1PR3/LPAR1/CHRNA10/SAA1/P2RY6/THY1/UBASH3B/PLCE1/CACNA1C/CD4/C3AR1/ITPR2/CACNB3/CMKLR1/TRPV4/TPCN1/P2RX7/EDNRB/FAM155A/AKAP6/PTGER2/GPR65/BDKRB2/BDKRB1/PLCB2/MYO5A/CIB2/NMB/GRIN2A/CORO1A/JPH3/CYBA/C…	88
GO:0032609	interferon-gamma production	38/3644	113/18670	0.000276912	0.00249937	0.00173007	PDE4B/IL1R1/IL1RL1/IL18R1/IL18RAP/IL1B/AZI2/CD96/IL20RB/IL12A/TXK/TLR3/PDE4D/F2RL1/CD14/ITK/BTN3A2/HLA-DPA1/HLA-DPB1/INHBA/FOXP3/CD274/PDCD1LG2/TLR4/HRAS/FADD/IL18/GATA3/VSIR/SPN/PYCARD/IRF8/ZFPM1/CCR7/PRNP/IL27RA/CEBPG/BCL3	38
GO:0050714	positive regulation of protein secretion	76/3644	268/18670	0.000280844	0.00253123	0.00175212	TNFRSF14/ATP13A2/AIM2/TGFB2/NLRP3/VSNL1/IL1RL1/IL1A/IL1B/IFIH1/CAPN10/IL17RC/HYAL2/IL1RAP/TLR1/NKX6-1/TLR2/FGG/VEGFC/PTGER4/F2R/F2RL1/TSLP/CD14/CSF1R/SOX4/HLA-E/TREM2/IFNGR1/AKAP12/GPER1/TWIST1/IL6/GCK/ACHE/CFTR/SYBU/GSDMD/CD274/DDX58/TLR4/SAA1/MDK/C1QTNF4/ANO1/ARRB1/MMP8/CASP1/EXPH5/CADM1/C2CD2L/GATA3/FRMD4A/GLUD1/RBP4/LRRK2/TRPV4/P2RX7/HCAR2/POSTN/IRS2/HIF1A/SCAMP5/BAIAP3/ABAT/PYCARD/RPH3AL/NLG…	76
GO:0002691	regulation of cellular extravasation	14/3644	28/18670	0.000282687	0.00253878	0.00175735	IL1R1/BST1/PTGER4/RIPOR2/MDK/FADD/PDGFD/THY1/ABR/ELANE/ICAM1/IL27RA/PLVAP/BCR	14
GO:0003180	aortic valve morphogenesis	14/3644	28/18670	0.000282687	0.00253878	0.00175735	ROBO2/SLIT3/HEY2/TWIST1/TBX20/ELN/NOS3/GATA4/NOTCH1/GATA3/BMP4/SOX9/JAG1/TGFB1	14
GO:1902667	regulation of axon guidance	19/3644	44/18670	0.000283488	0.00253878	0.00175735	SEMA6C/SEMA3F/SEMA3B/FEZF2/SEMA6A/TUBB2B/VEGFA/SEMA3A/SEMA3D/PLXNA4/SEMA4D/PTPRO/SEMA6D/SEMA7A/SEMA4B/WNT3/SEMA6B/ZSWIM4/DSCAM	19
GO:0050927	positive regulation of positive chemotaxis	13/3644	25/18670	0.000283703	0.00253878	0.00175735	ARTN/F3/S1PR1/SCG2/CXCL8/VEGFC/ITGA2/F2RL1/VEGFA/NTF3/PGF/IL16/CDH13	13
GO:0060561	apoptotic process involved in morphogenesis	13/3644	25/18670	0.000283703	0.00253878	0.00175735	TNFRSF1B/TGFB2/LEF1/HAND2/NKX2-5/FOXC1/SCRIB/NOTCH1/CRYAB/PAX2/TNFRSF1A/VDR/FOXC2	13
GO:0002761	regulation of myeloid leukocyte differentiation	39/3644	117/18670	0.000284584	0.00254304	0.0017603	CTNNBIP1/JUN/CSF1/CD101/ID2/TMEM178A/CASP8/MITF/FOXP1/HCLS1/PF4/LEF1/TLR3/PIK3R1/CAMK4/CD74/TREM2/INHBA/CDK6/LRRC17/SFRP1/ROR2/TLR4/FADD/UBASH3B/CD4/TNFSF11/FOS/FES/ZFPM1/EVI2B/SIGLEC15/RASSF2/MAFB/CEBPB/FSTL3/TGFB1/CEACAM1/LIF	39
GO:0048675	axon extension	40/3644	121/18670	0.00029123	0.00259873	0.00179885	DVL1/DRAXIN/SEMA6C/TRIM46/MAP2/FN1/SEMA3F/SEMA3B/NKX6-1/SEMA6A/SLIT3/DBN1/SRF/VEGFA/AUTS2/SEMA3A/SEMA3D/PLXNA4/L1CAM/ARHGAP4/SEMA4D/OLFM1/ILK/PAK1/DCLK1/NDN/SEMA6D/ISLR2/SEMA7A/SEMA4B/TNFRSF12A/NTN1/TRPV2/ULK2/CDK5R1/WNT3/SEMA6B/PTPRS/APOE/DSCAM	40
GO:2000106	regulation of leukocyte apoptotic process	30/3644	83/18670	0.000292312	0.00260468	0.00180297	PIK3CD/FCER1G/ITPKB/MERTK/SLC39A10/FOXP1/HCLS1/BCL6/SLC7A11/IL7R/MEF2C/CD74/PIP/TSC22D3/DOCK8/CD274/CDKN2A/ANXA1/NR4A3/FADD/CD27/P2RX7/HCAR2/IRS2/BMP4/HIF1A/ARG2/AURKB/CCR7/JAK3	30
GO:0030038	contractile actin filament bundle assembly	34/3644	98/18670	0.000293916	0.00260788	0.00180518	ASAP3/TACSTD2/S1PR1/TMEFF2/LIMCH1/FHDC1/PTGER4/PIK3R1/PHACTR1/CARMIL1/SRF/CCN2/ELN/PPP1R9A/MET/ZYX/ARHGEF5/ARHGAP6/PTK2B/SFRP1/LPAR1/ARRB1/WNT11/PAK1/NOX4/FAM171A1/RAPGEF3/GPR65/EVL/TPM1/SERPINF2/ARHGAP28/SDC4/NF2	34
GO:0043149	stress fiber assembly	34/3644	98/18670	0.000293916	0.00260788	0.00180518	ASAP3/TACSTD2/S1PR1/TMEFF2/LIMCH1/FHDC1/PTGER4/PIK3R1/PHACTR1/CARMIL1/SRF/CCN2/ELN/PPP1R9A/MET/ZYX/ARHGEF5/ARHGAP6/PTK2B/SFRP1/LPAR1/ARRB1/WNT11/PAK1/NOX4/FAM171A1/RAPGEF3/GPR65/EVL/TPM1/SERPINF2/ARHGAP28/SDC4/NF2	34
GO:0050764	regulation of phagocytosis	34/3644	98/18670	0.000293916	0.00260788	0.00180518	FCER1G/C4BPB/DYSF/MERTK/IL1B/PPARG/PTX3/TLR2/ITGA2/F2RL1/DOCK2/C4A/C4B/TREM2/CD36/RAPGEF1/SYT7/IL15RA/CAMK1D/SCARB1/MFGE8/PYCARD/CYBA/ABR/MYO18A/CCL2/SPHK1/RAB31/ABCA7/C3/TGFB1/FPR2/BCR/IL2RB	34
GO:0002822	regulation of adaptive immune response based on somatic recombination of immune receptors built from immunoglobulin superfamily domains	46/3644	145/18670	0.00031178	0.00276248	0.0019122	TNFRSF1B/CD1D/FCER1G/C4BPB/NLRP3/RSAD2/LOXL3/IL1R1/IL1RL1/IL18R1/IL1B/PARP3/NFKBIZ/IL20RB/IL12A/BCL6/TFRC/NSD2/IL7R/MEF2C/HFE/HLA-A/HLA-E/HLA-B/TNFAIP3/IL6/FOXP3/CD274/ANXA1/TRAF2/CLCF1/FADD/IL18/GATA3/CD4/STAT6/P2RX7/TNFSF13B/EXOSC6/ATAD5/SMAD7/C3/IL27RA/JAK3/TGFB1/CEACAM1	46
GO:0010935	regulation of macrophage cytokine production	9/3644	14/18670	0.000312868	0.00276423	0.00191341	TGFB2/SPON2/CD74/CD36/TLR4/IRAK3/SEMA7A/GPRC5B/TGFB1	9
GO:0045651	positive regulation of macrophage differentiation	9/3644	14/18670	0.000312868	0.00276423	0.00191341	CSF1/ID2/CASP8/HCLS1/PF4/ROR2/FADD/TGFB1/LIF	9
GO:0060997	dendritic spine morphogenesis	23/3644	58/18670	0.000313297	0.00276423	0.00191341	DVL1/EPHB2/DNM3/EPHA4/DOCK10/KALRN/EPHB1/NLGN1/EPHB3/CTNND2/DBN1/PPP1R9A/RELN/PAK3/SHANK2/ZNF365/LRRK2/CDK5R1/BAIAP2/LZTS3/ARHGAP33/SHANK3/TIAM1	23
GO:0052548	regulation of endopeptidase activity	112/3644	425/18670	0.000317387	0.00279322	0.00193348	ATP13A2/SFN/IFI6/F3/NGF/IFI16/AIM2/PTGS2/WNT9A/NLRP3/XDH/NLRC4/EIF2AK3/BIN1/ACVR1C/CASP10/CASP8/EPHA4/SERPINE2/COL6A3/BOK/TIMP4/PPARG/COL7A1/PROS1/CSTA/FOXL2/LXN/SOX2/LAMP3/SNCA/LEF1/SFRP2/F2R/SPINK5/SERPINB1/SERPINB9/C4A/C4B/VEGFA/TFAP2B/CD109/EPHA7/CCN2/MAP3K5/GPER1/COL28A1/AQP1/POR/HGF/TFPI2/ANOS1/RPS6KA3/TIMP1/NKX3-1/ACER2/RECK/DAPK1/KLF4/CARD9/TRAF2/SERPING1/CST6/FADD/ARRB1/CASP4/CASP1/CARD1…	112
GO:0098815	modulation of excitatory postsynaptic potential	18/3644	41/18670	0.000317917	0.00279322	0.00193348	DVL1/RGS4/TMEM108/NLGN1/RIMS1/STX1A/RELN/PTK2B/RIMS2/SHANK2/LRRK2/CACNB3/CHRNA7/STX1B/NLGN2/BAIAP2/NETO1/SHANK3	18
GO:1902893	regulation of pri-miRNA transcription by RNA polymerase II	18/3644	41/18670	0.000317917	0.00279322	0.00193348	JUN/TGFB2/SMAD1/NR3C1/PRL/SRF/APLN/NFIB/WT1/BMP4/HIF1A/FOS/STAT3/SOX9/BMP2/TGFB1/PDGFB/PPARA	18
GO:0021510	spinal cord development	36/3644	106/18670	0.0003187	0.00279619	0.00193554	DRAXIN/DAB1/PROX1/SOX11/GDF7/VIT/LOXL3/GLI2/ROBO2/ZIC1/CHRD/NKX6-1/GDNF/SOX4/MDGA1/DAAM2/TBX20/RELN/SMO/PTN/ZC4H2/NEFL/PBX3/NOTCH1/GDPD5/DYNC2H1/HOXC10/GDF11/LHX1/PLXDC1/HOXB8/NOG/DCC/PTPRS/MPST/ADARB1	36
GO:0014909	smooth muscle cell migration	32/3644	91/18670	0.000331732	0.00290647	0.00201187	NFE2L2/PLXNA1/PPARGC1A/ITGA2/MEF2C/PDGFA/IGFBP3/DOCK4/MIR221/CCN3/HAS2/CCN4/NR4A3/LPAR1/ILK/MDK/P2RY6/PAK1/NOX4/PDGFD/SORL1/PRKG1/PLAU/POSTN/SEMA6D/TPM1/MYOCD/VTN/ITGB3/ACE/BCL2/PDGFB	32
GO:0006813	potassium ion transport	69/3644	240/18670	0.000341589	0.00298867	0.00206877	AMIGO1/KCNC4/KCNN3/HCN3/NOS1AP/RGS4/ADORA1/KCNH1/KCNK1/KCNK3/KCNIP3/DPP10/BIN1/KCNE4/SLC12A8/SLC9A9/KCNAB1/KLHL24/DLG1/SLC9A3/SLC1A3/HCN1/KCNIP1/KCNMB1/TREM2/AQP1/GCK/KCND2/KCNH2/NOS3/DPP6/WNK3/FHL1/FLNA/PTK2B/KCNS2/KCNQ3/GAL/KCNE3/ANK3/KCNA1/KCNJ8/ABCC9/ALG10B/KCNH3/CDK2/AKAP6/KCNH5/NEDD4/SLC24A1/KCNJ12/KCNJ2/NEDD4L/NETO1/KCNG2/PRNP/SNAP25/SLC24A3/KCNK15/KCNS1/KCNG1/HCN2/TMEM38A/KCNN1/KCNK6/KCNN…	69
GO:0007568	aging	88/3644	321/18670	0.000342227	0.00298919	0.00206912	TNFRSF1B/RAD54L/JUN/PRMT6/PTGS2/PRELP/AKT3/ID2/LIMS1/KYNU/NFE2L2/IGFBP2/TGFBR2/HYAL2/MME/BCL6/APOD/PPARGC1A/SNCA/TACR3/PDE4D/KCNMB1/EDN1/HMGA1/SRF/CGAS/CNR1/FOXO3/CCN2/FBXO5/SOD2/TWIST1/CDK6/PPP1R9A/NAMPT/WNT16/CASP2/RGN/TIMP1/LOXL2/PENK/CDKN2A/CTSV/ASS1/HRAS/TH/CDKN1C/ILK/CAT/SERPING1/GRM5/NOX4/CRYAB/PAX2/PDCD4/FOXM1/LRRK2/HMGA2/PAWR/ATP2B1/DCN/NUAK1/TBX3/GJB2/EDNRB/COL4A2/ARG2/FOS/VASH1/MAP2K1/…	88
GO:0042698	ovulation cycle	26/3644	69/18670	0.0003426	0.00298919	0.00206912	TGFB2/PTPRN/OXTR/TIMP4/ROBO2/PTX3/PDGFRA/EREG/BMPR1B/EGR1/SLIT3/FOXO3/INHBA/PTN/CASP2/NOS3/HAS2/GAS2/MDK/ARRB1/FZD4/MMP19/NCOR2/SERPINF1/AMH/HAS1	26
GO:0010632	regulation of epithelial cell migration	81/3644	291/18670	0.000345281	0.00300839	0.00208242	EPHA2/PLPP3/TACSTD2/JUN/PTGS2/PROX1/TGFB2/DUSP10/AKT3/NFE2L2/PPARG/TGFBR2/HYAL1/ADAMTS9/FOXP1/VEGFC/ITGA2/MEF2C/HBEGF/FGF1/FGF18/EDN1/VEGFA/SASH1/MEOX2/HDAC9/BMPER/SEMA3A/MET/PTN/NOS3/TMSB4X/MIR221/FGF16/STC1/PTK2B/ANGPT1/ENPP2/HAS2/ADGRB1/TEK/GLIPR2/ANXA1/MIR27B/KLF4/EPB41L4B/DAB2IP/NOTCH1/GATA3/JCAD/PBLD/MMRN2/ACVRL1/PTPRR/DCN/SCARB1/PRKD1/BMP4/HIF1A/RHOJ/VASH1/EVL/FGF7/CTSH/NR2F2/FOXC2/SERPINF…	81
GO:0097061	dendritic spine organization	29/3644	80/18670	0.000345963	0.00301016	0.00208365	DVL1/EPHB2/DNM3/ZNF804A/EPHA4/DOCK10/KALRN/EPHB1/NLGN1/EPHB3/CTNND2/HOMER1/DBN1/PPP1R9A/RELN/PAK3/SHANK2/ZNF365/LRRK2/CHRNA7/IGF1R/CDK5R1/BAIAP2/LZTS3/PRNP/ARHGAP33/APOE/SHANK3/TIAM1	29
GO:0055010	ventricular cardiac muscle tissue morphogenesis	20/3644	48/18670	0.000352019	0.00305829	0.00211696	TGFBR3/COL11A1/PROX1/TGFB2/MYL3/HEG1/NKX2-5/FOXC1/DSP/HEY2/NRG1/CHD7/ZFPM2/NOTCH1/PKP2/TPM1/FOXC2/NOG/SMAD7/TGFB1	20
GO:0051590	positive regulation of neurotransmitter transport	17/3644	38/18670	0.000353441	0.00305829	0.00211696	RAB3B/VAMP8/NLGN1/SNCA/CNR1/PRKN/GPER1/STX1A/APLN/TACR2/SYT1/P2RX7/TNFSF11/BAIAP3/STX1B/NTSR1/UNC13A	17
GO:0071604	transforming growth factor beta production	17/3644	38/18670	0.000353441	0.00305829	0.00211696	PTGS2/TGFB2/ITGB6/CD200/CD24/MYB/FOXP3/LAPTM4B/LTBP3/WNT11/LRRC32/LUM/HIF1A/FURIN/SERPINF2/GATA6/SERPINB7	17
GO:1902742	apoptotic process involved in development	17/3644	38/18670	0.000353441	0.00305829	0.00211696	TNFRSF1B/TGFB2/ROBO2/LEF1/HAND2/MEGF10/SLIT3/NKX2-5/FOXC1/XKR6/SCRIB/NOTCH1/CRYAB/PAX2/TNFRSF1A/VDR/FOXC2	17
GO:0097120	receptor localization to synapse	22/3644	55/18670	0.000363771	0.00314334	0.00217583	KIF17/KIF5C/NLGN1/DLG1/NSG1/MAPK10/DBN1/ADAM22/RELN/IQSEC2/GPC4/SCRIB/HRAS/CNIH2/KIF5A/GRIP1/STX1B/CACNG4/NETO1/SNAP25/CACNG7/CACNG8	22
GO:1902904	negative regulation of supramolecular fiber organization	45/3644	142/18670	0.000369726	0.00319041	0.00220841	TACSTD2/KANK4/S1PR1/LMOD1/PFN4/CAPG/TMEFF2/MAP2/MAP6D1/SNCA/CARMIL1/PRKN/SCIN/PPP1R9A/MET/ARHGAP6/TMSB4X/TMSB15A/TMSB15B/FGF13/DMTN/CLU/STMN2/CAMSAP1/SPTBN2/CRYAB/EPS8/NAV3/SPTB/SPTBN5/TMOD2/HDGFL3/BMERB1/CORO1A/CDH5/CARMIL2/ARHGAP28/FHOD3/CLIP3/APOE/EML2/TMSB4Y/INPP5J/TRIOBP/SHANK3	45
GO:0042542	response to hydrogen peroxide	46/3644	146/18670	0.000370306	0.00319096	0.00220879	JUN/TXNIP/SDC1/CYP1B1/SLC8A1/IL18RAP/NFE2L2/STAT1/AREG/DUSP1/MAPK13/FOXO3/MYB/MAP3K5/TNFAIP3/IL6/AQP1/HGF/MET/GPR37/EZH2/PTK2B/STAR/TRPA1/ANXA1/NR4A3/KLF4/TXN/CAT/FOSL1/PDGFD/CRYAB/NET1/PAX2/BNIP3/LRRK2/STAT6/PAWR/FOXO1/GNAO1/NQO1/RNF112/SPHK1/BCL2/KLF2/TRPM2	46
GO:0014910	regulation of smooth muscle cell migration	30/3644	84/18670	0.000370806	0.00319096	0.00220879	NFE2L2/PLXNA1/PPARGC1A/ITGA2/MEF2C/PDGFA/IGFBP3/DOCK4/MIR221/HAS2/CCN4/NR4A3/LPAR1/ILK/MDK/P2RY6/PAK1/NOX4/PDGFD/SORL1/PRKG1/PLAU/POSTN/SEMA6D/TPM1/MYOCD/VTN/ACE/BCL2/PDGFB	30
GO:0018958	phenol-containing compound metabolic process	35/3644	103/18670	0.000378813	0.00325541	0.00225341	NPR1/TGFB2/EPAS1/ZEB2/NR4A2/PNKD/SNCA/TACR3/SLC7A11/HAND2/RNF180/GCNT4/MOXD1/PRKN/GPR37/MAOA/MAOB/STAR/TG/TYRP1/TH/TYR/GATA3/GCH1/DIO2/OCA2/MYO5A/FAH/ABAT/GRIN2A/SULT1A2/SULT1A1/PNMT/BCL2/COMT	35
GO:0060070	canonical Wnt signaling pathway	91/3644	335/18670	0.000382774	0.00328495	0.00227386	DVL1/DRAXIN/PLPP3/LGR6/WNT9A/SDC1/TCF7L1/LYPD6/NR4A2/FRZB/FZD7/IGFBP2/LIMD1/MITF/ZBED2/WWTR1/SOX2/LEF1/SFRP2/CTNND2/ZBED3/TCF7/EGR1/NKX2-5/TMEM170B/SOX4/DAAM2/TBX18/FOXO3/RSPO3/PRKN/HECW1/FZD9/WNT2/NDP/GPC3/FZD3/ZNF703/SFRP1/SOX17/FZD6/RECK/ROR2/KLF4/DAB2IP/RAPGEF1/NOTCH1/NRARP/ILK/DKK3/LGR4/MDK/LRP4/WNT11/FZD4/GATA3/BAMBI/FZD8/BICC1/WNT5B/PTPRO/LRRK2/PRICKLE1/GLI1/FZD10/FOXO1/DACT1/GREM1/MESP1/A…	91
GO:0036293	response to decreased oxygen levels	99/3644	370/18670	0.000389568	0.0033387	0.00231106	AGTRAP/MTHFR/SLC2A1/PLK3/AK4/TGFBR3/ARNT/PTGS2/ADORA1/TGFB2/EGLN1/FMN2/KCNK3/SLC8A1/EPAS1/HK2/NR4A2/DPP4/SCN2A/NFE2L2/ITPR1/OXTR/TGFBR2/LIMD1/PLOD2/PPARGC1A/NDNF/MGARP/EDNRA/TLR2/VEGFC/ITGA2/EGR1/KCNMB1/STC2/CPEB4/EDN1/SRF/VEGFA/CD24/FOXO3/CCN2/MYB/CITED2/TWIST1/AQP1/CHCHD2/NAMPT/KCND2/PTN/LOXL2/NKX3-1/STC1/PTK2B/SFRP1/PENK/TEK/AQP3/NOTCH1/TH/CAT/PAK1/NOX4/CARD16/CRYAB/DDIT4/PLAU/PDLIM1/BNIP3/ITP…	99
GO:0034103	regulation of tissue remodeling	31/3644	88/18670	0.000393727	0.00336516	0.00232938	LEPR/S1PR1/TFRC/SPP1/HAND2/THBS4/CSF1R/TNFAIP3/IL6/GPNMB/PDK4/SFRP1/TNFRSF11B/MDK/SYT7/LTBP3/IL18/UBASH3B/VDR/TMEM119/P2RX7/TNFSF11/GREM1/ABR/ITGB3/SIGLEC15/MC4R/TNFRSF11A/TGFB1/CEACAM1/BCR	31
GO:0106027	neuron projection organization	31/3644	88/18670	0.000393727	0.00336516	0.00232938	DVL1/EPHB2/DNM3/ZNF804A/EPHA4/DOCK10/KALRN/EPHB1/NLGN1/EPHB3/CTNND2/HOMER1/DBN1/PPP1R9A/RELN/PAK3/SHANK2/ZNF365/ABCD2/LRRK2/CHRNA7/MAP1A/IGF1R/CDK5R1/BAIAP2/LZTS3/PRNP/ARHGAP33/APOE/SHANK3/TIAM1	31
GO:0035988	chondrocyte proliferation	10/3644	17/18670	0.000398226	0.00339438	0.0023496	SIX2/FGFR3/BMPR1B/CCN2/STC1/MMP16/CCN3/HMGA2/MMP14/COMP	10
GO:0061298	retina vasculature development in camera-type eye	10/3644	17/18670	0.000398226	0.00339438	0.0023496	CYP1B1/ACVR2B/PDGFRA/NDP/ROM1/FZD4/ACVRL1/HIF1A/RHOJ/LAMA1	10
GO:0048701	embryonic cranial skeleton morphogenesis	19/3644	45/18670	0.0004016	0.0034185	0.0023663	TBX15/PRRX1/SIX2/DLX2/TGFBR2/PDGFRA/MEF2C/TFAP2A/TWIST1/MMP16/CHST11/MMP14/BMP4/SIX1/SIX4/IRX5/FOXC2/LHX1/TBX1	19
GO:1904888	cranial skeletal system development	25/3644	66/18670	0.000402944	0.00342529	0.002371	TBX15/PRRX1/TGFB2/SIX2/DLX2/TGFBR2/PDGFRA/MEF2C/MSX2/TFAP2A/TWIST1/INSIG1/MMP16/COLEC10/CHST11/MMP14/BMP4/SIX1/SIX4/FOXN3/IRX5/FOXC2/LHX1/TGFB1/TBX1	25
GO:0019935	cyclic-nucleotide-mediated signaling	62/3644	212/18670	0.000406054	0.00344242	0.00238285	GPR3/ADGRB2/PTGFR/ADGRL4/NPR1/GPR161/ATP2B4/RAPGEF4/CALCRL/RAMP1/PEX5L/ADRA2C/ADGRL3/EPHA5/PF4/ADCY2/PTGER4/PDE4D/ADGRB3/CGAS/MRAP2/ADGRG6/GPER1/AQP1/ADCY1/GNAI1/CD36/PCLO/ADGRG2/PTK2B/RIMS2/ADGRB1/ABCA1/LPAR1/LGR4/GAL/PDE2A/PRKG1/PTHLH/RAPGEF3/EDNRB/AKAP6/GNG2/PTGER2/GPR65/ADORA2B/RAMP2/GIP/SOX9/SLC9A3R1/GNAL/MC4R/ADRA1D/TBXA2R/ADGRE5/ADGRE2/APLP1/APOE/GIPR/PTGIR/RASD2/PDE9A	62
GO:0071219	cellular response to molecule of bacterial origin	62/3644	212/18670	0.000406054	0.00344242	0.00238285	TNFRSF1B/PDE4B/CD55/NLRP3/CMPK2/IL1B/IL1RN/PLSCR4/IL12A/SPON2/PPARGC1A/TLR1/TLR6/CXCL8/CXCL6/PF4V1/CXCL1/PF4/CXCL5/CXCL3/CXCL2/TLR2/PDE4D/MEF2C/CD14/TREM2/TNFAIP3/SASH1/IL6/CD36/NOS3/STAR/LY96/CD274/PDCD1LG2/ABCA1/TLR4/DAB2IP/ASS1/ADAMTS13/SIGIRR/NR1H3/CASP1/CARD16/IL18/SGMS1/ABCC2/PDCD4/SCARB1/EDNRB/LITAF/PYCARD/IRF8/CCL2/BPI/CEBPB/TBXA2R/TICAM1/ICAM1/ZFP36/TGFB1/BCR	62
GO:0019216	regulation of lipid metabolic process	108/3644	410/18670	0.000408749	0.00346059	0.00239543	PIK3R3/CPT2/PRKAA2/VAV3/PTGS2/ADORA1/SLC45A3/PROX1/ARV1/ID2/APOB/NPAS2/IL1B/ERFE/PPARG/NR1D2/ABHD5/ZBTB20/AGTR1/APOD/FGFR3/PPARGC1A/PDGFRA/KIT/IGFBP7/SNCA/ACSL1/PLPP1/PIK3R1/STARD4/EGR1/FGF1/CD74/C1QTNF2/FGFR4/TNFRSF21/ME1/CNR1/PDGFA/GPER1/TWIST1/POR/CD36/PDK4/RARRES2/SMARCD3/INSIG1/RGN/ASAH1/PTK2B/EPHX2/STAR/WASHC1/PLIN2/TEK/ANXA1/MIR27B/NR4A3/ABCA1/KLF4/DAB2IP/DKK3/NR1H3/LGALS12/GAL/RAB38/SORL1…	108
GO:0010951	negative regulation of endopeptidase activity	71/3644	250/18670	0.000417038	0.00352602	0.00244072	SFN/IFI6/NGF/IFI16/PTGS2/WNT9A/BIN1/SERPINE2/COL6A3/TIMP4/COL7A1/PROS1/CSTA/LXN/LAMP3/SNCA/LEF1/SFRP2/SPINK5/SERPINB1/SERPINB9/C4A/C4B/VEGFA/TFAP2B/CD109/COL28A1/AQP1/POR/HGF/TFPI2/ANOS1/RPS6KA3/TIMP1/RECK/KLF4/SERPING1/CST6/ARRB1/CARD16/CRYAB/SORL1/ANXA8L1/ANXA8/PAX2/CD27/PAPLN/SERPINA6/SERPINA1/SERPINA9/SERPINA5/SERPINA3/SPINT1/FURIN/WFDC1/DPEP1/SERPINF2/SERPINF1/VTN/SERPINB7/HMSD/SLPI/WFDC3/MM…	71
GO:0001952	regulation of cell-matrix adhesion	39/3644	119/18670	0.000419165	0.00353924	0.00244988	AJAP1/RCC2/CSF1/LIMS1/EPHA3/BCL6/APOD/BST1/LIMCH1/PIK3R1/EFNA5/VEGFA/CD36/CDK6/ARHGAP6/DMTN/PTK2B/PLEKHA2/SFRP1/ACER2/CDKN2A/TEK/NINJ1/ILK/THY1/PLAU/ACVRL1/POSTN/MMP14/FMN1/ONECUT1/CDH13/CCR7/JUP/BCL2/JAG1/SDC4/DAPK3/NF2	39
GO:0048841	regulation of axon extension involved in axon guidance	15/3644	32/18670	0.000421489	0.00354932	0.00245685	SEMA6C/SEMA3F/SEMA3B/SEMA6A/VEGFA/SEMA3A/SEMA3D/PLXNA4/SEMA4D/SEMA6D/SEMA7A/SEMA4B/WNT3/SEMA6B/DSCAM	15
GO:0061384	heart trabecula morphogenesis	15/3644	32/18670	0.000421489	0.00354932	0.00245685	TGFBR3/S1PR1/TGFB2/HEG1/NKX2-5/SRF/HEY2/ADGRG6/NRG1/CHD7/HEY1/TEK/NOTCH1/RBP4/NOG	15
GO:0021766	hippocampus development	29/3644	81/18670	0.000439605	0.00369692	0.00255902	MFSD2A/DAB1/BTG2/ATP2B4/PROX1/ZEB2/DLX1/DLX2/FEZF2/TMEM108/EPHA5/LEF1/DCLK2/ID4/SRF/CDK6/RELN/SMO/EZH2/FGF13/NEFL/NR4A3/MDK/FEZ1/KIRREL3/KCNA1/CDK5R1/PTPRS/NF2	29
GO:0070588	calcium ion transmembrane transport	87/3644	319/18670	0.000441843	0.00371077	0.00256861	PLCH2/CACHD1/PDE4B/MCOLN2/NOS1AP/ATP2B4/SLC8A1/DYSF/TMEM37/BIN1/SESTD1/TRPM8/ITPR1/STAC/CACNA2D3/PLCH1/CHRNA9/SNCA/MCUB/PDE4D/F2R/GPER1/TRPV6/RGN/ATP2B3/MICU3/PTK2B/CHD7/TRPA1/JPH1/GEM/TRPM3/TRPM6/GRIN3A/NCS1/CHRNA10/PDE2A/P2RY6/KCNE3/THY1/UBASH3B/PLCE1/CACNA1C/ITPR2/CACNB3/ATP2B1/TRPV4/TPCN1/P2RX7/TRPC4/FGF14/FAM155A/AKAP6/HSPA2/BDKRB1/CHRNA7/PLCB2/MYO5A/SLC24A1/CACNA1H/GRIN2A/CORO1A/ORAI3/PKD1L…	87
GO:0010002	cardioblast differentiation	11/3644	20/18670	0.00044834	0.00373944	0.00258845	TGFB2/NKX2-5/SRF/GATA4/NRG1/NOTCH1/PRICKLE1/GREM1/MYOCD/TBX2/GATA6	11
GO:0042474	middle ear morphogenesis	11/3644	20/18670	0.00044834	0.00373944	0.00258845	PRRX1/OSR1/SIX2/MSX1/EDN1/INSIG1/EYA1/OSR2/SIX1/NOG/TBX1	11
GO:0048745	smooth muscle tissue development	11/3644	20/18670	0.00044834	0.00373944	0.00258845	PROX1/OSR1/COL3A1/TIPARP/DLG1/SRF/FOXP2/ITGA8/BMP4/SIX1/SOX9	11
GO:0072234	metanephric nephron tubule development	11/3644	20/18670	0.00044834	0.00373944	0.00258845	OSR1/POU3F3/STAT1/WWTR1/HES1/FAT4/LGR4/PAX2/SOX9/LIF/WNT7B	11
GO:0021602	cranial nerve morphogenesis	14/3644	29/18670	0.000448828	0.00373944	0.00258845	EPHB2/SEMA3F/EPHB1/TFAP2A/SEMA3A/PLXNA4/EGR2/PAX2/SIX1/HOXB2/ATP8B1/MAFB/TBX1/ADARB1	14
GO:0060441	epithelial tube branching involved in lung morphogenesis	14/3644	29/18670	0.000448828	0.00373944	0.00258845	VANGL2/SPRY1/HHIP/WNT2/TNC/DLG5/SPRY2/BMP4/CTSH/ESRP2/FOXF1/SOX9/LAMA1/CELSR1	14
GO:0034599	cellular response to oxidative stress	83/3644	302/18670	0.000455223	0.0037877	0.00262186	ATP13A2/SESN2/PRKAA2/JUN/ARNT/NCF2/CYP1B1/EPAS1/IL18RAP/NR4A2/NFE2L2/ETV5/PPARGC1A/TLR6/PDGFRA/SNCA/SLC7A11/NME5/GPX3/MAPK13/FOXO3/NCOA7/PTPRK/MYB/MAP3K5/TNFAIP3/SOD2/PRKN/IL6/AQP1/CD36/HGF/MET/WNT16/GPR37/EZH2/NOS3/RGN/GATA4/PENK/TP53INP1/ANXA1/DAPK1/NR4A3/KLF4/TXN/TLR4/TRAF2/CAT/ALDH3B1/NOX4/PDGFD/AKR1C3/NET1/ANKRD2/PAX2/MGMT/BNIP3/MGST1/LRRK2/CDK2/STAT6/PAWR/GJB2/FOXO1/PRKD1/GCH1/HIF1A/FOS/FBL…	83
GO:0032957	inositol trisphosphate metabolic process	13/3644	26/18670	0.000466412	0.00386298	0.00267397	PLCH2/ITPKB/PLCL1/HRH1/PLCL2/PLCH1/GPER1/PTK2B/P2RY6/PLCE1/PLCB2/PLCD3/PLCB4	13
GO:0050926	regulation of positive chemotaxis	13/3644	26/18670	0.000466412	0.00386298	0.00267397	ARTN/F3/S1PR1/SCG2/CXCL8/VEGFC/ITGA2/F2RL1/VEGFA/NTF3/PGF/IL16/CDH13	13
GO:0099560	synaptic membrane adhesion	13/3644	26/18670	0.000466412	0.00386298	0.00267397	NTNG1/NLGN1/IL1RAP/EFNA5/MDGA1/LRRC4/GPC4/PTPRD/LRRC4C/PCDH17/LRFN5/PTPRS/LRFN3	13
GO:0043409	negative regulation of MAPK cascade	55/3644	184/18670	0.000467043	0.00386298	0.00267397	CAMK2N1/EPHB2/RGS4/ATF3/DUSP10/DUSP2/IL1B/HYAL2/DUSP7/MECOM/DLG1/CHRNA9/SPRY1/SFRP2/F2RL1/SEMA6A/SH3RF2/DUSP1/PRKN/GPER1/MIR221/SPRY3/DUSP4/SFRP1/KLF4/TLR4/DAB2IP/RAPGEF1/DUSP8/CHRNA10/MAPK8IP1/ARRB1/SORL1/DUSP5/PDCD4/CASC2/FOXM1/LMO3/C1QL4/IRAK3/PTPRR/SH2B3/P2RX7/FOXO1/SPRY2/NDRG2/BMP4/DACT1/IGF1R/SLC9A3R1/SPRED3/APOE/NF2/LIF/TIMP3	55
GO:0002028	regulation of sodium ion transport	30/3644	85/18670	0.000467377	0.00386298	0.00267397	NKAIN1/PCSK9/ATP2B4/OSR1/SLC8A1/HECW2/SERPINE2/KLHL24/FGF12/DLG1/GLRX/NKX2-5/NKAIN2/HECW1/NOS3/WNK3/PTPN3/STOM/FXYD6/ANK3/PKP2/P2RX7/NEDD4/SLC9A3R1/NEDD4L/NETO1/SNTA1/NKAIN4/TGFB1/SIK1	30
GO:0032959	inositol trisphosphate biosynthetic process	12/3644	23/18670	0.000468576	0.00386298	0.00267397	PLCH2/PLCL1/HRH1/PLCL2/PLCH1/GPER1/PTK2B/P2RY6/PLCE1/PLCB2/PLCD3/PLCB4	12
GO:0072215	regulation of metanephros development	12/3644	23/18670	0.000468576	0.00386298	0.00267397	STAT1/WWTR1/FAT4/GDNF/EGR1/PDGFA/WT1/RET/PAX2/BMP4/LIF/PDGFB	12
GO:0031668	cellular response to extracellular stimulus	75/3644	268/18670	0.000471398	0.00388115	0.00268655	SESN2/SLC2A1/PCSK9/PRKAA2/JUN/AMIGO1/IFI16/PTGS2/NUAK2/ATF3/BCL11A/EIF2AK3/INHBB/NR4A2/NFE2L2/PPARG/SFRP2/NIM1K/CPEB4/HFE/SRF/SESN1/MAP3K5/CASTOR2/PDK4/NAMPT/BMT2/CADPS2/PTN/PHEX/SFRP1/PENK/GDAP1/GSDMD/AQP3/CTSV/TNC/SIPA1/FOSL1/SESN3/SIK2/AKR1C3/FAS/GABARAPL1/LRRK2/VDR/CACNB3/ATP2B1/MAP1LC3B2/P2RX7/POSTN/FOXO1/DNAJC15/PRKD1/FOS/CIB2/FES/CYBA/ASGR1/MYH13/MYOCD/ADORA2B/BRIP1/WIPI1/BAIAP2/DSC2/PMAIP…	75
GO:0043367	CD4-positive alpha-beta T cell differentiation	27/3644	74/18670	0.000484487	0.00396334	0.00274344	RUNX3/NLRP3/RSAD2/LOXL3/IL18R1/FOXP1/NFKBIZ/BCL6/LEF1/PTGER4/CD83/MYB/IL6/FOXP3/ANXA1/IL18/GATA3/STAT6/BATF/RORA/SPN/ZFPM1/STAT3/SMAD7/JAK3/BCL3/RELB	27
GO:0086003	cardiac muscle cell contraction	27/3644	74/18670	0.000484487	0.00396334	0.00274344	PDE4B/NOS1AP/ADORA1/BIN1/KCNE4/FGF12/DLG1/PDE4D/SGCD/DSP/KCNH2/FGF13/FLNA/GATA4/STC1/KCNE3/CACNA1C/KCNJ8/PKP2/JUP/GJC1/CACNA1G/KCNJ2/DSC2/NEDD4L/SNTA1/KCNE1	27
GO:0003337	mesenchymal to epithelial transition involved in metanephros morphogenesis	8/3644	12/18670	0.000485796	0.00396334	0.00274344	SIX2/STAT1/GDNF/SMO/PAX2/BMP4/SALL1/LIF	8
GO:0072178	nephric duct morphogenesis	8/3644	12/18670	0.000485796	0.00396334	0.00274344	OSR1/EPHA4/EPHA7/GPC3/GATA3/PAX2/BMP4/LHX1	8
GO:0097104	postsynaptic membrane assembly	8/3644	12/18670	0.000485796	0.00396334	0.00274344	EPHB2/NLGN1/MAGI2/CEL/LRP4/NLGN2/CDH2/NLGN4Y	8
GO:1902337	regulation of apoptotic process involved in morphogenesis	8/3644	12/18670	0.000485796	0.00396334	0.00274344	TNFRSF1B/TGFB2/FOXC1/NOTCH1/PAX2/TNFRSF1A/VDR/FOXC2	8
GO:2001053	regulation of mesenchymal cell apoptotic process	8/3644	12/18670	0.000485796	0.00396334	0.00274344	MSX1/MSX2/POU3F4/PAX2/HIF1A/SOX9/GDF5/TBX1	8
GO:0060113	inner ear receptor cell differentiation	22/3644	56/18670	0.000489819	0.00399097	0.00276257	MYCL/VANGL2/SLC4A7/HES1/FAT4/GABRB2/RIPOR2/HEY2/SCRIB/NOTCH1/MYO7A/CDH23/SLITRK6/BMP4/GABRB3/GABRA5/FZD2/SLC9A3R1/ATP8B1/JAG1/SDC4/TRIOBP	22
GO:0051495	positive regulation of cytoskeleton organization	65/3644	226/18670	0.000492876	0.00401068	0.00277621	NES/LMOD1/PROX1/FMN2/ANKRD53/NCK2/BIN1/HCLS1/DLG1/LIMCH1/SYNPO2/PLK4/RICTOR/F2RL1/JMY/EDN1/CARMIL1/CCN2/SNX9/SCIN/CCL26/BAIAP2L1/MET/ARHGEF5/ACTR3C/FLNA/WASH6P/PTK2B/SFRP1/STMN2/WASHC1/TEK/LPAR1/HRAS/WNT11/PAK1/NOX4/NTF3/RAPGEF3/NAV3/TRPV4/P2RX7/CENPJ/GPR65/EVL/WHAMMP3/MAGEL2/FMN1/TPM1/FES/CORO1A/PYCARD/CARMIL2/SERPINF2/CDK5R1/CCR7/BAIAP2/RAC3/SDC4/ICAM1/VASP/NF2/CDC42EP1/PDXP/BAIAP2L2	65
GO:0033273	response to vitamin	32/3644	93/18670	0.000515388	0.00418303	0.00289551	MTHFR/ALPL/PTGS2/KYNU/PPARG/BCHE/SPP1/ITGA2/STC2/PTN/PHEX/GATA4/STC1/SFRP1/PENK/GDAP1/AQP3/TNC/CAT/CCND1/TYR/MGMT/CD4/VDR/ATP2B1/POSTN/FES/BRIP1/DNMT3B/CYP24A1/CDKN2D/TGFB1	32
GO:0051668	localization within membrane	32/3644	93/18670	0.000515388	0.00418303	0.00289551	AGRN/DVL1/RFTN1/NLGN1/ETV5/DLG1/SLC7A11/GLRB/REEP2/DOCK2/CD24/FZD9/MAGI2/RELN/PTN/INSIG1/FLNA/SCRIB/MUSK/LRP4/CNIH2/THY1/RILPL2/RILPL1/CDH13/CACNG4/CDH2/TGFB1/APOE/CACNG7/CACNG8/SHANK3	32
GO:0014065	phosphatidylinositol 3-kinase signaling	46/3644	148/18670	0.000517638	0.00419587	0.0029044	PIK3CD/TGFB2/SERPINE2/NYAP2/PLXNB1/HCLS1/PDGFRA/KIT/PDGFC/PIK3R1/F2R/F2RL1/EDN1/IER3/PDGFA/GPER1/TWIST1/HGF/NYAP1/RELN/WNT16/NKX3-1/ANGPT1/TEK/SEMA4D/KLF4/DAB2IP/CAT/PDGFD/IL18/GATA3/UNC5B/NTF3/DCN/IRS2/LTK/NEDD4/IGF1R/MAZ/PIK3R5/SOX9/SLC9A3R1/LIME1/CEACAM1/PIK3IP1/PDGFB	46
GO:0030316	osteoclast differentiation	33/3644	97/18670	0.000535595	0.00433025	0.00299741	EPHA2/CSF1/FCER1G/TMEM178A/MITF/FOXP1/TFRC/TLR3/PIK3R1/CAMK4/CSF1R/TREM2/CD109/OSTM1/FAM20C/SNX10/LRRC17/GPC3/SFRP1/CCN4/TLR4/UBASH3B/SH3PXD2A/TNFSF11/FOS/SIGLEC15/TNFRSF11A/RASSF2/MAFB/CEBPB/FSTL3/EFNA2/TGFB1	33
GO:0048709	oligodendrocyte differentiation	33/3644	97/18670	0.000535595	0.00433025	0.00299741	TNFRSF1B/SLC45A3/DUSP10/SOX11/ID2/DLX1/DLX2/BOK/PPARG/HES1/PRDM8/NKX6-1/TLR2/ID4/DAAM2/TNFRSF21/PTN/PLP1/CLU/NRG1/LPAR1/NOTCH1/MDK/MYRF/TENM4/ZNF365/BNIP3/TRPC4/ASPA/VTN/CNTNAP1/SOX9/TGFB1	33
GO:0030178	negative regulation of Wnt signaling pathway	61/3644	210/18670	0.000545706	0.00440633	0.00305008	DVL1/CTNNBIP1/DRAXIN/TRABD2B/TRABD2A/FRZB/IGFBP2/LIMD1/WWTR1/SOX2/CXXC4/SFRP2/EGR1/NKX2-5/TMEM170B/MDFI/TBX18/FOXO3/PRKN/HECW1/GRB10/GPC3/SFRP1/SOX17/FZD6/ROR2/BARX1/DAB2IP/RAPGEF1/NOTCH1/DKK3/MDK/LRP4/WNT11/BICC1/WNT5B/PTPRO/PRICKLE1/GLI1/SHISA2/FOXO1/DACT1/GREM1/MESP1/AXIN1/NKD1/HIC1/TMEM88/IGFBP4/NOG/SOX9/SLC9A3R1/APCDD1/CDH2/BMP2/TLE6/TLE2/APOE/DACT3/ZNRF3/KREMEN1	61
GO:0002673	regulation of acute inflammatory response	19/3644	46/18670	0.000560141	0.00451708	0.00312674	FCER1G/PTGS2/ADORA1/NLRP3/IL1B/PPARG/IL20RB/OSMR/IL6ST/F12/HLA-E/CNR1/IL6/TNFSF11/EDNRB/CCR7/TNFRSF11A/CREB3L3/C3	19
GO:0060563	neuroepithelial cell differentiation	21/3644	53/18670	0.00057081	0.00459722	0.00318221	MYCL/SOX11/SLC4A7/HES1/LEF1/SOX4/RIPOR2/HEY2/FAM20C/SCRIB/NOTCH1/WNT11/MYO7A/SLITRK6/B9D1/SLC9A3R1/CDH2/BMP2/JAG1/CEBPB/TRIOBP	21
GO:0030947	regulation of vascular endothelial growth factor receptor signaling pathway	16/3644	36/18670	0.00057376	0.00460327	0.0031864	ARNT/IL1B/VEGFC/FGF18/VEGFA/GRB10/DAB2IP/FZD4/MMRN2/ITGA5/HIF1A/NEDD4/TMEM204/VTN/ITGB3/CADM4	16
GO:0071634	regulation of transforming growth factor beta production	16/3644	36/18670	0.00057376	0.00460327	0.0031864	PTGS2/TGFB2/ITGB6/CD200/CD24/MYB/FOXP3/LAPTM4B/WNT11/LRRC32/LUM/HIF1A/FURIN/SERPINF2/GATA6/SERPINB7	16
GO:2000310	regulation of NMDA receptor activity	16/3644	36/18670	0.00057376	0.00460327	0.0031864	EPHB2/NLGN1/DLG1/PPARGC1A/CRHBP/MEF2C/RELN/GRIA3/NEFL/PTK2B/DAPK1/CNIH2/GRIA4/GRIN2A/CCL2/RGS9	16
GO:0010469	regulation of signaling receptor activity	51/3644	169/18670	0.00057711	0.00462424	0.00320091	EPHB2/PCSK9/ADORA1/CNIH3/NCK2/LYPD1/LYPD6B/LYPD6/NLGN1/KLHL24/DLG1/ZFYVE28/ADRA2C/PPARGC1A/EPGN/EREG/PDE4D/CRHBP/HOMER1/MEF2C/HFE/NPTX2/RELN/GRIA3/NEFL/PTK2B/LYNX1/DAPK1/PHLDA2/DKK3/CNIH2/SHANK2/IL18BP/GRIA4/PLAU/NEURL1/GPRC5A/GREM1/GRIN2A/SHISA9/NLGN2/CCL2/NOG/RGS9/CACNG4/NPTX1/NETO1/CACNG7/CACNG8/NPTXR/SHANK3	51
GO:0050954	sensory perception of mechanical stimulus	50/3644	165/18670	0.000585033	0.00467322	0.00323482	COL11A1/PAX3/SERPINE2/ESPNL/THRB/LRIG1/CHRNA9/KIT/SLC1A3/ITGA2/GABRB2/TFAP2A/RIPOR2/SOBP/SLC26A4/POU3F4/CHD7/EYA1/TRPA1/BARHL1/EPS8L2/TH/CHRNA10/NAV2/MYO7A/FZD4/CDH23/KCNA1/CACNB3/OTOGL/GJB2/SPRY2/SLITRK6/COCH/SIX1/GABRB3/GABRA5/HOMER2/MYO15A/ASIC2/SLC9A3R1/PIEZO2/ATP8B1/ICAM1/CDKN2D/EML2/TBX1/TRIOBP/KCNE1/TSPEAR	50
GO:0060291	long-term synaptic potentiation	30/3644	86/18670	0.000585454	0.00467322	0.00323482	EPHB2/ADORA1/EPHA4/SERPINE2/MME/NLGN1/NSG1/SNCA/SQSTM1/ADCY1/PPP1R9A/RELN/PTN/PTK2B/SYT12/SHANK2/NRGN/CHRNA7/SLC24A1/GRIN2A/CALB2/MPP2/GIP/GRIN2C/PRNP/SNAP25/TSHZ3/APOE/GRIN2D/SHANK3	30
GO:0070542	response to fatty acid	30/3644	86/18670	0.000585454	0.00467322	0.00323482	HMGCL/PRKAA2/PTGFR/TGFBR3/PTGS2/APOB/CPS1/PID1/PPARG/PPARGC1A/TLR2/ACSL1/PTGER4/EDN1/CCN2/CD36/PDK4/SFRP1/GLDC/TNC/ASS1/CAT/P2RY6/AKR1C2/AKR1C3/GNG2/PTGER2/CCR7/E2F1/GIPR	30
GO:0007584	response to nutrient	63/3644	219/18670	0.000592237	0.00472136	0.00326814	MTHFR/ALPL/HMGCL/AMIGO1/PTGS2/SLC8A1/BCL11A/IL1B/KYNU/STAT1/IGFBP2/PPARG/TGFBR2/BCHE/SPP1/SFRP2/ACSL1/ITGA2/STC2/SRF/CNR1/CASTOR2/POR/PTN/PHEX/GATA4/STC1/STAR/SFRP1/PENK/GDAP1/TNFRSF11B/AQP3/ABCA1/TNC/SLC27A4/ASS1/CAT/CCND1/TYR/AKR1C3/MGMT/CD4/VDR/ATP2B1/P2RX7/POSTN/CIB2/FES/NQO1/CYBA/P2RX1/BRIP1/BAIAP2/LIPG/DNMT3B/CYP24A1/TBXA2R/CDKN2D/TGFB1/GIPR/P2RX6/PDXP	63
GO:0007613	memory	38/3644	117/18670	0.000600994	0.00477904	0.00330807	NGF/PTGS2/SCN2A/OXTR/HRH1/KALRN/CAMK4/HRH2/SRF/CNR1/ADCY1/RELN/PTN/FGF13/MUSK/BRINP1/TH/BDNF/MDK/FEN1/NPAS4/ITGA8/SORCS3/NTF3/ITGA5/CHRNA7/MAP1A/GRIN2A/JPH3/SERPINF1/GIP/NETO1/PRNP/CEBPB/ABCA7/APOE/COMT/SHANK3	38
GO:0051153	regulation of striated muscle cell differentiation	38/3644	117/18670	0.000600994	0.00477904	0.00330807	RGS4/PROX1/FZD7/MSX1/MEF2C/NKX2-5/EDN1/RBM24/RIPOR2/HDAC9/EZH2/MORF4L2/NRG1/CCN3/ADGRB1/PLPP7/NOTCH1/BDNF/PAK1/ANKRD2/BHLHE41/MYF6/TMEM119/NEK5/MMP14/AKAP6/BMP4/GREM1/MESP1/MYOCD/BCL2/BMP2/NFATC2/RBM38/TGFB1/TBX1/PPARA/SIK1	38
GO:0050773	regulation of dendrite development	46/3644	149/18670	0.000609288	0.00483888	0.00334949	DNM3/MARK1/BCL11A/HECW2/EPHA4/KALRN/TNIK/NLGN1/MEF2C/DBN1/PACSIN1/ADGRB3/TMEM106B/HECW1/PPP1R9A/CUX1/RELN/PTN/EZH2/PAK3/LZTS1/SDC2/PTPRD/SEMA4D/LPAR1/DAB2IP/ILK/SHANK2/CAMK1D/DLG5/NEURL1/KNDC1/LRRK2/NEDD4/CDK5R1/BAIAP2/DCC/NEDD4L/LZTS3/PREX1/PTPRS/ARHGAP33/APOE/SHANK3/TIAM1/ITSN1	46
GO:0009799	specification of symmetry	41/3644	129/18670	0.000615544	0.00488238	0.0033796	NBL1/STIL/VANGL2/DISP1/DYNC2LI1/ACVR2A/TGFBR2/ACVR2B/CCDC39/PITX2/HAND2/MEF2C/NKX2-5/DAAM2/SRF/CITED2/TBX20/SMO/ZIC3/GATA4/SOX17/LRRC6/PCSK5/NOTCH1/MICAL2/DYNC2H1/ARMC4/BICC1/TBX3/BMP4/HIF1A/GREM1/MESP1/PCSK6/DNAAF1/FOXF1/GAS8/TBX2/CFAP53/CCDC151/TBX1	41
GO:0035115	embryonic forelimb morphogenesis	15/3644	33/18670	0.00063423	0.00501793	0.00347343	CRABP2/WNT9A/OSR1/EN1/MSX1/MSX2/TFAP2A/TWIST1/OSR2/RECK/ALX4/CACNA1C/TBX3/WNT3/ZNF358	15
GO:0061036	positive regulation of cartilage development	15/3644	33/18670	0.00063423	0.00501793	0.00347343	PKDCC/BMPR1B/SMAD1/FGF18/POR/LOXL2/SCX/MDK/ZBTB16/SOX5/ACVRL1/BMP4/SOX9/BMP2/GDF5	15
GO:0042088	T-helper 1 type immune response	18/3644	43/18670	0.000642004	0.00507304	0.00351158	IL1R1/IL1RL1/IL18R1/IL18RAP/IL1B/IL12A/LEF1/ANXA1/TLR4/HRAS/IL18BP/IL18/STAT6/SPN/IL27RA/JAK3/BCL3/RELB	18
GO:0070365	hepatocyte differentiation	9/3644	15/18670	0.00064658	0.00509638	0.00352773	PROX1/FRZB/CPS1/ITGA2/ANXA1/TAF10/E2F7/PCK2/MESP1	9
GO:0090192	regulation of glomerulus development	9/3644	15/18670	0.00064658	0.00509638	0.00352773	EGR1/WT1/PDGFD/RET/PAX2/BMP4/NOG/SERPINB7/PDGFB	9
GO:0099175	regulation of postsynapse organization	33/3644	98/18670	0.000658293	0.0051822	0.00358714	DNM3/ZNF804A/EPHA4/SEMA3F/GAP43/KALRN/NLGN1/IL1RAP/SLC7A11/HOMER1/DBN1/EPHA7/FZD9/PPP1R9A/RELN/PTN/PAK3/PTPRD/LRP4/RAPSN/ARHGAP22/LRRK2/CDK5R1/BAIAP2/CDH2/LZTS3/PRNP/PTPRS/ARHGAP33/LRFN1/APOE/SHANK3/TIAM1	33
GO:0060976	coronary vasculature development	20/3644	50/18670	0.000663777	0.00521883	0.00361249	TGFBR3/HAND2/ADAMTS6/SGCD/SRF/VEGFA/PRDM1/HEY2/GPER1/APLN/GPC3/PCSK5/NOTCH1/DYNC2H1/PRICKLE1/BMP4/MESP1/MYOCD/GATA6/TBX1	20
GO:0002292	T cell differentiation involved in immune response	25/3644	68/18670	0.000678115	0.00531825	0.00368131	FCER1G/NLRP3/LOXL3/IL18R1/FOXP1/NFKBIZ/BCL6/LEF1/PTGER4/MYB/IL6/FOXP3/ANXA1/IL18/GATA3/STAT6/BATF/RORA/SPN/ZFPM1/STAT3/SMAD7/JAK3/BCL3/RELB	25
GO:0003407	neural retina development	25/3644	68/18670	0.000678115	0.00531825	0.00368131	ATP2B4/TGFB2/DLX1/DLX2/THRB/HCN1/TFAP2A/TFAP2B/SDHAF4/TSPAN12/PTN/CASP2/SMARCD3/RP1/RORB/FJX1/ROM1/THY1/ATP2B1/IRX5/RAB11FIP4/LHX1/SOX9/SDK2/DSCAM	25
GO:2000377	regulation of reactive oxygen species metabolic process	57/3644	195/18670	0.000687288	0.00538347	0.00372646	NOS1AP/PTGS2/ATP2B4/XDH/CYP1B1/HK2/IL1B/NFE2L2/PID1/TGFBR2/AGTR1/PTX3/BST1/TLR6/SNCA/F2RL1/TFAP2A/EDN1/DDAH2/FOXO3/PRKN/CD36/PON3/RGN/PTK2B/CLU/ADGRB1/MIR27B/KLF4/TLR4/ASS1/NOX4/MMP8/CRYAB/BCO2/AKR1C3/PAX2/BNIP3/FOXM1/ABCD2/FOXO1/GCH1/HIF1A/ARG2/FBLN5/CYBA/STAT3/BCL2/PTGIS/TICAM1/ICAM1/KLF2/TGFB1/FPR2/BCR/RAC2/PDGFB	57
GO:0021696	cerebellar cortex morphogenesis	14/3644	30/18670	0.00069132	0.00540158	0.00373899	TRNP1/PROX1/GLI2/SERPINE2/SMO/CEND1/SPTBN2/ZNF365/KNDC1/FAIM2/GLI1/RORA/MAP2K1/LHX1	14
GO:0048873	homeostasis of number of cells within a tissue	14/3644	30/18670	0.00069132	0.00540158	0.00373899	CSF1/ILDR2/AKT3/IL20RB/F2R/SMO/NOS3/NOTCH1/LIPA/P2RX7/CORO1A/SOX9/RAC3/BCL2	14
GO:1903531	negative regulation of secretion by cell	61/3644	212/18670	0.000711804	0.00555472	0.003845	TNFRSF1B/ADORA1/SLC30A1/NLRP3/RSAD2/VSNL1/VAMP8/IL1R2/IL1B/INHBB/ACVR1C/KLF7/FN1/PNKD/CD200/KALRN/ADRA2C/TLR6/SNCA/BANK1/PTGER4/F2R/F2RL1/CRHBP/SERPINB1/EDN1/TNFRSF21/CNR1/TNFAIP3/PRKN/HDAC9/INHBA/PPP1R9A/TMSB4X/MAOB/FOXP3/SFRP1/ANGPT1/CCN3/ANXA1/NOTCH1/LGR4/NR1H3/LRRC32/CARD16/FRMD4A/TACR2/TNFRSF1A/ARG2/NMB/ABAT/FOXF1/ABR/CBARP/IL27RA/CEACAM1/APOE/IL11/SSC5D/BCR/LIF	61
GO:0030111	regulation of Wnt signaling pathway	96/3644	363/18670	0.000720199	0.00561326	0.00388552	DVL1/CTNNBIP1/DRAXIN/TRABD2B/PLPP3/VANGL2/LGR6/ATP6V1C2/TRABD2A/TCF7L1/ZEB2/LYPD6/FRZB/FZD7/IGFBP2/LIMD1/ZBED2/WWTR1/SOX2/CXXC4/LEF1/TLR2/SFRP2/CTNND2/ZBED3/EGR1/NKX2-5/TMEM170B/SOX4/CMAHP/DAAM2/MDFI/TBX18/FOXO3/RSPO3/TNFAIP3/PRKN/HECW1/GRB10/FZD9/FOXP3/GPC3/ZNF703/SFRP1/SOX17/FZD6/CCN4/RECK/ROR2/BARX1/DAB2IP/RAPGEF1/NOTCH1/NRARP/ILK/DKK3/LGR4/MDK/LRP4/WNT11/BAMBI/BICC1/WNT5B/PTPRO/LRRK2/PRICKLE1…	96
GO:0070482	response to oxygen levels	103/3644	394/18670	0.000727945	0.00566661	0.00392244	AGTRAP/MTHFR/SLC2A1/PLK3/AK4/TGFBR3/ARNT/PTGS2/ADORA1/TGFB2/EGLN1/FMN2/KCNK3/SLC8A1/EPAS1/HK2/NR4A2/DPP4/SCN2A/NFE2L2/ITPR1/OXTR/PPARG/TGFBR2/LIMD1/PLOD2/PPARGC1A/NDNF/MGARP/EDNRA/TLR2/VEGFC/ITGA2/EGR1/KCNMB1/STC2/CPEB4/EDN1/SRF/VEGFA/CD24/FOXO3/CCN2/MYB/CITED2/TWIST1/AQP1/CHCHD2/NAMPT/KCND2/PTN/LOXL2/NKX3-1/STC1/PTK2B/SFRP1/PENK/TEK/AQP3/LPAR1/NOTCH1/TH/CAT/PAK1/NOX4/CARD16/CRYAB/DDIT4/PLAU/FAS/…	103
GO:0002369	T cell cytokine production	17/3644	40/18670	0.000732024	0.00567542	0.00392855	TNFRSF1B/CD55/NLRP3/RSAD2/IL1R1/IL18R1/IL18RAP/IL1B/IL12A/DLG1/HFE/IL6/FOXP3/TRAF2/IL18/GATA3/SMAD7	17
GO:0045124	regulation of bone resorption	17/3644	40/18670	0.000732024	0.00567542	0.00392855	S1PR1/TFRC/SPP1/CSF1R/TNFAIP3/IL6/PDK4/TNFRSF11B/LTBP3/UBASH3B/TMEM119/P2RX7/TNFSF11/ITGB3/SIGLEC15/MC4R/TNFRSF11A	17
GO:0071548	response to dexamethasone	17/3644	40/18670	0.000732024	0.00567542	0.00392855	CPS1/NR3C1/EDN1/FOXO3/AQP1/STAR/ASS1/FIBIN/DDIT4/ABCC2/GJB2/FOXO1/PCK2/SERPINF1/DNMT3B/ICAM1/TGFB1	17
GO:0032272	negative regulation of protein polymerization	26/3644	72/18670	0.000732691	0.00567542	0.00392855	KANK4/LMOD1/PFN4/CAPG/MAP2/SNCA/CARMIL1/SCIN/TMSB4X/TMSB15A/TMSB15B/DMTN/STMN2/SPTBN2/EPS8/SPTB/SPTBN5/TMOD2/CDH5/CARMIL2/FHOD3/CLIP3/EML2/TMSB4Y/INPP5J/TRIOBP	26
GO:0001660	fever generation	7/3644	10/18670	0.000737048	0.00568027	0.0039319	PTGS2/IL1A/IL1B/CNR1/TNFSF11/EDNRB/TNFRSF11A	7
GO:0051124	synaptic growth at neuromuscular junction	7/3644	10/18670	0.000737048	0.00568027	0.0039319	AGRN/MUSK/LRP4/SHANK2/SIX1/SIX4/SHANK3	7
GO:0060600	dichotomous subdivision of an epithelial terminal unit	7/3644	10/18670	0.000737048	0.00568027	0.0039319	VANGL2/PLXNA1/AREG/FOXD1/SEMA3A/CTSH/CELSR1	7
GO:0070233	negative regulation of T cell apoptotic process	10/3644	18/18670	0.000739498	0.00568027	0.0039319	IL7R/PIP/TSC22D3/DOCK8/FADD/CD27/BMP4/HIF1A/ARG2/JAK3	10
GO:0072079	nephron tubule formation	10/3644	18/18670	0.000739498	0.00568027	0.0039319	OSR1/IRX2/IRX1/GDNF/GATA3/PAX2/SIX1/SIX4/NOG/SOX9	10
GO:1905276	regulation of epithelial tube formation	10/3644	18/18670	0.000739498	0.00568027	0.0039319	DVL1/VANGL2/SFRP2/GDNF/SFRP1/GATA3/SIX1/SIX4/FZD2/CELSR1	10
GO:0060384	innervation	13/3644	27/18670	0.000739646	0.00568027	0.0039319	SERPINE2/LRIG1/COL25A1/GABRB2/SEMA3A/CHD7/RET/SLITRK6/GABRB3/GABRA5/NPTX1/UNC13A/ADARB1	13
GO:1902905	positive regulation of supramolecular fiber organization	59/3644	204/18670	0.00074975	0.00575083	0.00398074	LMOD1/PROX1/FMN2/ANKRD53/NCK2/BIN1/DLG1/LIMCH1/SYNPO2/RICTOR/F2RL1/JMY/EDN1/CARMIL1/CCN2/SNX9/SCIN/CCL26/BAIAP2L1/MET/ARHGEF5/ACTR3C/FLNA/WASH6P/PTK2B/CLU/SFRP1/STMN2/WASHC1/LPAR1/WNT11/PAK1/NOX4/RAPGEF3/NAV3/TRPV4/GPR65/EVL/WHAMMP3/MAGEL2/FMN1/TPM1/FES/CORO1A/PYCARD/CARMIL2/SERPINF2/CDK5R1/CCR7/BAIAP2/RAC3/SDC4/ICAM1/APOE/VASP/NF2/CDC42EP1/PDXP/BAIAP2L2	59
GO:0046164	alcohol catabolic process	21/3644	54/18670	0.000764127	0.00585396	0.00405213	SULT1C4/GK5/SULT1E1/NUDT3/SYNJ2/AKR1B10/GK/CEL/INPP5E/ALDH3B1/AKR1C3/INPP5A/SCARB1/SULT1A2/SULT1A1/HSD3B7/IMPA2/HAO1/NTSR1/APOE/INPP5J	21
GO:0007188	adenylate cyclase-modulating G protein-coupled receptor signaling pathway	63/3644	221/18670	0.000766515	0.0058651	0.00405984	HTR1D/GPR3/ADGRB2/PTGFR/ADGRL4/S1PR1/GPR161/ADORA1/ATP2B4/CALCRL/RAMP1/GRM2/HTR1F/ADRA2C/ADGRL3/PF4/EDNRA/ADCY2/NPR3/PTGER4/PDE4D/EDN1/ADGRB3/MRAP2/CNR1/ADGRG6/AKAP12/GPER1/ADCY1/GNAI1/GPR37/CHRM2/ADGRG2/FLNA/ADGRB1/S1PR3/ABCA1/LPAR1/LGR4/PDE2A/PTHLH/GNG2/PTGER2/GPR65/GPR176/GNAO1/GLP2R/ADORA2B/RAMP2/SLC9A3R1/GNAL/MC4R/ADRA1D/PALM/GNA11/TBXA2R/ADGRE5/ADGRE2/APLP1/PTGIR/FPR1/FPR2/GNAZ	63
GO:1903115	regulation of actin filament-based movement	19/3644	47/18670	0.000769904	0.00588386	0.00407283	PDPN/PDE4B/NOS1AP/ADORA1/BIN1/DLG1/PDE4D/DSP/FGF13/FLNA/GATA4/STC1/KCNE3/CACNA1C/PKP2/JUP/KCNJ2/DSC2/MYLK2	19
GO:0035743	CD4-positive alpha-beta T cell cytokine production	11/3644	21/18670	0.000775973	0.00588727	0.00407519	CD55/NLRP3/RSAD2/IL1R1/IL18R1/IL18RAP/IL1B/IL12A/IL6/IL18/GATA3	11
GO:0090023	positive regulation of neutrophil chemotaxis	12/3644	24/18670	0.000771434	0.00588727	0.00407519	DYSF/CXCL8/THBS4/CD74/EDN1/RIPOR2/MOSPD2/MDK/CAMK1D/C3AR1/CCR7/RAC2	12
GO:0032147	activation of protein kinase activity	89/3644	333/18670	0.000772637	0.00588727	0.00407519	CLSPN/LPAR3/PROK1/NGF/IQGAP3/INAVA/ADORA1/CHI3L1/TGFB2/IL1B/TGFBR2/ACVR2B/DUSP7/TNIK/DLG1/ADRA2C/TLR6/KIT/EPGN/MAPK10/PDGFC/TLR3/ADCY2/PRLR/RICTOR/ITGA1/MAP3K1/F2R/EFNA5/FGF1/CD74/C1QTNF2/VEGFA/MAP3K5/ADCY1/HGF/NRK/PAK3/FGF13/PTK2B/NRG1/ANGPT1/GADD45G/TXN/LPAR1/TLR4/DAB2IP/RAPGEF1/TRAF2/SAA1/ARRB1/WNT11/PAK1/IL18/MAP3K8/RET/NRG3/PLCE1/AVPI1/DUSP5/NTF3/GPRC5A/GPRC5D/LRRK2/P2RX7/TNFSF11/MAP4K5/BMP4…	89
GO:0003177	pulmonary valve development	11/3644	21/18670	0.000775973	0.00588727	0.00407519	TNFRSF1B/TGFB2/ROBO2/HEY2/TBX20/NOS3/HEY1/NOTCH1/TNFRSF1A/BMP4/JAG1	11
GO:0072010	glomerular epithelium development	11/3644	21/18670	0.000775973	0.00588727	0.00407519	KLF15/FOXC1/CD24/MAGI2/PODXL/WT1/PTPRO/BMP4/FOXC2/PECAM1/JAG1	11
GO:0072111	cell proliferation involved in kidney development	11/3644	21/18670	0.000775973	0.00588727	0.00407519	OSR1/STAT1/EGR1/GPC3/WT1/PDGFD/GATA3/BMP4/SERPINB7/BMP2/PDGFB	11
GO:0010634	positive regulation of epithelial cell migration	51/3644	171/18670	0.00077716	0.00588917	0.0040765	PLPP3/JUN/PTGS2/PROX1/TGFB2/AKT3/NFE2L2/TGFBR2/HYAL1/FOXP1/VEGFC/ITGA2/HBEGF/FGF1/FGF18/EDN1/VEGFA/SASH1/HDAC9/MET/NOS3/TMSB4X/MIR221/FGF16/PTK2B/ANGPT1/ENPP2/HAS2/TEK/GLIPR2/ANXA1/MIR27B/EPB41L4B/GATA3/JCAD/SCARB1/PRKD1/BMP4/HIF1A/RHOJ/FGF7/CTSH/FOXC2/ITGB3/MAP3K3/SOX9/MAPRE2/CCBE1/MMP9/TGFB1/PDGFB	51
GO:0042102	positive regulation of T cell proliferation	32/3644	95/18670	0.000783427	0.00592951	0.00410442	CD1D/CD55/ZP4/NCK2/IL1B/IGFBP2/TGFBR2/IL12A/HES1/TFRC/IL6ST/HLA-E/HLA-DPA1/HLA-DPB1/CD24/IL6/FOXP3/CD274/PDCD1LG2/ANXA1/IGF2/FADD/IL18/CD4/TNFSF13B/CORO1A/PYCARD/TNFSF9/CD70/RASAL3/JAK3/ICOSLG	32
GO:0035051	cardiocyte differentiation	50/3644	167/18670	0.000790644	0.00597693	0.00413725	TGFBR3/RGS4/PROX1/TGFB2/SLC8A1/FZD7/RARB/HES1/PDGFRA/PITX2/SPRY1/HAND2/MEF2C/SGCD/NKX2-5/EDN1/SRF/VEGFA/BVES/HEY2/GPER1/TWIST1/MYOM2/GATA4/NRG1/SOX17/NOTCH1/WT1/PAK1/TENM4/NOX4/NEBL/PDCD4/PRICKLE1/TBX3/AKAP6/BMP4/GREM1/MESP1/MYOCD/TBX2/GATA6/FHOD3/BMP2/JAG1/TGFB1/MYO18B/PPARA/CXADR/SIK1	50
GO:0006026	aminoglycan catabolic process	24/3644	65/18670	0.000802019	0.00604111	0.00418168	AGRN/HSPG2/FUCA1/FMOD/PRELP/SDC1/CSPG5/HYAL1/HYAL2/HPSE/VCAN/GPC2/GPC4/GPC3/IDS/BGN/SDC2/CEMIP2/LUM/DCN/CSPG4/ACAN/SDC4/TGFB1	24
GO:0051148	negative regulation of muscle cell differentiation	24/3644	65/18670	0.000802019	0.00604111	0.00418168	RGS4/FZD7/MSX1/EREG/PRDM6/NKX2-5/HEY2/EZH2/MIR221/CCN3/PLPP7/NOTCH1/BDNF/PAK1/ANKRD2/PDCD4/BHLHE41/TMEM119/RBPMS2/MYOCD/BMP2/NFATC2/PDGFB/PPARA	24
GO:0060389	pathway-restricted SMAD protein phosphorylation	24/3644	65/18670	0.000802019	0.00604111	0.00418168	TGFBR3/TGFB2/GDF7/INHBB/ACVR2A/TGFBR2/BMP3/SNX25/HFE/BMPER/INHBA/PBLD/ACVRL1/GDF11/INHBE/BMP4/GREM1/NOG/LDLRAD4/SMAD7/BMP2/GDF5/PMEPA1/TGFB1	24
GO:0051098	regulation of binding	98/3644	373/18670	0.00080776	0.00607707	0.00420657	DVL1/CTNNBIP1/STPG1/EPB41/PCSK9/JUN/TGFBR3/NGF/NES/IFI16/SOX11/ID2/PLCL1/MAP2/EPHA4/PPARG/PLCL2/HES1/MSX1/CRMP1/LEF1/HAND2/ITGA2/GZMA/MEF2C/MSX2/FOXC1/ID4/RIPOR2/HFE/MDFI/HEY2/PRKN/LFNG/TWIST1/CD36/MET/SMO/SMARCD3/TMSB4X/NKX3-1/EBF2/NRG1/HEY1/ANGPT1/MIR27B/KLF4/TXN/DAB2IP/TRAF2/PHLDA2/TAF10/SPON1/BDNF/CDCA5/ARRB1/MMP8/CARD16/SORL1/UBASH3B/CDON/GATA3/BAMBI/IFIT1/DDX11/LRRK2/HMGA2/TNFSF11/CLN5/BMP4…	98
GO:0003156	regulation of animal organ formation	16/3644	37/18670	0.00082928	0.00620922	0.00429804	ROBO2/HES1/SPRY1/HAND2/GDNF/FGF1/CITED2/WNT2/EYA1/NOTCH1/WT1/HOXC11/BMP4/SIX1/MESP1/BMP2	16
GO:0034405	response to fluid shear stress	16/3644	37/18670	0.00082928	0.00620922	0.00429804	PTGS2/NFE2L2/MEF2C/CITED2/TFPI2/NOS3/PTK2B/HAS2/MTSS1/ABCA1/KLF4/ASS1/P2RX7/SMAD7/KLF2/TGFB1	16
GO:0048846	axon extension involved in axon guidance	16/3644	37/18670	0.00082928	0.00620922	0.00429804	SEMA6C/SEMA3F/SEMA3B/SEMA6A/SLIT3/VEGFA/SEMA3A/SEMA3D/PLXNA4/SEMA4D/SEMA6D/SEMA7A/SEMA4B/WNT3/SEMA6B/DSCAM	16
GO:1902284	neuron projection extension involved in neuron projection guidance	16/3644	37/18670	0.00082928	0.00620922	0.00429804	SEMA6C/SEMA3F/SEMA3B/SEMA6A/SLIT3/VEGFA/SEMA3A/SEMA3D/PLXNA4/SEMA4D/SEMA6D/SEMA7A/SEMA4B/WNT3/SEMA6B/DSCAM	16
GO:0034612	response to tumor necrosis factor	84/3644	312/18670	0.000841356	0.00629214	0.00435544	TNFRSF14/TNFRSF25/TNFRSF1B/GBP2/AIM2/PTGS2/CHI3L1/EDARADD/APOB/AFF3/LIMS1/NFE2L2/STAT1/CASP8/PID1/HYAL1/HYAL2/PPARGC1A/CXCL8/OCLN/F2RL1/CRHBP/CD14/EDN1/TNFRSF21/FOXO3/MAP3K5/TNFAIP3/AKAP12/PRKN/GPER1/CCL26/TMSB4X/ASAH1/NKX3-1/PTK2B/SFRP1/FABP4/TNFRSF11B/HAS2/DAB2IP/ASS1/ADAMTS13/TRAF2/ILK/PELI3/CASP4/CASP1/CARD16/GATA3/CCDC3/SGMS1/ABCC2/TNFRSF1A/CD27/KRT8/KRT18/TNFRSF19/POSTN/TNFSF11/TNFSF13B/GCH…	84
GO:0019933	cAMP-mediated signaling	54/3644	184/18670	0.000844424	0.00630758	0.00436612	GPR3/ADGRB2/PTGFR/ADGRL4/GPR161/ATP2B4/RAPGEF4/CALCRL/RAMP1/PEX5L/ADRA2C/ADGRL3/EPHA5/PF4/ADCY2/PTGER4/PDE4D/ADGRB3/CGAS/MRAP2/ADGRG6/GPER1/ADCY1/GNAI1/PCLO/ADGRG2/RIMS2/ADGRB1/ABCA1/LPAR1/LGR4/GAL/PDE2A/PTHLH/RAPGEF3/AKAP6/GNG2/PTGER2/GPR65/ADORA2B/RAMP2/GIP/SOX9/SLC9A3R1/GNAL/MC4R/ADRA1D/TBXA2R/ADGRE5/ADGRE2/APLP1/GIPR/PTGIR/RASD2	54
GO:0002262	myeloid cell homeostasis	45/3644	147/18670	0.000845897	0.00630936	0.00436736	PIK3CD/PDE4B/TGFBR3/ARNT/FCER1G/ITPKB/TRIM58/ID2/EPAS1/MERTK/ACVR2A/STAT1/SLC25A38/HCLS1/BCL6/KIT/SLC7A11/SRF/VEGFA/FOXO3/L3MBTL3/IL6/INHBA/CDK6/MIR221/FOXP3/MFHAS1/DMTN/ANXA1/AMPD3/GATA3/SH2B3/HCAR2/BMP4/HIF1A/ZFPM1/STAT5B/STAT3/HOXB6/MAFB/DNASE2/KLF2/JAK3/CEBPG/ZFP36	45
GO:0051249	regulation of lymphocyte activation	123/3644	485/18670	0.000846671	0.00630936	0.00436736	TNFRSF14/TNFRSF1B/RUNX3/VAV3/CD1D/SOX13/CD55/DUSP10/ITPKB/ZP4/NLRP3/SOX11/ID2/PELI1/LOXL3/IL1RL2/NCK2/MERTK/IL1B/GLI2/DPP4/SLC39A10/IGFBP2/TGFBR2/PARP3/NFKBIZ/IL20RB/IL12A/BCL6/HES1/TFRC/DLG1/NSD2/BST1/BANK1/PDE5A/IL7R/IL6ST/PIK3R1/MEF2C/CAMK4/IRF1/SPINK5/CD74/CD83/RIPOR2/HFE/HLA-E/MICA/HLA-DPA1/HLA-DPB1/TNFRSF21/CGAS/PRDM1/CD24/MYB/TNFAIP3/IL6/GPNMB/INHBA/TRBC2/FOXP3/PAK3/SFRP1/PAG1/DOCK8/CD274/…	123
GO:0035296	regulation of tube diameter	44/3644	143/18670	0.000853651	0.00634631	0.00439294	UTS2/HTR1D/NPR1/PTGS2/ADORA1/SLC8A1/CPS1/OXTR/HRH1/AGTR1/ADRA2C/EDNRA/FGG/GUCY1A1/ITGA1/F2R/F2RL1/KCNMB1/HRH2/FOXC1/EDN1/SOD2/GPER1/DOCK4/NOS3/APLN/EPHX2/PRKG1/ACTA2/HTR7/ATP2B1/EDNRB/GCH1/BDKRB2/FOXC2/SERPINF2/P2RX1/ADORA2B/ASIC2/ACE/TBXA2R/ICAM1/COMP/APOE	44
GO:0097746	regulation of blood vessel diameter	44/3644	143/18670	0.000853651	0.00634631	0.00439294	UTS2/HTR1D/NPR1/PTGS2/ADORA1/SLC8A1/CPS1/OXTR/HRH1/AGTR1/ADRA2C/EDNRA/FGG/GUCY1A1/ITGA1/F2R/F2RL1/KCNMB1/HRH2/FOXC1/EDN1/SOD2/GPER1/DOCK4/NOS3/APLN/EPHX2/PRKG1/ACTA2/HTR7/ATP2B1/EDNRB/GCH1/BDKRB2/FOXC2/SERPINF2/P2RX1/ADORA2B/ASIC2/ACE/TBXA2R/ICAM1/COMP/APOE	44
GO:0071222	cellular response to lipopolysaccharide	59/3644	205/18670	0.00085574	0.00635433	0.00439849	TNFRSF1B/PDE4B/CD55/NLRP3/CMPK2/IL1B/IL1RN/PLSCR4/IL12A/SPON2/PPARGC1A/CXCL8/CXCL6/PF4V1/CXCL1/PF4/CXCL5/CXCL3/CXCL2/TLR2/PDE4D/MEF2C/CD14/TNFAIP3/SASH1/IL6/CD36/NOS3/STAR/LY96/CD274/PDCD1LG2/ABCA1/TLR4/DAB2IP/ASS1/ADAMTS13/SIGIRR/NR1H3/CASP1/CARD16/IL18/SGMS1/ABCC2/PDCD4/SCARB1/EDNRB/LITAF/PYCARD/IRF8/CCL2/BPI/CEBPB/TBXA2R/TICAM1/ICAM1/ZFP36/TGFB1/BCR	59
GO:0007187	G protein-coupled receptor signaling pathway coupled to cyclic nucleotide second messenger	71/3644	256/18670	0.000860189	0.0063723	0.00441093	HTR1D/GPR3/ADGRB2/PTGFR/ADGRL4/LPAR3/S1PR1/GPR161/ADORA1/ATP2B4/CALCRL/RAMP1/HRH1/VIPR1/GRM2/HTR1F/ADRA2C/ADGRL3/PF4/EDNRA/ADCY2/NPR3/PTGER4/PDE4D/HRH2/EDN1/ADGRB3/MRAP2/CNR1/ADGRG6/AKAP12/GPER1/ADCY1/GNAI1/GPR37/CHRM2/ADGRG2/FLNA/ADGRB1/ANXA1/S1PR3/ABCA1/LPAR1/LGR4/PDE2A/HTR7/PTHLH/SSTR1/GNG2/PTGER2/GPR65/GPR176/GNAO1/GLP2R/ADORA2B/CCL2/RAMP2/SLC9A3R1/GNAL/MC4R/ADRA1D/PALM/GNA11/TBXA2R/ADGRE5/AD…	71
GO:0071385	cellular response to glucocorticoid stimulus	22/3644	58/18670	0.000859392	0.0063723	0.00441093	NR3C1/CREBRF/EDN1/FOXO3/AQP1/STC1/STAR/KLF9/ANXA1/ASS1/NPAS4/DDIT4/ABCC2/ATP2B1/GJB2/FOXO1/PCK2/SERPINF1/DNMT3B/ICAM1/ZFP36/TGFB1	22
GO:0007368	determination of left/right symmetry	38/3644	119/18670	0.000864184	0.00639435	0.00442619	STIL/VANGL2/DISP1/DYNC2LI1/ACVR2A/TGFBR2/ACVR2B/CCDC39/PITX2/HAND2/MEF2C/NKX2-5/DAAM2/SRF/CITED2/TBX20/SMO/ZIC3/GATA4/SOX17/LRRC6/PCSK5/NOTCH1/MICAL2/DYNC2H1/ARMC4/BICC1/TBX3/HIF1A/MESP1/PCSK6/DNAAF1/FOXF1/GAS8/TBX2/CFAP53/CCDC151/TBX1	38
GO:0045445	myoblast differentiation	29/3644	84/18670	0.000867312	0.00640995	0.00443699	SDC1/EPAS1/KCNAB1/RANBP3L/MEF2C/PITX1/RBM24/RIPOR2/SRF/MAP3K5/IGFBP3/MBNL3/NRG1/NOTCH1/ILK/IL18/CDON/ANKRD2/PRICKLE1/MYF6/BTG1/TBX3/BMP4/GREM1/MYOCD/TBX2/SOX9/JAG1/TGFB1	29
GO:0046887	positive regulation of hormone secretion	40/3644	127/18670	0.000868708	0.00641272	0.0044389	SOX11/VSNL1/VAMP8/INHBB/CAPN10/FOXL2/NKX6-1/SPP1/FGG/EDN1/SOX4/HFE/MYB/GPER1/INHBA/GCK/CFTR/APLN/NKX3-1/SYBU/GAL/ANO1/ARRB1/C2CD2L/GLUD1/RBP4/HCAR2/TNFSF11/IRS2/HIF1A/NMB/BAIAP3/ABAT/RPH3AL/NLGN2/GIP/C1QTNF1/NNAT/GIPR/ITSN1	40
GO:0044706	multi-multicellular organism process	63/3644	222/18670	0.000869742	0.00641282	0.00443897	SLC2A1/PTGFR/PTGS2/IL1B/ACVR2A/ACVR1C/IGFBP2/SERPINE2/OXTR/TGFBR2/KALRN/ADRA2C/CORIN/IGFBP7/SPP1/HPGD/PRLR/ITGA2/CRHBP/STC2/EDN1/PRL/HFE/CNR1/PRDM1/NAMPT/PTN/TIMP1/NRK/STC1/B4GALT1/RECK/PCSK5/CTSV/PAPPA/FOSL1/ABCC2/ARHGDIB/PTHLH/VDR/ITGA5/GJB2/PGF/FOS/NR2F2/MMP2/P2RX1/RAMP2/GIP/SMURF2/BCL2/THBD/MMP9/PTGIS/TLE6/SYDE1/TGFB1/PSG1/PLA2G4C/COMT/LIF/APOL2/MAFF	63
GO:0071356	cellular response to tumor necrosis factor	79/3644	291/18670	0.000909576	0.00669866	0.00463684	TNFRSF14/TNFRSF25/TNFRSF1B/GBP2/AIM2/CHI3L1/EDARADD/APOB/LIMS1/NFE2L2/STAT1/CASP8/PID1/HYAL1/HYAL2/PPARGC1A/CXCL8/OCLN/F2RL1/CRHBP/EDN1/TNFRSF21/FOXO3/MAP3K5/TNFAIP3/AKAP12/PRKN/GPER1/CCL26/TMSB4X/ASAH1/NKX3-1/PTK2B/SFRP1/FABP4/TNFRSF11B/HAS2/DAB2IP/ASS1/ADAMTS13/TRAF2/ILK/PELI3/CASP4/CASP1/CARD16/GATA3/CCDC3/SGMS1/ABCC2/TNFRSF1A/CD27/KRT8/KRT18/TNFRSF19/POSTN/TNFSF11/TNFSF13B/TRAF3/RORA/ADAMTS7/…	79
GO:0048048	embryonic eye morphogenesis	15/3644	34/18670	0.000931779	0.00685414	0.00474446	MFAP2/PROX1/SOX11/EFEMP1/RARB/FOXL2/FBN2/TFAP2A/TWIST1/WNT16/TH/PAX2/KDM2B/ALDH1A3/TBX2	15
GO:0032623	interleukin-2 production	23/3644	62/18670	0.00094831	0.00696758	0.00482298	PDE4B/FCER1G/IL1A/IL1B/IL20RB/IL1RAP/PDE4D/CD83/TNFAIP3/FOXP3/ANXA1/CARD9/TRAF2/IL18/GATA3/LAG3/CD4/NAV3/PAWR/HOMER2/PRNP/HOMER3/ZFP36	23
GO:0051896	regulation of protein kinase B signaling	68/3644	244/18670	0.000949727	0.00696984	0.00482455	PIK3CD/EPHA2/F3/CHI3L1/XDH/HYAL2/HCLS1/DLG1/FGFR3/PDGFRA/KIT/EPGN/EREG/AREG/FGF5/HPSE/BANK1/RICTOR/PIK3R1/HBEGF/FGF1/FGF18/FGFR4/PDGFA/GPER1/MAGI2/HGF/MET/MIR221/FGF16/MFHAS1/GATA4/NRG1/TSPYL5/ANGPT1/TEK/KLF4/TXN/RAPGEF1/IGF2/ILK/NOX4/SESN3/IL18/AKR1C2/AKR1C3/GATA3/RET/INPP5F/SH2B3/TNFSF11/SPRY2/IRS2/F10/FGF7/TNFAIP8L3/IGF1R/MAZ/PIK3R5/CCR7/SLC9A3R1/C1QTNF1/TGFB1/MEIS3/RASD2/RAC2/PDGFB/ITSN1	68
GO:0006809	nitric oxide biosynthetic process	27/3644	77/18670	0.000983953	0.00721259	0.00499258	NOS1AP/PTGS2/ATP2B4/CYP1B1/IL1B/PTX3/TLR6/EDN1/DDAH2/CD36/NOS3/RGN/SLC7A2/PTK2B/CLU/KLF4/TLR4/ASS1/MMP8/GCH1/ARG2/RORA/NQO1/PTGIS/TICAM1/ICAM1/KLF2	27
GO:0035148	tube formation	45/3644	148/18670	0.000989311	0.00724342	0.00501392	DVL1/MTHFR/STIL/VANGL2/PROX1/TGFB2/SOX11/OSR1/GDF7/ZEB2/SFRP2/IRX2/IRX1/GDNF/SOX4/VEGFA/TWIST1/PODXL/FZD3/SFRP1/FZD6/SCRIB/NFIB/DAB2IP/NOTCH1/GATA3/RET/PAX2/PRICKLE1/ALX1/KDM2B/BMP4/SIX1/SIX4/HIF1A/SPINT1/FZD2/NOG/SOX9/TGM2/SDC4/TGFB1/VASP/TEAD2/CELSR1	45
GO:0010038	response to metal ion	95/3644	362/18670	0.00100064	0.00730947	0.00505964	ATP13A2/PRKAA2/JUN/SYT6/TXNIP/S100A16/PTGS2/KCNH1/SLC30A1/ITPKB/ID2/SDC1/KCNK3/KHK/EIF2AK3/IL1A/CYBRD1/SLC40A1/CASP8/CPS1/IGFBP2/NLGN1/PPARGC1A/KIT/SNCA/FGG/CRHBP/HOMER1/MEF2C/CD14/KCNMB1/DUSP1/TFAP2A/EDN1/HFE/PRKN/AQP1/ADCY1/TRPV6/MAOB/DMTN/LOXL2/PTK2B/STAR/PENK/FABP4/TNFRSF11B/ACO1/AQP3/PTGES/ASS1/ADAMTS13/TH/FIBIN/CAT/SYT13/SYT7/SYT12/TESMIN/CCND1/AKR1C3/ANK3/ABCC2/BNIP3/KCNA1/CPNE8/LRRK2/SYT1…	95
GO:0035150	regulation of tube size	44/3644	144/18670	0.00100066	0.00730947	0.00505964	UTS2/HTR1D/NPR1/PTGS2/ADORA1/SLC8A1/CPS1/OXTR/HRH1/AGTR1/ADRA2C/EDNRA/FGG/GUCY1A1/ITGA1/F2R/F2RL1/KCNMB1/HRH2/FOXC1/EDN1/SOD2/GPER1/DOCK4/NOS3/APLN/EPHX2/PRKG1/ACTA2/HTR7/ATP2B1/EDNRB/GCH1/BDKRB2/FOXC2/SERPINF2/P2RX1/ADORA2B/ASIC2/ACE/TBXA2R/ICAM1/COMP/APOE	44
GO:0060042	retina morphogenesis in camera-type eye	21/3644	55/18670	0.00101141	0.00737083	0.00510211	PROX1/THRB/NECTIN3/HCN1/MAN2A1/TFAP2A/TFAP2B/TSPAN12/PTN/RP1/RORB/FJX1/ROM1/THY1/CDON/RBP4/IRX5/LHX1/SOX9/SDK2/DSCAM	21
GO:0097479	synaptic vesicle localization	21/3644	55/18670	0.00101141	0.00737083	0.00510211	TRIM46/DNM3/KIF5C/MAP2/SYN2/NLGN1/SNCA/PRKN/MAGI2/PCLO/SYN1/DNM1/CNIH2/LRRK2/KIF5A/LIN7A/PCDH17/NLGN2/CDH2/SYNDIG1/BRSK1	21
GO:0071216	cellular response to biotic stimulus	66/3644	236/18670	0.00101322	0.00737545	0.00510531	TNFRSF1B/PDE4B/TXNIP/CD55/NLRP3/CMPK2/EIF2AK3/IL1B/IL1RN/PLSCR4/IL12A/SPON2/PPARGC1A/TLR1/TLR6/CXCL8/CXCL6/PF4V1/CXCL1/PF4/CXCL5/CXCL3/CXCL2/TLR2/PDE4D/MEF2C/CD14/TREM2/TNFAIP3/SASH1/IL6/CD36/NOS3/STAR/LY96/CD274/PDCD1LG2/IGFBPL1/ABCA1/TLR4/DAB2IP/ASS1/ADAMTS13/SIGIRR/NR1H3/MUS81/CASP1/CARD16/IL18/SGMS1/ABCC2/PDCD4/SCARB1/EDNRB/LITAF/PYCARD/IRF8/CCL2/BPI/CEBPB/TBXA2R/TICAM1/ICAM1/ZFP36/TGFB1/BCR	66
GO:0001938	positive regulation of endothelial cell proliferation	36/3644	112/18670	0.00102031	0.00740136	0.00512325	JUN/F3/ECM1/ARNT/VASH2/PROX1/AKT3/DYSF/SCG2/AGTR1/VEGFC/RICTOR/THBS4/VEGFA/CCL26/WNT2/APLN/PLXNB3/TEK/MIR27B/NRARP/MDK/JCAD/ACVRL1/PRKD1/BMP4/HIF1A/PGF/CDH13/CYBA/TNFSF12/STAT3/ITGB3/BMP2/LRG1/PDGFB	36
GO:0014902	myotube differentiation	36/3644	112/18670	0.00102031	0.00740136	0.00512325	PTGFRN/PLEKHO1/KCNH1/DNER/HOMER1/MEF2C/NKX2-5/RBM24/RIPOR2/ADGRB3/HDAC9/SMO/CCN3/ADGRB1/PLPP7/NOTCH1/BDNF/CDON/ANKRD2/ADAM12/BHLHE41/MYF6/TMEM119/MMP14/SIX1/SIX4/MYEF2/CACNA1H/MYOCD/BCL2/NFATC2/RBM38/DYRK1B/TBX1/MYH9/SIK1	36
GO:0050868	negative regulation of T cell activation	36/3644	112/18670	0.00102031	0.00740136	0.00512325	TNFRSF14/RUNX3/PELI1/LOXL3/IL20RB/BCL6/DLG1/PDE5A/IRF1/CD74/RIPOR2/HFE/TNFRSF21/GPNMB/FOXP3/PAG1/CD274/PDCD1LG2/ANXA1/NRARP/MDK/LRRC32/VSIR/DLG5/LAG3/PAWR/BMP4/ARG2/SPN/SMAD7/PRNP/SDC4/CEBPB/JAK3/TGFB1/CEACAM1	36
GO:0045995	regulation of embryonic development	41/3644	132/18670	0.00102495	0.00742079	0.00513669	DVL1/VANGL2/GPR161/OSR1/IL1RN/NFE2L2/FZD7/HES1/SFRP2/GDNF/TBX18/LAMA4/LAMA2/LFNG/WNT2/MIR221/NRK/AMOT/FZD3/SFRP1/SOX17/SCX/KLF4/NOTCH1/NRARP/PHLDA2/TENM4/GATA3/BMP4/SIX1/SIX4/MESP1/NKD1/LHX1/FZD2/TBX2/LAMA1/LAMA3/TGIF2/LAMA5/CELSR1	41
GO:0060119	inner ear receptor cell development	17/3644	41/18670	0.00102535	0.00742079	0.00513669	VANGL2/SLC4A7/HES1/FAT4/GABRB2/RIPOR2/SCRIB/MYO7A/CDH23/SLITRK6/GABRB3/GABRA5/FZD2/SLC9A3R1/ATP8B1/SDC4/TRIOBP	17
GO:0009855	determination of bilateral symmetry	40/3644	128/18670	0.00102914	0.00743725	0.00514809	NBL1/STIL/VANGL2/DISP1/DYNC2LI1/ACVR2A/TGFBR2/ACVR2B/CCDC39/PITX2/HAND2/MEF2C/NKX2-5/DAAM2/SRF/CITED2/TBX20/SMO/ZIC3/GATA4/SOX17/LRRC6/PCSK5/NOTCH1/MICAL2/DYNC2H1/ARMC4/BICC1/TBX3/HIF1A/GREM1/MESP1/PCSK6/DNAAF1/FOXF1/GAS8/TBX2/CFAP53/CCDC151/TBX1	40
GO:0072089	stem cell proliferation	38/3644	120/18670	0.00103033	0.00743725	0.00514809	KDF1/ARTN/NES/SOX11/SIX2/EPCAM/MECOM/LEF1/HHIP/SFRP2/VEGFC/ID4/VEGFA/FZD9/SMO/PTN/SMARCD3/MIR221/FGF13/FZD3/SOX17/AKNA/NOTCH1/LTBP3/VAX1/KCNA1/SOX5/LRRK2/HMGA2/TBX3/HIF1A/EML1/WNT3/ACE/TGFB1/ZNRF3/NF2/WNT7B	38
GO:0022617	extracellular matrix disassembly	28/3644	81/18670	0.00103224	0.00743725	0.00514809	PDPN/ADAMTS4/DPP4/MELTF/TLL1/FGFR4/SCUBE3/FSCN1/IL6/TIMP1/MMP16/WASHC1/CTSL/CTSV/MMP8/MMP10/MMP1/MMP13/MMP19/MMP14/FURIN/MMP2/CARMIL2/MMP9/ELANE/TGFB1/MMP11/ADAMTS5	28
GO:0002675	positive regulation of acute inflammatory response	14/3644	31/18670	0.00103591	0.00743725	0.00514809	FCER1G/PTGS2/IL1B/OSMR/IL6ST/F12/HLA-E/CNR1/IL6/TNFSF11/CCR7/TNFRSF11A/CREB3L3/C3	14
GO:0048710	regulation of astrocyte differentiation	14/3644	31/18670	0.00103591	0.00743725	0.00514809	DAB1/ID2/BIN1/EPHA4/SERPINE2/HES1/IL6ST/ID4/IL6/NOTCH1/CLCF1/NOG/BMP2/LIF	14
GO:0051482	positive regulation of cytosolic calcium ion concentration involved in phospholipase C-activating G protein-coupled signaling pathway	14/3644	31/18670	0.00103591	0.00743725	0.00514809	GPR157/LPAR3/S1PR1/AGTR1/F2RL2/F2R/F2RL1/EDN1/LPAR4/LPAR1/C3AR1/GPR65/TGM2/GPR4	14
GO:1902895	positive regulation of pri-miRNA transcription by RNA polymerase II	14/3644	31/18670	0.00103591	0.00743725	0.00514809	JUN/TGFB2/SMAD1/NR3C1/PRL/SRF/APLN/WT1/HIF1A/FOS/STAT3/BMP2/TGFB1/PDGFB	14
GO:0060100	positive regulation of phagocytosis engulfment	8/3644	13/18670	0.00104669	0.00743812	0.00514869	PPARG/ITGA2/F2RL1/TREM2/CD36/RAB31/ABCA7/C3	8
GO:0035272	exocrine system development	19/3644	48/18670	0.00104369	0.00743812	0.00514869	IGSF3/TGFB2/PLXNA1/FOXC1/PDGFA/HGF/SEMA3A/NKX3-1/NFIB/IGF2/NTN4/FGF7/RAB26/ESRP2/SOX9/LAMA1/TGM2/LAMA5/TGFB1	19
GO:0031650	regulation of heat generation	8/3644	13/18670	0.00104669	0.00743812	0.00514869	PTGS2/IL1B/CNR1/APLN/TNFSF11/EDNRB/ABAT/TNFRSF11A	8
GO:0048715	negative regulation of oligodendrocyte differentiation	8/3644	13/18670	0.00104669	0.00743812	0.00514869	DUSP10/ID2/DLX1/DLX2/HES1/ID4/DAAM2/NOTCH1	8
GO:0051451	myoblast migration	8/3644	13/18670	0.00104669	0.00743812	0.00514869	PLEKHO1/THBS4/MEGF10/SMO/ANXA1/NET1/SIX1/SIX4	8
GO:0060347	heart trabecula formation	8/3644	13/18670	0.00104669	0.00743812	0.00514869	TGFBR3/NKX2-5/SRF/HEY2/ADGRG6/HEY1/TEK/RBP4	8
GO:0097152	mesenchymal cell apoptotic process	8/3644	13/18670	0.00104669	0.00743812	0.00514869	MSX1/MSX2/POU3F4/PAX2/HIF1A/SOX9/GDF5/TBX1	8
GO:1902430	negative regulation of amyloid-beta formation	8/3644	13/18670	0.00104669	0.00743812	0.00514869	BIN1/CLU/SPON1/SORL1/CHRNA7/PRNP/ABCA7/APOE	8
GO:1905155	positive regulation of membrane invagination	8/3644	13/18670	0.00104669	0.00743812	0.00514869	PPARG/ITGA2/F2RL1/TREM2/CD36/RAB31/ABCA7/C3	8
GO:0045682	regulation of epidermis development	29/3644	85/18670	0.00107442	0.00762657	0.00527914	SFN/KDF1/MYCL/PTCH2/TGFB2/KLF7/HES1/HPSE/FST/SPINK5/MSX2/FOXC1/CD109/HEY2/SMO/EZH2/AQP3/CTSL/CTSV/NOTCH1/PLAAT4/GAL/VDR/BMP4/PRKCH/ALOX15B/KRT17/ZFP36/MAFF	29
GO:0060395	SMAD protein signal transduction	25/3644	70/18670	0.00110418	0.00782897	0.00541924	JUN/TGFB2/GDF7/INHBB/WWTR1/VEPH1/BMP3/SMAD1/INHBA/MAGI2/CCN3/ROR2/FAM89B/PBLD/GDF11/INHBE/BTBD11/SMAD9/BMP4/FOS/CILP/TOB1/BMP2/GDF5/TGFB1	25
GO:0097191	extrinsic apoptotic signaling pathway	63/3644	224/18670	0.00111401	0.00788972	0.00546129	TNFRSF1B/IFI6/NGF/MLLT11/ATF3/TGFB2/IL1A/IL1B/CASP8/SCG2/BOK/HYAL2/IL12A/FGFR3/PF4/BMPR1B/SFRP2/FGG/TLR3/GDNF/PIK3R1/FOXO3/TNFAIP3/GPER1/INHBA/HGF/CASP2/NOS3/SRPX/MIR221/TNFRSF10C/SFRP1/EYA1/DEPTOR/DAPK1/DAB2IP/TRAF2/PELI3/FADD/RET/UNC5B/FAS/TNFRSF1A/CD27/FAIM2/KRT8/KRT18/P2RX7/BMP4/BCL2A1/TNFRSF12A/PYCARD/TNFSF12/DCC/PMAIP1/BCL2/EYA2/MKNK2/DAPK3/CD70/ICAM1/TGFB1/TIMP3	63
GO:0034698	response to gonadotropin	13/3644	28/18670	0.00113568	0.00802511	0.00555501	TGFBR3/PPARGC1A/EFNA5/INHBA/POR/STAR/CTSV/PAPPA/NOTCH1/WT1/GJB2/GATA6/ICAM1	13
GO:1902668	negative regulation of axon guidance	13/3644	28/18670	0.00113568	0.00802511	0.00555501	SEMA6C/SEMA3F/SEMA3B/SEMA6A/SEMA3A/SEMA3D/SEMA4D/PTPRO/SEMA6D/SEMA7A/SEMA4B/WNT3/SEMA6B	13
GO:0031669	cellular response to nutrient levels	66/3644	237/18670	0.00114113	0.00805459	0.00557541	SESN2/SLC2A1/PCSK9/PRKAA2/JUN/AMIGO1/IFI16/PTGS2/NUAK2/ATF3/BCL11A/EIF2AK3/INHBB/NFE2L2/PPARG/NIM1K/CPEB4/HFE/SRF/SESN1/MAP3K5/CASTOR2/PDK4/NAMPT/BMT2/CADPS2/PTN/PHEX/SFRP1/PENK/GDAP1/AQP3/CTSV/TNC/SESN3/SIK2/AKR1C3/FAS/GABARAPL1/LRRK2/VDR/CACNB3/ATP2B1/MAP1LC3B2/P2RX7/POSTN/FOXO1/DNAJC15/PRKD1/CIB2/FES/CYBA/MYH13/BRIP1/WIPI1/BAIAP2/DSC2/PMAIP1/RNF152/BCL2/CYP24A1/ICAM1/COMT/GAS2L1/PDXP/SIK1	66
GO:0001666	response to hypoxia	94/3644	359/18670	0.00114478	0.00807129	0.00558697	AGTRAP/MTHFR/SLC2A1/PLK3/AK4/TGFBR3/ARNT/PTGS2/ADORA1/TGFB2/EGLN1/FMN2/KCNK3/SLC8A1/EPAS1/HK2/NR4A2/DPP4/SCN2A/NFE2L2/ITPR1/TGFBR2/LIMD1/PLOD2/PPARGC1A/NDNF/MGARP/EDNRA/TLR2/VEGFC/ITGA2/EGR1/KCNMB1/STC2/EDN1/SRF/VEGFA/CD24/FOXO3/MYB/CITED2/TWIST1/AQP1/CHCHD2/KCND2/PTN/LOXL2/NKX3-1/STC1/PTK2B/SFRP1/PENK/TEK/AQP3/NOTCH1/TH/CAT/PAK1/NOX4/CARD16/CRYAB/DDIT4/PLAU/PDLIM1/BNIP3/ITPR2/ACVRL1/POSTN/MMP14/…	94
GO:0002706	regulation of lymphocyte mediated immunity	45/3644	149/18670	0.00115374	0.00812536	0.0056244	TNFRSF1B/CD1D/FCER1G/C4BPB/NLRP3/RSAD2/IL1R1/IL18R1/IL18RAP/IL1B/PARP3/CD96/IL20RB/IL12A/BCL6/TFRC/NSD2/IL7R/SERPINB9/HFE/HLA-A/HLA-E/HLA-B/MICA/MICB/RAET1E/RAET1G/IL6/FOXP3/TRAF2/CLCF1/FADD/IL18/CADM1/GATA3/LAG3/STAT6/P2RX7/EXOSC6/ATAD5/SMAD7/C3/IL27RA/TGFB1/CEACAM1	45
GO:0007044	cell-substrate junction assembly	32/3644	97/18670	0.00116651	0.00818775	0.00566759	RCC2/TESK2/LAMC2/LAMB3/LIMS1/FN1/TNS1/EPHA3/APOD/LIMCH1/ITGA2/EFNA5/VEGFA/PTPRK/ARHGAP6/DMTN/PTK2B/SFRP1/TEK/THY1/COL17A1/ACVRL1/ITGA5/MMP14/FMN1/ITGB4/LAMA3/BCL2/SDC4/LAMA5/DAPK3/BCR	32
GO:0060996	dendritic spine development	32/3644	97/18670	0.00116651	0.00818775	0.00566759	DVL1/EPHB2/DNM3/NCK2/EPHA4/DOCK10/KALRN/EPHB1/NLGN1/EPHB3/CTNND2/MEF2C/CAMK2A/DBN1/PPP1R9A/RELN/PAK3/LPAR1/SHANK2/ZNF365/DLG5/NEURL1/LRRK2/CDK5R1/BAIAP2/LZTS3/PTPRS/ARHGAP33/APOE/SHANK3/TIAM1/ITSN1	32
GO:0150115	cell-substrate junction organization	32/3644	97/18670	0.00116651	0.00818775	0.00566759	RCC2/TESK2/LAMC2/LAMB3/LIMS1/FN1/TNS1/EPHA3/APOD/LIMCH1/ITGA2/EFNA5/VEGFA/PTPRK/ARHGAP6/DMTN/PTK2B/SFRP1/TEK/THY1/COL17A1/ACVRL1/ITGA5/MMP14/FMN1/ITGB4/LAMA3/BCL2/SDC4/LAMA5/DAPK3/BCR	32
GO:0007605	sensory perception of sound	44/3644	145/18670	0.00116953	0.00818809	0.00566782	COL11A1/PAX3/ESPNL/THRB/LRIG1/CHRNA9/KIT/SLC1A3/GABRB2/TFAP2A/RIPOR2/SOBP/SLC26A4/POU3F4/CHD7/EYA1/BARHL1/EPS8L2/TH/CHRNA10/NAV2/MYO7A/FZD4/CDH23/OTOGL/GJB2/SPRY2/SLITRK6/COCH/SIX1/GABRB3/GABRA5/HOMER2/MYO15A/ASIC2/SLC9A3R1/ATP8B1/ICAM1/CDKN2D/EML2/TBX1/TRIOBP/KCNE1/TSPEAR	44
GO:0007612	learning	44/3644	145/18670	0.00116953	0.00818809	0.00566782	EPHB2/JUN/PTGS2/BTG2/EN1/HRH1/KALRN/BCHE/KIT/SLC7A11/TLR2/HRH2/SRF/ADGRB3/PRKN/NPTX2/RELN/FOXP2/PTN/DGKI/FGF13/TH/FOSL1/NPAS4/SHANK2/GRM5/NRGN/TACR2/SORCS3/HIF1A/FOS/NRXN3/GABRA5/MAP1A/GRIN2A/JPH3/C1QL1/NETO1/SNAP25/NTSR1/BRSK1/NLGN4Y/COMT/SHANK3	44
GO:0070373	negative regulation of ERK1 and ERK2 cascade	26/3644	74/18670	0.00117047	0.00818809	0.00566782	CAMK2N1/EPHB2/ATF3/DUSP10/DLG1/CHRNA9/SPRY1/SEMA6A/DUSP1/GPER1/MIR221/DUSP4/KLF4/TLR4/DAB2IP/RAPGEF1/CHRNA10/ARRB1/LMO3/C1QL4/PTPRR/SPRY2/NDRG2/SLC9A3R1/LIF/TIMP3	26
GO:1900024	regulation of substrate adhesion-dependent cell spreading	20/3644	52/18670	0.00118915	0.00830953	0.00575188	PDPN/RCC2/TACSTD2/LIMS1/LIMS2/CSPG5/MELTF/FGG/EFNA5/CARMIL1/FLNA/DMTN/HAS2/MDK/POSTN/UNC13D/RAC3/PREX1/CASS4/TRIOBP	20
GO:0015849	organic acid transport	88/3644	333/18670	0.00119735	0.00835751	0.00578509	PDPN/MFSD2A/SLC1A7/CPT2/PRKAA2/LRRC8C/SLC16A4/SV2A/RGS4/PLA2G4A/PPFIA4/ADORA1/OSR1/SLC1A4/IL1B/ERFE/PPARG/SLC25A38/GRM2/SLCO2A1/SLC10A4/SNCA/SLC7A11/ACSL1/SLC1A3/EMB/SLC26A2/EDN1/NFKBIE/RIMS1/SLC16A10/STX1A/CD36/CROT/SLC26A4/SLC38A5/SLC16A2/SLC6A8/SLC7A2/FABP4/SLC1A1/PLIN2/APBA1/ANXA1/SLC27A4/SLCO2B1/AKR1C1/SLC16A9/SLC16A12/ABCC2/SYT1/PPFIA2/SLC6A15/P2RX7/SLC7A1/TRPC4/TNFSF11/ABCC4/IRS2/SLC7A7/SL…	88
GO:0002821	positive regulation of adaptive immune response	34/3644	105/18670	0.00120218	0.00838193	0.005802	CD1D/FCER1G/NLRP3/RSAD2/IL1R1/IL18R1/IL1B/NFKBIZ/IL12A/TFRC/NSD2/IL6ST/HLA-A/HLA-E/HLA-B/IL6/FOXP3/CD274/ANXA1/TRAF2/CLCF1/FADD/IL18/GATA3/CD4/STAT6/P2RX7/TNFSF13B/PYCARD/EXOSC6/ATAD5/C3/IL27RA/TGFB1	34
GO:1903038	negative regulation of leukocyte cell-cell adhesion	40/3644	129/18670	0.00121502	0.00841044	0.00582173	TNFRSF14/RUNX3/PELI1/LOXL3/IL20RB/BCL6/DLG1/PDE5A/IRF1/CD74/RIPOR2/HFE/TNFRSF21/GPNMB/MIR221/FOXP3/PAG1/CD274/PDCD1LG2/ANXA1/KLF4/ASS1/NRARP/MDK/LRRC32/VSIR/DLG5/LAG3/PAWR/BMP4/ARG2/SPN/SMAD7/PRNP/SDC4/CEBPB/JAK3/TGFB1/CEACAM1/PPARA	40
GO:0001974	blood vessel remodeling	18/3644	45/18670	0.00121595	0.00841044	0.00582173	EPAS1/ACVR2B/MEF2C/FOXC1/RSPO3/NOS3/BGN/CHD7/ACVRL1/FOXC2/ABR/ACE/JAG1/TGM2/TGFB1/CEACAM1/BCR/LIF	18
GO:0031646	positive regulation of nervous system process	23/3644	63/18670	0.00122129	0.00841044	0.00582173	DVL1/TNFRSF1B/RGS4/NLGN1/ITGA2/RIMS1/STX1A/HGF/RELN/PTK2B/RIMS2/MYRF/SHANK2/TENM4/CACNB3/CHRNA7/ABAT/STX1B/NLGN2/BAIAP2/NETO1/NTSR1/SHANK3	23
GO:0021952	central nervous system projection neuron axonogenesis	12/3644	25/18670	0.00122165	0.00841044	0.00582173	EPHB2/GLI2/ZEB2/NR4A2/EPHA4/EPHB1/EPHB3/PLXNA4/NFIB/DCLK1/DCC/ADARB1	12
GO:2000311	regulation of AMPA receptor activity	12/3644	25/18670	0.00122165	0.00841044	0.00582173	CNIH3/NLGN1/MEF2C/RELN/CNIH2/SHANK2/SHISA9/NLGN2/CACNG4/CACNG7/CACNG8/SHANK3	12
GO:0001780	neutrophil homeostasis	9/3644	16/18670	0.00122234	0.00841044	0.00582173	PIK3CD/PDE4B/ITPKB/MERTK/SLC7A11/IL6/ANXA1/SH2B3/HCAR2	9
GO:0010934	macrophage cytokine production	9/3644	16/18670	0.00122234	0.00841044	0.00582173	TGFB2/SPON2/CD74/CD36/TLR4/IRAK3/SEMA7A/GPRC5B/TGFB1	9
GO:0042033	chemokine biosynthetic process	9/3644	16/18670	0.00122234	0.00841044	0.00582173	IL1B/TLR3/EGR1/CD74/IL6/SIGIRR/IL18/ELANE/TICAM1	9
GO:0050755	chemokine metabolic process	9/3644	16/18670	0.00122234	0.00841044	0.00582173	IL1B/TLR3/EGR1/CD74/IL6/SIGIRR/IL18/ELANE/TICAM1	9
GO:0060413	atrial septum morphogenesis	9/3644	16/18670	0.00122234	0.00841044	0.00582173	TGFB2/NSD2/NKX2-5/SOX4/HEY2/TBX20/SMO/GATA4/ZFPM1	9
GO:0060850	regulation of transcription involved in cell fate commitment	9/3644	16/18670	0.00122234	0.00841044	0.00582173	PROX1/DLX1/DLX2/PPARG/NKX6-1/SOX17/RORA/NR2F2/CEBPB	9
GO:0072189	ureter development	9/3644	16/18670	0.00122234	0.00841044	0.00582173	OSR1/GATA3/RET/PAX2/BMP4/SIX1/FOXF1/LHX1/SOX9	9
GO:0031016	pancreas development	27/3644	78/18670	0.00122894	0.00844663	0.00584679	ILDR2/NR5A2/PROX1/EIF2AK3/ACVR2B/CCDC39/HES1/NKX6-1/SOX4/IL6/CDK6/MET/SMO/ZIC3/ANXA1/IGF2/SIDT2/GDF11/FOXO1/BMP4/ONECUT1/DNAAF1/FOXF1/GIP/SOX9/GATA6/GIPR	27
GO:0098657	import into cell	55/3644	191/18670	0.00123794	0.00849919	0.00588317	RAB3B/SLC1A7/RGS4/DNM3/ATP2B4/SLC30A1/SLC8A1/SLC39A10/SLC12A8/SLC9A9/DLG1/SNCA/SLC7A11/ACSL1/SLC9A3/SLC1A3/GDNF/NEURL1B/HFE/TREM2/SLC29A1/SLC22A3/PRKN/CD36/TRPV6/KCNH2/WNK3/SLC7A2/SCRIB/SLC1A1/DNM1/SLC27A4/SLC29A2/CALY/KCNJ8/ABCC9/SLC7A1/FAM155A/IRS2/SYNGR3/KCNJ12/SLC46A1/ITGB3/CACNG4/KCNJ2/PRNP/SNAP25/NTSR1/HCN2/CACNG7/CACNG8/KCNJ6/KCNJ15/TRPM2/SLC19A1	55
GO:0090276	regulation of peptide hormone secretion	59/3644	208/18670	0.00125802	0.0086276	0.00597205	SLC2A1/VSNL1/IL1B/INHBB/ACVR1C/DPP4/RAPGEF4/KLF7/CAPN10/PASK/ITPR1/KALRN/ADRA2C/EPHA5/NKX6-1/FGG/SLC25A4/CRHBP/EFNA5/SOX4/HFE/TFAP2B/CNR1/PRKN/GPER1/ICA1/GCK/STX1A/CFTR/APLN/SFRP1/CHD7/SYBU/CCN3/SYT7/ANO1/ARRB1/SIDT2/C2CD2L/GLUD1/RBP4/CACNA1C/ITPR2/RAPGEF3/TNFSF11/IRS2/HIF1A/BAIAP3/ABAT/RPH3AL/NLGN2/GIP/KCNG2/SNAP25/NNAT/CACNA1A/GIPR/TIAM1/ITSN1	59
GO:0043434	response to peptide hormone	111/3644	436/18670	0.00127801	0.00875517	0.00606036	AGTRAP/SESN2/SLC2A1/PIK3R3/PCSK9/TGFBR3/PTGS2/ATP6V1G3/BTG2/ATP6V1C2/KHK/RHOQ/IL1B/INHBB/NR4A2/ACVR1C/GRB14/NFE2L2/STAT1/STAT4/CPS1/PTPRN/PID1/CAPN10/OXTR/TIMP4/PPARG/KLF15/AGTR1/EREG/AREG/NKX6-1/MGARP/TLR2/ADCY2/PRLR/PIK3R1/CRHBP/CDO1/EGR1/CAMK2A/STC2/EDN1/PRL/FOXO3/ENPP1/CCN2/GPER1/HDAC9/GCK/ADCY1/GRB10/POR/GNAI1/PDK4/BAIAP2L1/VGF/SH2B2/RARRES2/PHEX/TIMP1/NEFL/STAR/TEK/ANXA1/GCNT1/GKAP1/NR4A3/A…	111
GO:0051048	negative regulation of secretion	66/3644	238/18670	0.00128317	0.00878093	0.00607819	TNFRSF1B/ADORA1/SLC30A1/NLRP3/RSAD2/VSNL1/VAMP8/IL1R2/IL1B/INHBB/ACVR1C/KLF7/FN1/PNKD/OXTR/CD200/KALRN/ADRA2C/TLR6/SNCA/BANK1/PTGER4/F2R/F2RL1/CRHBP/CD74/SERPINB1/EDN1/TNFRSF21/CNR1/TNFAIP3/PRKN/HDAC9/INHBA/PPP1R9A/TMSB4X/MAOB/FOXP3/WNK3/NRG1/SFRP1/ANGPT1/CCN3/ANXA1/NOTCH1/LGR4/NR1H3/LRRC32/CARD16/FRMD4A/TACR2/TNFRSF1A/ARG2/NMB/ABAT/FOXF1/ABR/CBARP/IL27RA/CEACAM1/APOE/IL11/SSC5D/COMT/BCR/LIF	66
GO:0061081	positive regulation of myeloid leukocyte cytokine production involved in immune response	10/3644	19/18670	0.00128906	0.00880205	0.00609281	FCER1G/SPON2/CD74/CD36/DDX58/NR4A3/TLR4/SEMA7A/GPRC5B/TICAM1	10
GO:0072074	kidney mesenchyme development	10/3644	19/18670	0.00128906	0.00880205	0.00609281	OSR1/SIX2/STAT1/FOXD1/TCF21/WT1/PAX2/BMP4/SIX1/SIX4	10
GO:0021953	central nervous system neuron differentiation	53/3644	183/18670	0.00130384	0.00889333	0.00615599	DRAXIN/EPHB2/LHX8/BTG2/PROX1/GDF7/GLI2/ZEB2/NR4A2/DLX1/DLX2/SATB2/MAP2/EPHA4/GBX2/FEZF2/ROBO2/EPHB1/EPHB3/HES1/NKX6-1/DCLK2/SFRP2/CSF1R/ID4/SOX4/MDGA1/TBX20/INHBA/SEMA3A/WNT2/SMO/PLXNA4/ZC4H2/UNC5D/SFRP1/NFIB/CEND1/GDPD5/DYNC2H1/KNDC1/FAIM2/HOXC10/DCLK1/BCL11B/RORA/SALL1/LHX1/WNT3/RAC3/DCC/SHANK3/ADARB1	53
GO:0001776	leukocyte homeostasis	29/3644	86/18670	0.00132319	0.00900575	0.00623381	PIK3CD/PDE4B/FCER1G/ITPKB/MERTK/SLC40A1/DOCK10/CXCL6/SLC7A11/MEF2C/CD74/TNFAIP3/IL6/SH2B2/FOXP3/TSC22D3/DOCK11/ANXA1/FADD/SH2B3/P2RX7/HCAR2/TNFSF13B/HIF1A/CORO1A/PMAIP1/BCL2/JAK3/TGFB1	29
GO:0048013	ephrin receptor signaling pathway	29/3644	86/18670	0.00132319	0.00900575	0.00623381	EPHA2/EPHB2/VAV3/NCK2/CHN1/EPHA4/EPHA3/KALRN/EPHB1/EPHB3/EPHA5/EFNA5/EPHA7/EPHB4/EPHB6/PAK3/SDC2/DNM1/HRAS/PAK1/APH1B/MMP2/EFNB3/GIT1/CDK5R1/MMP9/EFNA2/TIAM1/ITSN1	29
GO:0003230	cardiac atrium development	15/3644	35/18670	0.00133911	0.00910421	0.00630197	PROX1/TGFB2/HEG1/NSD2/NKX2-5/SOX4/HEY2/TBX20/WNT2/SMO/GATA4/NOTCH1/MESP1/ZFPM1/NOG	15
GO:0042475	odontogenesis of dentin-containing tooth	30/3644	90/18670	0.0013596	0.0092335	0.00639146	CSF3R/LHX8/CSF1/GLI2/DLX1/DLX2/ACVR2B/MSX1/PDGFRA/ODAPH/LEF1/HAND2/MSX2/FOXC1/FAM20C/SMO/TNFRSF11B/TNC/LRP4/FOXO1/BMP4/BCL11B/GNAO1/FAM20A/ITGB4/BMP2/LAMA5/TBX1/NF2/PPARA	30
GO:0009743	response to carbohydrate	64/3644	230/18670	0.00137144	0.00930389	0.00644018	SESN2/PRKAA2/TXNIP/ILDR2/PTGS2/VSNL1/APOB/KHK/SLC8A1/IL1B/ACVR1C/CALCRL/KLF7/PTPRN/TGFBR2/ACVR2B/ZBTB20/PPARGC1A/EPHA5/NKX6-1/ITGA2/EFNA5/EGR1/SOX4/APOM/MAPK13/SRF/ME1/FOXO3/CCN2/GPER1/GCK/NAMPT/CFTR/PTPRN2/MIR221/GATA4/PTK2B/STAR/SYBU/CTSV/TH/CAT/ANO1/ARRB1/NOX4/SIDT2/C2CD2L/PAX2/IRS2/PCK2/HIF1A/IGF1R/BAIAP3/CYBA/CDT1/SERPINF1/GIP/COLEC12/ICAM1/TGFB1/GIPR/TIAM1/COL6A2	64
GO:0017145	stem cell division	17/3644	42/18670	0.00141274	0.00955313	0.00661271	VANGL2/TGFB2/FZD7/WWTR1/ETV5/KIT/LEF1/SFRP2/NAP1L2/FGF13/SOX17/AKNA/NOTCH1/CDK2AP2/ZBTB16/SOX5/EVI2B	17
GO:0032958	inositol phosphate biosynthetic process	17/3644	42/18670	0.00141274	0.00955313	0.00661271	PLCH2/ITPKB/PLCL1/HRH1/PLCL2/PLCH1/SNCA/IP6K3/GPER1/PTK2B/P2RY6/PLCE1/PLCB2/PLCD3/PLCB4/NTSR1/ITPKC	17
GO:2001222	regulation of neuron migration	17/3644	42/18670	0.00141274	0.00955313	0.00661271	COL3A1/ULK4/IGSF10/NKX6-1/SEMA6A/CAMK2A/PHACTR1/SEMA3A/RELN/FLNA/NRG1/UNC5D/DAB2IP/MDK/NRG3/FLRT2/STAT3	17
GO:2000379	positive regulation of reactive oxygen species metabolic process	33/3644	102/18670	0.00143072	0.00966427	0.00668964	NOS1AP/PTGS2/XDH/IL1B/NFE2L2/PID1/TGFBR2/AGTR1/PTX3/TLR6/SNCA/F2RL1/EDN1/DDAH2/FOXO3/CD36/RGN/PTK2B/CLU/ADGRB1/KLF4/TLR4/ASS1/NOX4/MMP8/AKR1C3/CYBA/TICAM1/ICAM1/KLF2/TGFB1/FPR2/PDGFB	33
GO:0002688	regulation of leukocyte chemotaxis	36/3644	114/18670	0.0014539	0.00981034	0.00679075	MST1L/NBL1/CSF1/DYSF/MST1/IL12A/BST1/CXCL8/VEGFC/F2RL1/THBS4/CD74/DUSP1/EDN1/RIPOR2/VEGFA/IL6/PTN/RARRES2/MOSPD2/MTUS1/PTK2B/CCN3/MDK/CAMK1D/C3AR1/CMKLR1/TRPV4/PGF/GREM1/CCL2/CCL7/MMP28/CCR7/FPR2/RAC2	36
GO:0046173	polyol biosynthetic process	26/3644	75/18670	0.00146365	0.00986547	0.00682891	PLCH2/ITPKB/PLCL1/HRH1/PLCL2/PLCH1/SNCA/IP6K3/GPER1/ASAH1/PTK2B/ACER2/P2RY6/ASAH2/PLCE1/PCK2/GCH1/PLCB2/PGP/PLCD3/SPHK1/IMPA2/PLCB4/NTSR1/ISYNA1/ITPKC	26
GO:0048639	positive regulation of developmental growth	53/3644	184/18670	0.00148972	0.0100304	0.00694311	AGRN/LPAR3/TGFBR3/CSF1/NGF/CRABP2/PROX1/FN1/TGFBR2/PLS1/MEF2C/EFNA5/DBN1/EDN1/SRF/VEGFA/RIMS1/HEY2/PRKN/TBX20/SMURF1/WNT2/SMO/L1CAM/CHD7/RIMS2/ZFPM2/SEMA4D/NOTCH1/IGF2/ILK/BDNF/WT1/PAK1/GLI1/SYT1/AKAP6/ISLR2/SEMA7A/TNFRSF12A/NTN1/TRPV2/RND2/WNT3/TBX2/GATA6/NEDD4L/BCL2/FOXS1/UNC13A/SYT3/CACNG7/DSCAM	53
GO:0051968	positive regulation of synaptic transmission glutamatergic	14/3644	32/18670	0.00151379	0.0101274	0.00701024	PTGS2/OXTR/NLGN1/RELN/PTK2B/ROR2/SHANK2/NLGN2/CCL2/CACNG4/TSHZ3/CACNG7/CACNG8/SHANK3	14
GO:0051091	positive regulation of DNA-binding transcription factor activity	71/3644	261/18670	0.00151079	0.0101274	0.00701024	TRIM62/PLPP3/CTH/AIM2/RAB7B/TRAF5/NLRP3/NLRC4/IL18R1/IL18RAP/IL1B/PPARG/CD200/HCLS1/IL1RAP/PPARGC1A/TLR6/KIT/EPHA5/NKX6-1/TLR2/TLR3/JMY/CAMK2A/EDN1/TRIM38/SRF/VEGFA/IL6/ADCY1/CD36/RELN/WNT2/SMO/ARHGEF5/NDP/BEX1/NKX3-1/CLU/DDX58/TLR4/TRAF2/CAT/FOSL1/FZD4/CARD16/IL18/CAMK1D/ARID5B/RTKN2/PPRC1/RHEBL1/IRAK3/TNFSF11/ZIC2/PRKD1/PRKCH/PYCARD/MYOCD/JUP/STAT3/FZD2/SPHK1/TNFRSF11A/TCF3/AMH/TICAM1/ICAM1/CEB…	71
GO:0046942	carboxylic acid transport	87/3644	331/18670	0.00151212	0.0101274	0.00701024	PDPN/MFSD2A/SLC1A7/CPT2/PRKAA2/LRRC8C/SLC16A4/SV2A/RGS4/PLA2G4A/PPFIA4/ADORA1/SLC1A4/IL1B/ERFE/PPARG/SLC25A38/GRM2/SLCO2A1/SLC10A4/SNCA/SLC7A11/ACSL1/SLC1A3/EMB/SLC26A2/EDN1/NFKBIE/RIMS1/SLC16A10/STX1A/CD36/CROT/SLC26A4/SLC38A5/SLC16A2/SLC6A8/SLC7A2/FABP4/SLC1A1/PLIN2/APBA1/ANXA1/SLC27A4/SLCO2B1/AKR1C1/SLC16A9/SLC16A12/ABCC2/SYT1/PPFIA2/SLC6A15/P2RX7/SLC7A1/TRPC4/TNFSF11/ABCC4/IRS2/SLC7A7/SLC7A8/…	87
GO:0045987	positive regulation of smooth muscle contraction	14/3644	32/18670	0.00151379	0.0101274	0.00701024	PTGS2/OXTR/KIT/TACR3/ITGA2/F2R/EDN1/SRF/GPER1/TACR2/ABAT/MYOCD/SPHK1/TBXA2R	14
GO:0051385	response to mineralocorticoid	14/3644	32/18670	0.00151379	0.0101274	0.00701024	EDN1/FOXO3/CCN2/GPER1/MAOB/NEFL/STAR/TH/FOSL1/NPAS4/CCND1/ATP2B1/FOS/CYBA	14
GO:0061311	cell surface receptor signaling pathway involved in heart development	14/3644	32/18670	0.00151379	0.0101274	0.00701024	VANGL2/MSX1/HAND2/MSX2/HEY2/SOX17/HEY1/NOTCH1/BMP4/MESP1/NOG/BMP2/JAG1/TGFB1	14
GO:1901861	regulation of muscle tissue development	46/3644	155/18670	0.00152706	0.0102053	0.00706414	TGFBR3/RGS4/MEIS1/FZD7/NR1D2/TGFBR2/EPHB1/PPARGC1A/LEF1/MEF2C/MEGF10/NKX2-5/EDN1/JARID2/RBM24/HEY2/HDAC9/TWIST1/TBX20/MIR25/WNT2/NRG1/SOX17/ZFPM2/NOTCH1/PAK1/CDON/RBP4/GLI1/MYF6/AKAP6/BMP4/SIX1/SIX4/GREM1/MYOCD/NOG/TBX2/GATA6/BCL2/BMP2/JPH2/TGFB1/TBX1/PPARA/MAPK11	46
GO:0031638	zymogen activation	20/3644	53/18670	0.00156391	0.0104183	0.00721159	IFI16/CASP8/SERPINE2/MELTF/FGG/F12/PRSS3/FADD/VSIR/PLAU/C1R/C1RL/MMP14/CTSH/FURIN/GRIN2A/PYCARD/SERPINF2/GGT1/TBC1D10A	20
GO:0045661	regulation of myoblast differentiation	20/3644	53/18670	0.00156391	0.0104183	0.00721159	RANBP3L/MEF2C/RBM24/RIPOR2/MAP3K5/IGFBP3/MBNL3/NOTCH1/ILK/IL18/CDON/ANKRD2/PRICKLE1/MYF6/BTG1/TBX3/BMP4/MYOCD/SOX9/TGFB1	20
GO:0071320	cellular response to cAMP	20/3644	53/18670	0.00156391	0.0104183	0.00721159	SLC8A1/CPS1/HCN1/CRHBP/AQP1/CFTR/DMTN/STC1/STAR/PENK/ASS1/RAPGEF1/WT1/PDE2A/NOX4/ITPR2/RAPGEF3/AKAP6/HCN2/KCNE1	20
GO:0010761	fibroblast migration	16/3644	39/18670	0.00163577	0.0108398	0.00750336	TMEM201/RCC2/SLC8A1/TNS1/HYAL2/AKAP12/PAK3/ARHGAP4/DMTN/CCN3/ILK/PAK1/ARID5B/SDC4/TGFB1/HAS1	16
GO:0042417	dopamine metabolic process	16/3644	39/18670	0.00163577	0.0108398	0.00750336	NPR1/TGFB2/NR4A2/PNKD/SNCA/TACR3/MOXD1/PRKN/GPR37/MAOA/MAOB/TH/GCH1/ABAT/GRIN2A/COMT	16
GO:0045684	positive regulation of epidermis development	16/3644	39/18670	0.00163577	0.0108398	0.00750336	SFN/KDF1/PTCH2/TGFB2/HPSE/FST/MSX2/FOXC1/NOTCH1/PLAAT4/GAL/VDR/BMP4/PRKCH/ALOX15B/KRT17	16
GO:0009615	response to virus	85/3644	323/18670	0.00163682	0.0108398	0.00750336	IFI6/IFI44/IFI16/AIM2/RNASEL/IVNS1ABP/LYST/NLRP3/RSAD2/APOB/IL1B/IFIH1/STAT1/HYAL1/HYAL2/PLSCR1/IL12A/SPON2/HERC5/DDX60/TLR3/F2RL1/IRF1/TRIM38/MICA/MICB/HMGA1/CGAS/IFNGR1/TNFAIP3/IL6/CDK6/CHRM2/FOXP3/FLNA/CLU/PENK/IFNA1/IFNE/DDX58/CARD9/IFITM2/IFITM3/TSPAN32/FAM111A/FOSL1/FADD/GATA3/DDIT4/ACTA2/IFIT1/DMBT1/BNIP3/ABCC9/STAT2/HMGA2/IRAK3/OAS2/DCLK1/TPT1/NPC2/TRAF3/ISG20/POLR3K/PYCARD/CCL8/SLFN13/DH…	85
GO:0001754	eye photoreceptor cell differentiation	18/3644	46/18670	0.00163753	0.0108398	0.00750336	CRB1/THRB/HCN1/VEGFA/PRDM1/PTN/RP1/RORB/TH/ROM1/MYO7A/THY1/NR2E3/NKD1/STAT3/SOX9/SDK2/DSCAM	18
GO:0007157	heterophilic cell-cell adhesion via plasma membrane cell adhesion molecules	18/3644	46/18670	0.00163753	0.0108398	0.00750336	AMIGO1/CADM3/NECTIN4/HMCN1/CRB1/NECTIN3/NLGN1/FAT4/TENM3/PTPRD/DCHS1/TENM4/CADM1/AMIGO2/ITGA5/CDH2/ICAM1/CXADR	18
GO:0015914	phospholipid transport	30/3644	91/18670	0.00165541	0.0109351	0.00756932	MFSD2A/ABCA4/ANO7/PLSCR4/PLSCR1/PRELID2/XKR6/ABCA1/OSBPL5/PITPNM1/C2CD2L/ANO4/P2RX7/SCARB1/ATP11A/TMEM30B/NPC2/ATP10A/ATP8B4/TNFAIP8L3/GLTPD2/PITPNC1/ATP8B1/PLTP/ATP9A/ABCA7/ATP8B3/KCNN4/APOE/APOC1	30
GO:0051899	membrane depolarization	30/3644	91/18670	0.00165541	0.0109351	0.00756932	IFI6/JUN/MLLT11/SLC8A1/SCN2A/SCN9A/BOK/FGF12/EDN1/FZD9/KCNH2/FHL1/CHRNA6/PTPN3/ANK3/CACNA1C/LRRK2/CACNB3/DCN/P2RX7/CACNA1H/CACNA1G/CACNG4/KCNJ2/SMAD7/NEDD4L/BCL2/NTSR1/HCN2/CACNA1A	30
GO:0035914	skeletal muscle cell differentiation	24/3644	68/18670	0.00165772	0.0109388	0.0075719	BTG2/ATF3/SOX11/NR1D2/EPHB1/MEF2C/MEGF10/EGR1/RBM24/SCX/NOTCH1/CDON/EGR2/ANKRD2/VAX1/MYF6/SIX1/SIX4/FOS/NUPR1/MYOCD/MYLK2/TBX1/MAFF	24
GO:0002702	positive regulation of production of molecular mediator of immune response	31/3644	95/18670	0.00168286	0.0110244	0.0076311	TNFRSF14/FCER1G/NLRP3/RSAD2/IL1R1/IL18R1/IL1B/TFRC/SPON2/NSD2/F2RL1/CD74/HLA-E/RAET1G/IL6/CD36/DDX58/NR4A3/TLR4/TRAF2/CLCF1/IL18/GATA3/RBP4/STAT6/SEMA7A/GPRC5B/EXOSC6/ATAD5/TICAM1/TGFB1	31
GO:0021561	facial nerve development	7/3644	11/18670	0.00168472	0.0110244	0.0076311	SEMA3F/SEMA3A/PLXNA4/EGR2/SIX1/HOXB2/ADARB1	7
GO:0021610	facial nerve morphogenesis	7/3644	11/18670	0.00168472	0.0110244	0.0076311	SEMA3F/SEMA3A/PLXNA4/EGR2/SIX1/HOXB2/ADARB1	7
GO:0031652	positive regulation of heat generation	7/3644	11/18670	0.00168472	0.0110244	0.0076311	PTGS2/IL1B/CNR1/APLN/TNFSF11/ABAT/TNFRSF11A	7
GO:0060379	cardiac muscle cell myoblast differentiation	7/3644	11/18670	0.00168472	0.0110244	0.0076311	SRF/NRG1/NOTCH1/PRICKLE1/GREM1/MYOCD/TBX2	7
GO:0090193	positive regulation of glomerulus development	7/3644	11/18670	0.00168472	0.0110244	0.0076311	EGR1/PDGFD/RET/PAX2/NOG/SERPINB7/PDGFB	7
GO:0098814	spontaneous synaptic transmission	7/3644	11/18670	0.00168472	0.0110244	0.0076311	NSG1/PRKN/PPP1R9A/RIMS2/SYT1/DOC2A/STX1B	7
GO:1904396	regulation of neuromuscular junction development	7/3644	11/18670	0.00168472	0.0110244	0.0076311	AGRN/FZD9/PTN/MUSK/LRP4/SIX1/SIX4	7
GO:0007263	nitric oxide mediated signal transduction	13/3644	29/18670	0.00169374	0.0110604	0.00765603	NOS1AP/ATP2B4/PDE5A/NDNF/GUCY1A1/DDAH2/VEGFA/CD36/NOS3/MT2A/RASD1/APOE/FPR1	13
GO:1902624	positive regulation of neutrophil migration	13/3644	29/18670	0.00169374	0.0110604	0.00765603	DYSF/IL1R1/CXCL8/THBS4/CD74/EDN1/RIPOR2/MOSPD2/MDK/CAMK1D/C3AR1/CCR7/RAC2	13
GO:0050905	neuromuscular process	34/3644	107/18670	0.00172509	0.0112534	0.00778965	DVL1/PNKD/FGF12/TMEM150C/GLRB/SLC1A3/GM2A/PRKN/NEFL/PENK/NR4A3/GRIN3A/MYO7A/CDH23/KCNA1/HOXC10/SPART/SLITRK6/GCH1/IGDCC3/ALDH1A3/GRIN2A/PRRT2/JPH3/ABR/NLGN2/CNTNAP1/GRIN2C/RAC3/FOXS1/COMP/GRIN2D/BCR/ADARB1	34
GO:0051235	maintenance of location	83/3644	315/18670	0.00177157	0.0115446	0.00799124	PLCH2/NBL1/MCOLN2/APOB/PFN4/SLC8A1/DYSF/HK2/IL1B/ACVR1C/BARD1/ITPR1/PPARG/ABHD5/PLCH1/SNCA/PDE4D/F2R/STARD4/FBN2/GM2A/DBN1/MDFI/NFKBIE/ENPP1/GET4/GPER1/SCIN/IL6/CD36/MEST/INSIG1/TMSB4X/TMSB15A/TMSB15B/FLNA/MSR1/PTK2B/CHD7/TRPA1/JPH1/PLIN2/ABCA1/TXN/NR1H3/P2RY6/THY1/SORL1/UBASH3B/ARHGAP21/ANK3/PLCE1/CACNA1C/CD4/ITPR2/B4GALNT1/TPCN1/P2RX7/SCARB1/AKAP6/BDKRB1/PLCB2/MYO5A/PDIA2/CORO1A/JPH3/CYBA/CCR7/…	83
GO:0016202	regulation of striated muscle tissue development	45/3644	152/18670	0.00179976	0.011704	0.00810158	TGFBR3/RGS4/MEIS1/FZD7/NR1D2/TGFBR2/EPHB1/LEF1/MEF2C/MEGF10/NKX2-5/EDN1/JARID2/RBM24/HEY2/HDAC9/TWIST1/TBX20/MIR25/WNT2/NRG1/SOX17/ZFPM2/NOTCH1/PAK1/CDON/RBP4/GLI1/MYF6/AKAP6/BMP4/SIX1/SIX4/GREM1/MYOCD/NOG/TBX2/GATA6/BCL2/BMP2/JPH2/TGFB1/TBX1/PPARA/MAPK11	45
GO:0030902	hindbrain development	45/3644	152/18670	0.00179976	0.011704	0.00810158	TRNP1/DAB1/PROX1/EN1/GLI2/SERPINE2/GBX2/HES1/PPARGC1A/LEF1/SMAD1/FOXC1/FOXP2/SMO/PTN/EZH2/EN2/FLNA/SCRIB/NFIB/LPAR1/CEND1/MDK/SPTBN2/PAK1/FZD4/ZNF365/EGR2/KNDC1/FAIM2/GLI1/KDM2B/MYO16/SSTR1/CKB/RORA/MAP2K1/ABAT/CDK5R1/LHX1/HOXB2/NOG/BCL2/MAFB/PTPRS	45
GO:0097035	regulation of membrane lipid distribution	19/3644	50/18670	0.00184555	0.0119889	0.00829876	ABCA4/ARV1/ANO7/PLSCR4/PLSCR1/XKR6/ABCA1/ANO4/P2RX7/ATP11A/TMEM30B/ATP10A/ATP8B4/TLCD2/ATP8B1/ATP9A/ABCA7/ATP8B3/KCNN4	19
GO:0042490	mechanoreceptor differentiation	22/3644	61/18670	0.00185311	0.0119889	0.00829876	MYCL/VANGL2/SLC4A7/HES1/FAT4/GABRB2/RIPOR2/HEY2/SCRIB/NOTCH1/MYO7A/CDH23/SLITRK6/BMP4/GABRB3/GABRA5/FZD2/SLC9A3R1/ATP8B1/JAG1/SDC4/TRIOBP	22
GO:0042733	embryonic digit morphogenesis	22/3644	61/18670	0.00185311	0.0119889	0.00829876	OSR1/GLI2/MSX1/SFRP2/HAND2/MSX2/TWIST1/OSR2/FZD6/ROR2/NOTCH1/ALX4/LRP4/ZBTB16/HOXC11/CHST11/TBX3/BMP4/SALL1/B9D1/NOG/TBX2	22
GO:0045123	cellular extravasation	22/3644	61/18670	0.00185311	0.0119889	0.00829876	PIK3CD/IL1R1/PODXL2/BST1/PTGER4/ITGA1/RIPOR2/GCNT1/MDK/FADD/PDGFD/THY1/SELPLG/SPN/ABR/CCL2/PECAM1/ELANE/ICAM1/IL27RA/PLVAP/BCR	22
GO:0045604	regulation of epidermal cell differentiation	22/3644	61/18670	0.00185311	0.0119889	0.00829876	SFN/KDF1/MYCL/PTCH2/KLF7/HES1/MSX2/FOXC1/CD109/HEY2/EZH2/AQP3/CTSL/CTSV/NOTCH1/PLAAT4/VDR/BMP4/PRKCH/ALOX15B/ZFP36/MAFF	22
GO:0030194	positive regulation of blood coagulation	12/3644	26/18670	0.00186899	0.0120325	0.00832896	PDPN/F3/NFE2L2/HPSE/F2R/F12/CD36/DMTN/TLR4/SERPINF2/THBD/TBXA2R	12
GO:0048843	negative regulation of axon extension involved in axon guidance	12/3644	26/18670	0.00186899	0.0120325	0.00832896	SEMA6C/SEMA3F/SEMA3B/SEMA6A/SEMA3A/SEMA3D/SEMA4D/SEMA6D/SEMA7A/SEMA4B/WNT3/SEMA6B	12
GO:0071624	positive regulation of granulocyte chemotaxis	12/3644	26/18670	0.00186899	0.0120325	0.00832896	DYSF/CXCL8/THBS4/CD74/EDN1/RIPOR2/MOSPD2/MDK/CAMK1D/C3AR1/CCR7/RAC2	12
GO:1900048	positive regulation of hemostasis	12/3644	26/18670	0.00186899	0.0120325	0.00832896	PDPN/F3/NFE2L2/HPSE/F2R/F12/CD36/DMTN/TLR4/SERPINF2/THBD/TBXA2R	12
GO:1902107	positive regulation of leukocyte differentiation	43/3644	144/18670	0.00186943	0.0120325	0.00832896	CTNNBIP1/RUNX3/JUN/CSF1/CD101/DUSP10/ITPKB/NLRP3/ID2/IL1RL2/GLI2/CASP8/TGFBR2/NFKBIZ/HCLS1/IL12A/BCL6/PF4/LEF1/IL7R/CD74/CD83/TREM2/MYB/FOXP3/ANXA1/ROR2/MDK/FADD/IL18/ZBTB16/GATA3/VSIR/CD27/CD4/TNFSF11/MMP14/FOS/FES/EVI2B/TNFSF9/TGFB1/LIF	43
GO:0072330	monocarboxylic acid biosynthetic process	65/3644	237/18670	0.0018727	0.0120412	0.00833498	ACOT11/PRKAA2/GSTM4/CRABP2/PTGS2/SLC45A3/PROX1/THNSL2/IL1B/OSBPL6/CSPG5/ACOX2/SCD5/HPGD/SLC1A3/VCAN/STARD4/CD74/FGFR4/ELOVL2/EDN1/ELOVL4/UST/PDK4/INSIG1/RGN/PLP1/BGN/EPHX2/STAR/CYP7B1/ANXA1/PTGS1/PTGES/LDHC/ACCS/NR1H3/AKR1C3/OLAH/MALRD1/ASAH2/HOGA1/ELOVL3/ABCD2/DCN/LTA4H/ALOX5AP/MYO5A/LIPC/CSPG4/ABHD2/ALDH1A3/ABAT/ACSM5/ACSM3/HSD3B7/ALOX15B/ALOXE3/GIP/FASN/LIPG/ACSS1/PTGIS/CEACAM1/APOC1	65
GO:0050931	pigment cell differentiation	15/3644	36/18670	0.00188579	0.012113	0.00838467	ZEB2/MREG/ADAMTS9/MITF/KIT/MEF2C/ENPP1/TYRP1/RAB38/ADAMTS20/EDNRB/OCA2/MYO5A/BCL2/GNA11	15
GO:0097553	calcium ion transmembrane import into cytosol	42/3644	140/18670	0.00190181	0.0122034	0.00844725	PLCH2/MCOLN2/ATP2B4/SLC8A1/ITPR1/PLCH1/SNCA/PDE4D/F2R/GPER1/TRPV6/PTK2B/CHD7/TRPA1/JPH1/P2RY6/THY1/UBASH3B/PLCE1/CACNA1C/ITPR2/TPCN1/P2RX7/FAM155A/AKAP6/BDKRB1/PLCB2/MYO5A/GRIN2A/CORO1A/JPH3/CYBA/CCR7/GRIN2C/PRNP/JPH2/NTSR1/LIME1/TMEM38A/TGFB1/GRIN2D/TRPM2	42
GO:0045332	phospholipid translocation	17/3644	43/18670	0.00191669	0.0122489	0.00847871	ABCA4/ANO7/PLSCR4/PLSCR1/XKR6/ABCA1/ANO4/P2RX7/ATP11A/TMEM30B/ATP10A/ATP8B4/ATP8B1/ATP9A/ABCA7/ATP8B3/KCNN4	17
GO:0045429	positive regulation of nitric oxide biosynthetic process	17/3644	43/18670	0.00191669	0.0122489	0.00847871	NOS1AP/PTGS2/IL1B/PTX3/TLR6/EDN1/DDAH2/CD36/PTK2B/CLU/KLF4/TLR4/ASS1/MMP8/TICAM1/ICAM1/KLF2	17
GO:0045746	negative regulation of Notch signaling pathway	17/3644	43/18670	0.00191669	0.0122489	0.00847871	DLX1/DLX2/BCL6/HEY2/LFNG/TCIM/HEY1/NRARP/ARRB1/GDPD5/TSPAN15/NEURL1/MMP14/DLK1/CHAC1/JAG1/NOTCH3	17
GO:0086004	regulation of cardiac muscle cell contraction	17/3644	43/18670	0.00191669	0.0122489	0.00847871	PDE4B/NOS1AP/ADORA1/BIN1/DLG1/PDE4D/DSP/FGF13/FLNA/GATA4/STC1/KCNE3/CACNA1C/PKP2/JUP/KCNJ2/DSC2	17
GO:1902105	regulation of leukocyte differentiation	73/3644	272/18670	0.00193147	0.0123206	0.00852838	CTNNBIP1/RUNX3/JUN/CSF1/CD101/SOX13/DUSP10/ITPKB/NLRP3/ID2/TMEM178A/LOXL3/IL1RL2/GLI2/CASP8/TGFBR2/MITF/FOXP1/NFKBIZ/HCLS1/IL12A/BCL6/PF4/LEF1/TLR3/IL7R/PIK3R1/CAMK4/IRF1/SPINK5/CD74/CD83/TREM2/PRDM1/MYB/INHBA/CDK6/LRRC17/FOXP3/SFRP1/ANXA1/ROR2/TLR4/NRARP/MDK/FADD/IL18/ZBTB16/UBASH3B/GATA3/VSIR/CD27/LAG3/CD4/TNFSF11/MMP14/BMP4/FOS/FES/ZFPM1/EVI2B/SIGLEC15/SMAD7/RASSF2/MAFB/CEBPB/NFATC2/FSTL3/TNFS…	73
GO:0050886	endocrine process	28/3644	84/18670	0.00193184	0.0123206	0.00852838	POMC/IL1B/INHBB/OXTR/FOXL2/AGTR1/MME/CORIN/FOXD1/F2R/F2RL1/CRHBP/EDN1/INHBA/NOS3/APLN/NKX3-1/PCSK5/GAL/FZD4/GATA3/TACR2/TBX3/HCAR2/CYBA/SERPINF2/ACE/C1QTNF1	28
GO:0051090	regulation of DNA-binding transcription factor activity	109/3644	432/18670	0.00193459	0.0123256	0.00853185	CTNNBIP1/TRIM62/PLPP3/JUN/CTH/TMIGD3/AIM2/RAB7B/TRAF5/PROX1/EGLN1/NLRP3/ID2/NLRC4/CYP1B1/PELI1/IL18R1/IL18RAP/IL1B/PPARG/CD200/HCLS1/IL1RAP/PPARGC1A/TLR6/KIT/EPHA5/NKX6-1/MAPK10/TLR2/HAND2/TLR3/JMY/CAMK2A/MSX2/EDN1/TRIM38/MDFI/SRF/VEGFA/NFKBIE/ENPP1/TNFAIP3/TWIST1/IL6/ADCY1/CD36/RELN/WNT2/SMO/ARHGEF5/EZH2/TMSB4X/NDP/FOXP3/BEX1/TCEAL7/FLNA/NKX3-1/CLU/FZD6/CDKN2A/DDX58/KLF4/TLR4/DAB2IP/TRAF2/SIGIRR…	109
GO:0072175	epithelial tube formation	40/3644	132/18670	0.00196007	0.0124753	0.00863547	DVL1/MTHFR/STIL/VANGL2/PROX1/TGFB2/SOX11/OSR1/GDF7/ZEB2/SFRP2/IRX2/IRX1/GDNF/SOX4/TWIST1/PODXL/FZD3/SFRP1/FZD6/SCRIB/GATA3/RET/PAX2/PRICKLE1/ALX1/KDM2B/BMP4/SIX1/SIX4/HIF1A/SPINT1/FZD2/NOG/SOX9/SDC4/TGFB1/VASP/TEAD2/CELSR1	40
GO:0022404	molting cycle process	29/3644	88/18670	0.0019732	0.0124989	0.0086518	VANGL2/TGFB2/LRIG1/LDB2/HPSE/FST/SPINK5/MSX2/FOXQ1/CD109/PDGFA/INHBA/SMO/FZD3/FZD6/NOTCH1/LGR4/ALX4/LRP4/GAL/TNFRSF19/FGF7/MYO5A/KRT17/SOX9/APCDD1/BCL2/LAMA5/CELSR1	29
GO:0022405	hair cycle process	29/3644	88/18670	0.0019732	0.0124989	0.0086518	VANGL2/TGFB2/LRIG1/LDB2/HPSE/FST/SPINK5/MSX2/FOXQ1/CD109/PDGFA/INHBA/SMO/FZD3/FZD6/NOTCH1/LGR4/ALX4/LRP4/GAL/TNFRSF19/FGF7/MYO5A/KRT17/SOX9/APCDD1/BCL2/LAMA5/CELSR1	29
GO:0043506	regulation of JUN kinase activity	29/3644	88/18670	0.0019732	0.0124989	0.0086518	VANGL2/DUSP10/ZEB2/EPHA4/TNIK/TLR6/SFRP2/EDN1/MAP3K5/SASH1/ARHGEF5/NRK/PTK2B/SFRP1/ROR2/DAB2IP/TRAF2/MAPK8IP1/PAK1/FZD4/FZD8/PDCD4/FZD10/TNFSF11/MAP4K5/MAP3K9/TNFRSF11A/WNT7B/TIAM1	29
GO:0098773	skin epidermis development	29/3644	88/18670	0.0019732	0.0124989	0.0086518	KDF1/VANGL2/TGFB2/LDB2/HPSE/FST/SPINK5/MSX2/FOXQ1/CD109/PDGFA/INHBA/SMO/FZD3/FZD6/NOTCH1/LGR4/ALX4/LRP4/GAL/TNFRSF19/FGF7/MYO5A/KRT17/SOX9/APCDD1/BCL2/LAMA5/CELSR1	29
GO:0034332	adherens junction organization	23/3644	65/18670	0.00197372	0.0124989	0.0086518	CADM3/NECTIN4/INAVA/NECTIN3/CDH18/CDH10/CDH6/DSP/VEGFA/ZNF703/CADM1/DLG5/PKP2/KIFC3/CDH8/CDH5/CDH13/JUP/RAMP2/CDH2/MAPRE2/SMAD7/CDH20	23
GO:0001838	embryonic epithelial tube formation	38/3644	124/18670	0.00200719	0.0126837	0.00877972	DVL1/MTHFR/STIL/VANGL2/TGFB2/SOX11/OSR1/GDF7/ZEB2/SFRP2/IRX2/IRX1/GDNF/SOX4/TWIST1/FZD3/SFRP1/FZD6/SCRIB/GATA3/RET/PAX2/PRICKLE1/ALX1/KDM2B/BMP4/SIX1/SIX4/HIF1A/SPINT1/FZD2/NOG/SOX9/SDC4/TGFB1/VASP/TEAD2/CELSR1	38
GO:0001894	tissue homeostasis	63/3644	229/18670	0.00200882	0.0126837	0.00877972	CROCC/ABCA4/S1PR1/CSF1/ILDR2/PTGS2/INAVA/AKT3/EPAS1/BARD1/IL20RB/WWTR1/TFRC/LDB2/SPP1/BBS12/F2R/HOMER1/SLC22A5/CSF1R/FOXC1/SRF/VEGFA/CCN2/TNFAIP3/IL6/SNX10/PDK4/SMO/PIP/NOS3/PTK2B/RP1/TNFRSF11B/SCX/TLR4/NOTCH1/LTBP3/NOX4/UBASH3B/PBLD/CDH23/LIPA/RBP4/TMEM119/P2RX7/TNFSF11/SERPINA3/CIB2/CTSH/HOMER2/CORO1A/ITGB3/SOX9/RAC3/SIGLEC15/MC4R/TNFRSF11A/BCL2/RAB3D/NAPSA/RAC2/CXADR	63
GO:0007413	axonal fasciculation	11/3644	23/18670	0.00202305	0.0126837	0.00877972	EPHB2/AMIGO1/EPHA4/FEZF2/EPHA3/EPHB3/TNFRSF21/CNR1/SEMA3A/NDN/CDK5R1	11
GO:0072170	metanephric tubule development	11/3644	23/18670	0.00202305	0.0126837	0.00877972	OSR1/POU3F3/STAT1/WWTR1/HES1/FAT4/LGR4/PAX2/SOX9/LIF/WNT7B	11
GO:0072243	metanephric nephron epithelium development	11/3644	23/18670	0.00202305	0.0126837	0.00877972	OSR1/POU3F3/STAT1/WWTR1/HES1/FAT4/LGR4/PAX2/SOX9/LIF/WNT7B	11
GO:0106030	neuron projection fasciculation	11/3644	23/18670	0.00202305	0.0126837	0.00877972	EPHB2/AMIGO1/EPHA4/FEZF2/EPHA3/EPHB3/TNFRSF21/CNR1/SEMA3A/NDN/CDK5R1	11
GO:0050667	homocysteine metabolic process	8/3644	14/18670	0.00202512	0.0126837	0.00877972	MTHFR/CTH/CPS1/NOX4/DPEP1/COMT/MPST/CBSL	8
GO:0050930	induction of positive chemotaxis	8/3644	14/18670	0.00202512	0.0126837	0.00877972	ARTN/SCG2/CXCL8/VEGFC/VEGFA/NTF3/PGF/IL16	8
GO:0072216	positive regulation of metanephros development	8/3644	14/18670	0.00202512	0.0126837	0.00877972	GDNF/EGR1/PDGFA/WT1/RET/PAX2/LIF/PDGFB	8
GO:1904748	regulation of apoptotic process involved in development	8/3644	14/18670	0.00202512	0.0126837	0.00877972	TNFRSF1B/TGFB2/FOXC1/NOTCH1/PAX2/TNFRSF1A/VDR/FOXC2	8
GO:2001044	regulation of integrin-mediated signaling pathway	8/3644	14/18670	0.00202512	0.0126837	0.00877972	LOXL3/LIMS1/LIMS2/BST1/TIMP1/FLNA/DMTN/PRKD1	8
GO:0002763	positive regulation of myeloid leukocyte differentiation	20/3644	54/18670	0.00203437	0.012729	0.00881104	CTNNBIP1/JUN/CSF1/CD101/ID2/CASP8/HCLS1/PF4/LEF1/CD74/TREM2/ROR2/FADD/CD4/TNFSF11/FOS/FES/EVI2B/TGFB1/LIF	20
GO:0002824	positive regulation of adaptive immune response based on somatic recombination of immune receptors built from immunoglobulin superfamily domains	32/3644	100/18670	0.00204372	0.0127724	0.00884108	CD1D/FCER1G/NLRP3/RSAD2/IL1R1/IL18R1/IL1B/NFKBIZ/IL12A/TFRC/NSD2/HLA-A/HLA-E/HLA-B/IL6/FOXP3/CD274/ANXA1/TRAF2/CLCF1/FADD/IL18/GATA3/CD4/STAT6/P2RX7/TNFSF13B/EXOSC6/ATAD5/C3/IL27RA/TGFB1	32
GO:0090090	negative regulation of canonical Wnt signaling pathway	51/3644	178/18670	0.00204537	0.0127724	0.00884108	DVL1/DRAXIN/FRZB/IGFBP2/LIMD1/WWTR1/SOX2/SFRP2/EGR1/NKX2-5/TMEM170B/TBX18/FOXO3/PRKN/HECW1/GPC3/SFRP1/SOX17/FZD6/ROR2/DAB2IP/RAPGEF1/NOTCH1/DKK3/MDK/LRP4/WNT11/BICC1/WNT5B/PTPRO/PRICKLE1/GLI1/FOXO1/DACT1/GREM1/MESP1/AXIN1/NKD1/TMEM88/IGFBP4/NOG/SOX9/SLC9A3R1/CDH2/BMP2/TLE6/TLE2/APOE/DACT3/ZNRF3/KREMEN1	51
GO:0019233	sensory perception of pain	33/3644	104/18670	0.00205183	0.0127747	0.00884266	PTGS2/ADORA1/SCN9A/ACPP/EPHB1/MME/LXN/ADRA2C/RETREG1/ITGA2/F2R/EDN1/CNR1/KCND2/PENK/TRPA1/CCN3/ANO1/KCNA1/CACNB3/P2RX7/EDNRB/BDKRB1/NDN/GRIN2A/NLGN2/ALOXE3/CCL2/HOXB8/GIP/NTSR1/GRIN2D/COMT	33
GO:0071887	leukocyte apoptotic process	33/3644	104/18670	0.00205183	0.0127747	0.00884266	PIK3CD/FCER1G/ITPKB/MERTK/SLC39A10/FOXP1/HCLS1/BCL6/SLC7A11/IL7R/MEF2C/CD74/TNFRSF21/IL6/PIP/TSC22D3/DOCK8/CD274/CDKN2A/ANXA1/CTSL/NR4A3/FADD/CD27/P2RX7/HCAR2/IRS2/BMP4/HIF1A/ARG2/AURKB/CCR7/JAK3	33
GO:0090100	positive regulation of transmembrane receptor protein serine/threonine kinase signaling pathway	33/3644	104/18670	0.00205183	0.0127747	0.00884266	TGFBR3/TGFB2/SOX11/GDF7/INHBB/ACVR2A/ACVR2B/HES1/MSX1/BMP3/FOXD1/MSX2/HFE/CITED2/INHBA/GPC3/GATA4/NOTCH1/CDKN1C/ILK/ITGA8/ACVRL1/GDF11/INHBE/BMP4/NEO1/TGFB1I1/CDH5/MYOCD/BMP2/GDF5/LRG1/TGFB1	33
GO:0006525	arginine metabolic process	10/3644	20/18670	0.00212978	0.0132076	0.00914234	AGMAT/ATP2B4/CPS1/DDAH2/NOS3/ASS1/ART4/SLC7A7/ARG2/FAH	10
GO:0034104	negative regulation of tissue remodeling	10/3644	20/18670	0.00212978	0.0132076	0.00914234	TNFAIP3/IL6/SFRP1/TNFRSF11B/UBASH3B/TMEM119/P2RX7/GREM1/ABR/BCR	10
GO:0060602	branch elongation of an epithelium	10/3644	20/18670	0.00212978	0.0132076	0.00914234	AREG/SPRY1/FGF1/TNC/SPRY2/BMP4/SIX1/SIX4/SOX9/TGFB1	10
GO:0097503	sialylation	10/3644	20/18670	0.00212978	0.0132076	0.00914234	ST6GALNAC3/ST6GALNAC5/ST3GAL5/ST6GAL2/ST3GAL6/ST6GAL1/ST8SIA4/ST3GAL1/ST8SIA6/ST8SIA2	10
GO:0002693	positive regulation of cellular extravasation	9/3644	17/18670	0.00214946	0.0132252	0.00915453	IL1R1/RIPOR2/MDK/FADD/PDGFD/THY1/ELANE/ICAM1/PLVAP	9
GO:0003184	pulmonary valve morphogenesis	9/3644	17/18670	0.00214946	0.0132252	0.00915453	TGFB2/ROBO2/HEY2/TBX20/NOS3/HEY1/NOTCH1/BMP4/JAG1	9
GO:0010744	positive regulation of macrophage derived foam cell differentiation	9/3644	17/18670	0.00214946	0.0132252	0.00915453	CSF1/APOB/AGTR1/PF4/CD36/MSR1/IL18/PRKCH/ALOX15B	9
GO:0015732	prostaglandin transport	9/3644	17/18670	0.00214946	0.0132252	0.00915453	IL1B/SLCO2A1/EDN1/ABCC2/P2RX7/TNFSF11/ABCC4/SLCO3A1/TNFRSF11A	9
GO:0031649	heat generation	9/3644	17/18670	0.00214946	0.0132252	0.00915453	PTGS2/IL1A/IL1B/CNR1/APLN/TNFSF11/EDNRB/ABAT/TNFRSF11A	9
GO:0060080	inhibitory postsynaptic potential	9/3644	17/18670	0.00214946	0.0132252	0.00915453	RIMS1/RIMS2/NPAS4/INSYN2A/GABRB3/INSYN1/ABAT/NLGN2/NTSR1	9
GO:0061318	renal filtration cell differentiation	9/3644	17/18670	0.00214946	0.0132252	0.00915453	KLF15/CD24/MAGI2/PODXL/WT1/PTPRO/BMP4/FOXC2/JAG1	9
GO:0072112	glomerular visceral epithelial cell differentiation	9/3644	17/18670	0.00214946	0.0132252	0.00915453	KLF15/CD24/MAGI2/PODXL/WT1/PTPRO/BMP4/FOXC2/JAG1	9
GO:0030513	positive regulation of BMP signaling pathway	14/3644	33/18670	0.00216189	0.0132757	0.00918947	SOX11/HES1/MSX1/FOXD1/MSX2/GPC3/GATA4/NOTCH1/ILK/ACVRL1/BMP4/NEO1/CDH5/GDF5	14
GO:0099084	postsynaptic specialization organization	14/3644	33/18670	0.00216189	0.0132757	0.00918947	GAP43/TMEM108/NLGN1/IL1RAP/DLG1/RELN/LRRC4/PTPRD/SHANK2/NLGN2/CDH2/PTPRS/LRFN1/SHANK3	14
GO:0045058	T cell selection	18/3644	47/18670	0.00217606	0.0133366	0.00923164	CD1D/ITPKB/LOXL3/CD74/DOCK2/SRF/IL6/FOXP3/GATA3/CD4/STAT6/BATF/BCL11B/SPN/ZFPM1/CCR7/STAT3/BCL2	18
GO:0048066	developmental pigmentation	18/3644	47/18670	0.00217606	0.0133366	0.00923164	ZEB2/MREG/ADAMTS9/MITF/KIT/LEF1/MEF2C/ENPP1/GPR143/TYRP1/RAB38/TYR/ADAMTS20/EDNRB/OCA2/MYO5A/BCL2/GNA11	18
GO:0016485	protein processing	60/3644	217/18670	0.00222821	0.0136429	0.00944365	PCSK9/OMA1/F3/NGF/IFI16/DISP1/IL1R2/CASP8/SERPINE2/MME/MELTF/CORIN/ADAMTS3/FGG/CPE/F12/ADAMTS2/AEBP1/IMMP2L/CASP2/MMP16/PRSS3/PCSK5/GAS1/ADAMTS13/SPON1/MYRF/FADD/DYNC2H1/CASP1/CARD16/VSIR/PLAU/CPXM2/C1R/C1RL/LRRK2/CPM/P2RX7/CLN5/MMP14/SCG5/CHAC1/APH1B/CTSH/FURIN/PCSK6/GRIN2A/PYCARD/SERPINF2/ACE/CCBE1/CPXM1/PRNP/COMP/GGT1/TBC1D10A/PISD/MYH9/XPNPEP3	60
GO:0001709	cell fate determination	16/3644	40/18670	0.00223827	0.0136911	0.00947706	PTCH2/PRRX1/PROX1/FEZF2/HES1/MEF2C/EBF2/SOX17/KLF4/GATA3/PAX2/BMP4/MESP1/TBX2/GATA6/JAG1	16
GO:0008344	adult locomotory behavior	26/3644	77/18670	0.00224296	0.0136932	0.00947848	DAB1/ID2/EN1/NR4A2/EPHA4/KALRN/ZIC1/FGF12/SNCA/GLRB/GDNF/PRKN/ADAM22/CHD7/PBX3/CEND1/SNCG/INPP5F/EPS8/SLITRK6/EFNB3/HOXB8/GIP/NTSR1/LGI4/GRIN2D	26
GO:0035050	embryonic heart tube development	26/3644	77/18670	0.00224296	0.0136932	0.00947848	STIL/VANGL2/TGFBR2/CCDC39/HES1/HAND2/MEF2C/NKX2-5/FOXC1/SRF/CITED2/TBX20/SMO/ZIC3/GATA4/SOX17/NOTCH1/MICAL2/TBX3/HIF1A/MESP1/DNAAF1/FOXC2/TBX2/TEAD2/TBX1	26
GO:0001508	action potential	40/3644	133/18670	0.00228408	0.0139307	0.00964285	NOS1AP/SLC8A1/BIN1/SCN2A/SCN9A/KCNE4/FGF12/DLG1/DSP/CNR1/GPER1/CD36/KCND2/KCNH2/FGF13/FLNA/PTPN3/KCNE3/ANK3/CACNA1C/KCNA1/KCNJ8/PKP2/CACNB3/AKAP6/CACNA1H/P2RX1/JUP/CNTNAP1/GJC1/CACNA1G/KCNJ2/DSC2/NEDD4L/SNTA1/NTSR1/HCN2/GNA11/CXADR/KCNE1	40
GO:0014855	striated muscle cell proliferation	27/3644	81/18670	0.00230432	0.0140269	0.00970945	TGFBR3/TGFB2/MEIS1/TGFBR2/EPHB1/SMAD1/MEF2C/MEGF10/NKX2-5/FOXC1/JARID2/HEY2/TBX20/WNT2/ZFPM2/ANGPT1/NOTCH1/TENM4/RBP4/GLI1/SIX1/FOXC2/STAT3/NOG/TBX2/GATA6/MAPK11	27
GO:0048708	astrocyte differentiation	27/3644	81/18670	0.00230432	0.0140269	0.00970945	DAB1/ID2/IL1B/BIN1/EPHA4/SERPINE2/HES1/IL6ST/ID4/TREM2/IFNGR1/IL6/CDK6/SMO/PLP1/ROR2/TLR4/LAMC3/NOTCH1/CLCF1/MAP2K1/STAT3/NOG/SOX9/BMP2/FPR2/LIF	27
GO:0007043	cell-cell junction assembly	39/3644	129/18670	0.00231898	0.0141024	0.00976176	EPHA2/F11R/PKP1/GPBAR1/HEG1/DLG1/UGT8/CTNND2/CDH18/CDH10/CDH6/OCLN/SRF/FSCN1/ZNF703/WNT11/MPP7/DLG5/PTPRO/PKP2/TRPV4/GJB2/PRKCH/CDH8/CDH5/CDH13/JUP/CNTNAP1/RAMP2/GJC1/ACE/PECAM1/EPB41L3/CDH2/SMAD7/CDH20/PARD6G/PARD6B/ARVCF	39
GO:0045453	bone resorption	22/3644	62/18670	0.00235075	0.014268	0.00987637	S1PR1/TFRC/SPP1/CSF1R/TNFAIP3/IL6/SNX10/PDK4/PTK2B/TNFRSF11B/LTBP3/NOX4/UBASH3B/TMEM119/P2RX7/TNFSF11/ITGB3/SIGLEC15/MC4R/TNFRSF11A/RAB3D/RAC2	22
GO:0060393	regulation of pathway-restricted SMAD protein phosphorylation	22/3644	62/18670	0.00235075	0.014268	0.00987637	TGFB2/GDF7/INHBB/ACVR2A/BMP3/SNX25/HFE/BMPER/INHBA/PBLD/ACVRL1/GDF11/INHBE/BMP4/GREM1/NOG/LDLRAD4/SMAD7/BMP2/GDF5/PMEPA1/TGFB1	22
GO:0007566	embryo implantation	19/3644	51/18670	0.00241062	0.0146173	0.0101181	PTGS2/IL1B/ACVR1C/TGFBR2/IGFBP7/SPP1/PRLR/STC2/TIMP1/STC1/RECK/PCSK5/ARHGDIB/MMP2/SMURF2/MMP9/PTGIS/SYDE1/LIF	19
GO:0015908	fatty acid transport	31/3644	97/18670	0.00243321	0.0147258	0.0101933	MFSD2A/CPT2/PRKAA2/PLA2G4A/IL1B/ERFE/PPARG/SLCO2A1/ACSL1/EDN1/CD36/CROT/FABP4/PLIN2/ANXA1/SLC27A4/ABCC2/P2RX7/TNFSF11/ABCC4/IRS2/BDKRB2/NMB/SLCO3A1/ACE/TNFRSF11A/NTSR1/APOE/CPT1C/PLA2G3/PPARA	31
GO:0120162	positive regulation of cold-induced thermogenesis	31/3644	97/18670	0.00243321	0.0147258	0.0101933	PRDM16/MFAP2/GPR3/CPT2/OMA1/LEPR/ESRRG/EPAS1/TRPM8/OXTR/PPARGC1A/PDGFC/ACSL1/PRLR/VEGFA/GRB10/CD36/ACHE/EBF2/FABP4/DECR1/GADD45G/IL18/ELOVL3/STAT6/CMKLR1/KSR2/DIO2/IGF1R/TRPV2/CEBPB	31
GO:0032649	regulation of interferon-gamma production	32/3644	101/18670	0.00244117	0.014732	0.0101975	PDE4B/IL1R1/IL1RL1/IL18R1/IL1B/CD96/IL20RB/IL12A/TXK/TLR3/PDE4D/CD14/HLA-DPA1/HLA-DPB1/INHBA/FOXP3/CD274/PDCD1LG2/TLR4/HRAS/FADD/IL18/GATA3/VSIR/PYCARD/IRF8/ZFPM1/CCR7/PRNP/IL27RA/CEBPG/BCL3	32
GO:0002708	positive regulation of lymphocyte mediated immunity	33/3644	105/18670	0.00244126	0.014732	0.0101975	CD1D/FCER1G/NLRP3/RSAD2/IL1R1/IL18R1/IL18RAP/IL1B/IL12A/TFRC/NSD2/HLA-A/HLA-E/HLA-B/MICA/MICB/RAET1E/RAET1G/IL6/FOXP3/TRAF2/CLCF1/FADD/IL18/CADM1/GATA3/LAG3/STAT6/P2RX7/EXOSC6/ATAD5/C3/TGFB1	33
GO:0007009	plasma membrane organization	33/3644	105/18670	0.00244126	0.014732	0.0101975	SGIP1/CRB1/TGFB2/ARV1/DYSF/BIN1/CAVIN2/TMEFF2/ANO7/PLSCR4/PLSCR1/FAT4/PACSIN1/SNX9/BAIAP2L1/XKR6/CLU/MTSS1/PACSIN3/SYT7/MYRF/ANK3/ABCD2/ANO4/P2RX7/TLCD2/BAIAP2/EPB41L3/ABCA7/FCHO1/MYH9/BAIAP2L2/A4GALT	33
GO:0070168	negative regulation of biomineral tissue development	13/3644	30/18670	0.0024603	0.0147901	0.0102377	ECM1/HEY2/ENPP1/NOS3/PTK2B/HEY1/NOTCH1/LTBP3/HIF1A/GREM1/RFLNB/SOX9/TGFB1	13
GO:0071549	cellular response to dexamethasone stimulus	13/3644	30/18670	0.0024603	0.0147901	0.0102377	NR3C1/AQP1/STAR/ASS1/DDIT4/ABCC2/GJB2/FOXO1/PCK2/SERPINF1/DNMT3B/ICAM1/TGFB1	13
GO:0090022	regulation of neutrophil chemotaxis	13/3644	30/18670	0.0024603	0.0147901	0.0102377	DYSF/BST1/CXCL8/THBS4/CD74/EDN1/RIPOR2/MOSPD2/MDK/CAMK1D/C3AR1/CCR7/RAC2	13
GO:0110150	negative regulation of biomineralization	13/3644	30/18670	0.0024603	0.0147901	0.0102377	ECM1/HEY2/ENPP1/NOS3/PTK2B/HEY1/NOTCH1/LTBP3/HIF1A/GREM1/RFLNB/SOX9/TGFB1	13
GO:0071248	cellular response to metal ion	53/3644	188/18670	0.00248618	0.0149313	0.0103355	ATP13A2/PRKAA2/JUN/SYT6/PTGS2/KCNH1/ITPKB/ID2/KCNK3/EIF2AK3/SLC40A1/NLGN1/PPARGC1A/SNCA/CRHBP/MEF2C/TFAP2A/EDN1/HFE/PRKN/AQP1/ADCY1/DMTN/STAR/FABP4/TH/SYT13/SYT7/SYT12/AKR1C3/ANK3/BNIP3/KCNA1/CPNE8/LRRK2/SYT1/HVCN1/ALOX5AP/FOS/CACNA1H/MT2A/MT1E/MT1A/CPNE2/NQO1/DPEP1/SERPINF1/PRNP/MMP9/FSTL3/JUND/SYT3/TRPM2	53
GO:0030225	macrophage differentiation	17/3644	44/18670	0.00256299	0.0153049	0.0105941	CSF1/ID2/CASP8/HCLS1/PF4/TLR2/CSF1R/VEGFA/L3MBTL3/INHBA/ROR2/FADD/CD4/BMP4/MMP9/TGFB1/LIF	17
GO:0034204	lipid translocation	17/3644	44/18670	0.00256299	0.0153049	0.0105941	ABCA4/ANO7/PLSCR4/PLSCR1/XKR6/ABCA1/ANO4/P2RX7/ATP11A/TMEM30B/ATP10A/ATP8B4/ATP8B1/ATP9A/ABCA7/ATP8B3/KCNN4	17
GO:0051489	regulation of filopodium assembly	17/3644	44/18670	0.00256299	0.0153049	0.0105941	AGRN/PLPPR5/DNM3/RHOQ/GAP43/NLGN1/RIPOR2/SRF/FSCN1/PPP1R9A/DOCK11/DMTN/ABITRAM/NEURL1/CCR7/PALM/TRPM2	17
GO:0071622	regulation of granulocyte chemotaxis	17/3644	44/18670	0.00256299	0.0153049	0.0105941	CSF1/DYSF/BST1/CXCL8/THBS4/CD74/EDN1/RIPOR2/RARRES2/MOSPD2/MDK/CAMK1D/C3AR1/CMKLR1/TRPV4/CCR7/RAC2	17
GO:1903539	protein localization to postsynaptic membrane	17/3644	44/18670	0.00256299	0.0153049	0.0105941	DLG1/NSG1/MAPK10/ADAM22/IQSEC2/GPC4/SCRIB/HRAS/RAPSN/GRIP1/GRIN2A/STX1B/CACNG4/GRIN2C/SNAP25/CACNG7/CACNG8	17
GO:1904407	positive regulation of nitric oxide metabolic process	17/3644	44/18670	0.00256299	0.0153049	0.0105941	NOS1AP/PTGS2/IL1B/PTX3/TLR6/EDN1/DDAH2/CD36/PTK2B/CLU/KLF4/TLR4/ASS1/MMP8/TICAM1/ICAM1/KLF2	17
GO:0021587	cerebellum morphogenesis	15/3644	37/18670	0.00260614	0.015533	0.010752	TRNP1/DAB1/PROX1/GLI2/SERPINE2/SMO/CEND1/SPTBN2/ZNF365/KNDC1/FAIM2/GLI1/RORA/MAP2K1/LHX1	15
GO:0045923	positive regulation of fatty acid metabolic process	15/3644	37/18670	0.00260614	0.015533	0.010752	PTGS2/SLC45A3/IL1B/PPARG/PPARGC1A/CD74/C1QTNF2/TWIST1/RGN/ANXA1/NR4A3/NR1H3/ABCD2/IRS2/PPARA	15
GO:0043113	receptor clustering	20/3644	55/18670	0.00261892	0.0155796	0.0107842	AGRN/DVL1/NLGN1/ETV5/DLG1/SLC7A11/GLRB/FZD9/MAGI2/RELN/PTN/FLNA/SCRIB/MUSK/LRP4/THY1/CDH2/TGFB1/APOE/SHANK3	20
GO:0098900	regulation of action potential	20/3644	55/18670	0.00261892	0.0155796	0.0107842	NOS1AP/BIN1/FGF12/DLG1/DSP/CNR1/CD36/FGF13/FLNA/PTPN3/KCNE3/ANK3/CACNA1C/PKP2/CACNB3/JUP/KCNJ2/DSC2/NTSR1/CXADR	20
GO:0046394	carboxylic acid biosynthetic process	91/3644	355/18670	0.00267644	0.0158946	0.0110023	MTHFR/ACOT11/PRKAA2/CTH/GSTM4/CRABP2/MGST3/PTGS2/PLA2G4A/ATP2B4/SLC45A3/PROX1/THNSL2/IL1B/KYNU/OSBPL6/CPS1/CSPG5/HYAL1/ACOX2/PLOD2/ABCC5/SCD5/MGST2/HPGD/SLC1A3/BHMT2/VCAN/STARD4/CDO1/CD74/FGFR4/ELOVL2/EDN1/ELOVL4/UST/PDK4/INSIG1/RGN/PLP1/BGN/EPHX2/STAR/CYP7B1/HAS2/ANXA1/PTGS1/PTGES/ASS1/LDHC/ACCS/NR1H3/CARNS1/NAALAD2/AKR1C3/OLAH/MALRD1/ASAH2/GLUD1/HOGA1/ELOVL3/ABCD2/DCN/LTA4H/ALOX5AP/GCH1/MYO5A/L…	91
GO:0086001	cardiac muscle cell action potential	25/3644	74/18670	0.00267693	0.0158946	0.0110023	NOS1AP/SLC8A1/BIN1/KCNE4/FGF12/DLG1/DSP/KCNH2/FGF13/FLNA/KCNE3/ANK3/CACNA1C/KCNJ8/PKP2/JUP/GJC1/CACNA1G/KCNJ2/DSC2/NEDD4L/SNTA1/HCN2/CXADR/KCNE1	25
GO:0050796	regulation of insulin secretion	50/3644	176/18670	0.00272369	0.0161417	0.0111733	SLC2A1/VSNL1/IL1B/INHBB/ACVR1C/DPP4/RAPGEF4/KLF7/CAPN10/ITPR1/ADRA2C/EPHA5/NKX6-1/SLC25A4/EFNA5/SOX4/TFAP2B/CNR1/PRKN/GPER1/ICA1/GCK/STX1A/CFTR/SFRP1/SYBU/CCN3/SYT7/ANO1/ARRB1/SIDT2/C2CD2L/GLUD1/RBP4/CACNA1C/ITPR2/RAPGEF3/IRS2/HIF1A/BAIAP3/ABAT/RPH3AL/NLGN2/GIP/KCNG2/SNAP25/NNAT/CACNA1A/GIPR/TIAM1	50
GO:0060401	cytosolic calcium ion transport	50/3644	176/18670	0.00272369	0.0161417	0.0111733	PLCH2/MCOLN2/ATP2B4/SLC8A1/ITPR1/PLCH1/SNCA/MCUB/PDE4D/F2R/CCN2/GPER1/TRPV6/ATP2B3/PTK2B/CHD7/TRPA1/JPH1/P2RY6/THY1/UBASH3B/PLCE1/CACNA1C/CD4/ITPR2/CACNB3/ATP2B1/TPCN1/P2RX7/FAM155A/AKAP6/BDKRB1/PLCB2/MYO5A/GRIN2A/CORO1A/JPH3/CYBA/CCR7/RGS9/GRIN2C/BCL2/PRNP/JPH2/NTSR1/LIME1/TMEM38A/TGFB1/GRIN2D/TRPM2	50
GO:0070664	negative regulation of leukocyte proliferation	26/3644	78/18670	0.00274997	0.0162668	0.0112599	TNFRSF14/SOX11/PELI1/IL20RB/DLG1/PDE5A/TNFRSF21/TNFAIP3/GPNMB/FOXP3/CD274/PDCD1LG2/GAL/LRRC32/VSIR/DLG5/PAWR/BMP4/ARG2/GREM1/SPN/CCL8/PRNP/SDC4/CEBPB/TGFB1	26
GO:2000300	regulation of synaptic vesicle exocytosis	26/3644	78/18670	0.00274997	0.0162668	0.0112599	DVL1/RIMS3/CSPG5/NLGN1/CAMK2A/RIMS1/CNR1/ADCY1/STX1A/CHRM2/DGKI/SYN1/CHRNA6/RIMS2/APBA1/GRIN3A/NCS1/LRRK2/SYT1/PPFIA2/APBA2/CHRNA5/STX1B/P2RX1/ADORA2B/GIT1	26
GO:0003148	outflow tract septum morphogenesis	12/3644	27/18670	0.00277247	0.016323	0.0112988	TGFB2/RARB/TGFBR2/ROBO2/NKX2-5/MSX2/TBX20/ZFPM2/BMP4/TBX2/GATA6/TBX1	12
GO:0045932	negative regulation of muscle contraction	12/3644	27/18670	0.00277247	0.016323	0.0112988	PTGS2/ADORA1/BIN1/CALCRL/ADRA2C/PDE5A/GUCY1A1/DOCK4/KCNE3/PRKG1/ADORA2B/TNNT1	12
GO:0048799	animal organ maturation	12/3644	27/18670	0.00277247	0.016323	0.0112988	PLXNB1/FGFR3/FAT4/SEMA4D/DCHS1/GATA3/RET/PAX2/GREM1/RFLNB/PHOSPHO1/BMP2	12
GO:0050820	positive regulation of coagulation	12/3644	27/18670	0.00277247	0.016323	0.0112988	PDPN/F3/NFE2L2/HPSE/F2R/F12/CD36/DMTN/TLR4/SERPINF2/THBD/TBXA2R	12
GO:0072207	metanephric epithelium development	12/3644	27/18670	0.00277247	0.016323	0.0112988	OSR1/POU3F3/STAT1/WWTR1/HES1/FAT4/LGR4/WT1/PAX2/SOX9/LIF/WNT7B	12
GO:0002699	positive regulation of immune effector process	60/3644	219/18670	0.00280046	0.016428	0.0113715	TNFRSF14/CD1D/FCER1G/NLRP3/RSAD2/VAMP8/IL1R1/IL18R1/IL18RAP/IL1B/NFKBIZ/IL12A/TFRC/SPON2/NSD2/DDX60/F2RL1/CD74/HLA-A/HLA-E/HLA-B/MICA/MICB/MYB/RAET1E/RAET1G/IL6/CD36/FOXP3/DDX58/ANXA1/NR4A3/TLR4/RAPGEF1/TRAF2/CLCF1/FADD/IL18/CADM1/GATA3/RBP4/LAG3/STAT6/P2RX7/SEMA7A/FES/GPRC5B/EXOSC6/FOXF1/ADORA2B/MYO18A/ATAD5/DHX58/UNC13D/TICAM1/C3/STXBP2/ADGRE2/TGFB1/RAC2	60
GO:0031102	neuron projection regeneration	21/3644	59/18670	0.00280076	0.016428	0.0113715	JUN/PRRX1/EPHA4/GAP43/APOD/SPP1/HGF/PTN/MIR221/NEFL/MATN2/KLF4/TNC/RTN4RL2/THY1/INPP5F/MAP2K1/RGMA/BCL2/PTPRS/KREMEN1	21
GO:0042130	negative regulation of T cell proliferation	21/3644	59/18670	0.00280076	0.016428	0.0113715	TNFRSF14/PELI1/IL20RB/DLG1/PDE5A/TNFRSF21/GPNMB/FOXP3/CD274/PDCD1LG2/LRRC32/VSIR/DLG5/PAWR/BMP4/ARG2/SPN/PRNP/SDC4/CEBPB/TGFB1	21
GO:0045071	negative regulation of viral genome replication	21/3644	59/18670	0.00280076	0.016428	0.0113715	IFI16/RNASEL/PROX1/RSAD2/PLSCR1/PRKN/MIR221/IFITM2/IFITM3/FAM111A/IFIT1/HMGA2/ISG20/CCL8/SLPI/BST2/APOBEC3C/APOBEC3D/APOBEC3F/APOBEC3G/APOBEC3H	21
GO:0071695	anatomical structure maturation	63/3644	232/18670	0.00280667	0.0164473	0.0113849	AGRN/S1PR1/TGFB2/TRIM58/ID2/EPAS1/BCL11A/NR4A2/PPARG/PLXNB1/HES1/FGFR3/EREG/NKX6-1/FAT4/FGG/ROPN1L/SPINK5/MSX2/VEGFA/ADGRB3/FOXO3/L3MBTL3/FBXO5/FAM20C/CFTR/PTK2B/RECK/TUT7/SEMA4D/CEND1/CDKN1C/DCHS1/GAL/GATA3/RET/PAX2/LRRK2/ACVRL1/GDF11/NTN4/CLN5/EDNRB/HIF1A/GREM1/MYO5A/ABHD2/IRX5/MMP2/CDH5/RFLNB/PLD6/CDK5R1/C1QL1/HOXB13/PHOSPHO1/RAC3/BCL2/BMP2/C3/KLF2/LGI4/POU2F2	63
GO:0001942	hair follicle development	28/3644	86/18670	0.00285019	0.0166712	0.0115399	VANGL2/TGFB2/LDB2/HPSE/FST/SPINK5/MSX2/FOXQ1/CD109/PDGFA/INHBA/SMO/FZD3/FZD6/NOTCH1/LGR4/ALX4/LRP4/GAL/TNFRSF19/FGF7/MYO5A/KRT17/SOX9/APCDD1/BCL2/LAMA5/CELSR1	28
GO:0032760	positive regulation of tumor necrosis factor production	28/3644	86/18670	0.00285019	0.0166712	0.0115399	FCER1G/IFIH1/ZBTB20/SPON2/TLR1/PF4/TLR2/TLR3/PIK3R1/CD14/HLA-E/IFNGR1/AKAP12/TWIST1/CD36/CLU/LY96/DDX58/TLR4/CARD9/C1QTNF4/FADD/MMP8/LRRK2/SPN/PYCARD/CYBA/TICAM1	28
GO:0051150	regulation of smooth muscle cell differentiation	18/3644	48/18670	0.00285549	0.0166867	0.0115506	CTH/KIT/EREG/PRDM6/SRF/HEY2/SOD2/GPER1/SMARCD3/MIR221/PDCD4/BMP4/RBPMS2/MYOCD/NFATC2/OLFM2/TGFB1/PDGFB	18
GO:0051924	regulation of calcium ion transport	68/3644	254/18670	0.0028768	0.0167956	0.011626	EPB41/PDE4B/LPAR3/NOS1AP/RGS4/PTGS2/SLC30A1/SLC8A1/DYSF/BIN1/SESTD1/STAC/SNCA/PDE4D/F2R/HOMER1/CAMK2A/STC2/GPER1/NOS3/RGN/WNK3/STC1/PTK2B/CHD7/JPH1/GEM/CRACR2B/PACSIN3/BEST1/P2RY6/KCNE3/THY1/UBASH3B/CACNA1C/CD4/CACNB3/ATP2B1/P2RX7/FGF14/AKAP6/HSPA2/BDKRB1/MYO5A/IL16/HOMER2/CORO1A/GNAO1/JPH3/CYBA/TRPV3/P2RX1/RCVRN/TRPV2/CCL2/STAC2/RGS9/BCL2/PRNP/JPH2/NTSR1/LIME1/CBARP/ICAM1/TMEM38A/HOMER3/TGFB1/PD…	68
GO:0034614	cellular response to reactive oxygen species	48/3644	168/18670	0.00288735	0.0168259	0.011647	JUN/CYP1B1/IL18RAP/NFE2L2/PDGFRA/MAPK13/FOXO3/PTPRK/MYB/MAP3K5/TNFAIP3/SOD2/IL6/AQP1/CD36/HGF/MET/GPR37/EZH2/NOS3/RGN/ANXA1/NR4A3/KLF4/TXN/TRAF2/PDGFD/AKR1C3/NET1/PAX2/BNIP3/LRRK2/CDK2/STAT6/PAWR/FOXO1/GCH1/FOS/FBLN5/TPM1/MMP2/NQO1/DPEP1/RNF112/SPHK1/MMP9/KLF2/TRPM2	48
GO:0051302	regulation of cell division	48/3644	168/18670	0.00288735	0.0168259	0.011647	KLHL21/SFN/KDF1/PLK3/PROK1/TXNIP/TGFB2/ANKRD53/IL1A/IL1B/EREG/FGF5/SFRP2/PDGFC/VEGFC/THBS4/FGF1/VEGFA/PDGFA/PTN/NAP1L2/KLHL13/NKX3-1/SOX17/IGF2/CAT/MDK/INCENP/CDK2AP2/PDGFD/E2F7/PGF/FGF7/BLM/ORC6/AURKB/CENPV/GIT1/EVI2B/RAB11FIP4/CDC6/KIF18B/GAREM1/FSD1/TGFB1/SUSD2/PDXP/PDGFB	48
GO:0042136	neurotransmitter biosynthetic process	33/3644	106/18670	0.00289244	0.0168367	0.0116544	NOS1AP/ALDH9A1/PTGS2/ATP2B4/CYP1B1/IL1B/PTX3/TLR6/SLC1A3/EDN1/DDAH2/MOXD1/CD36/ACHE/NOS3/RGN/SLC7A2/PTK2B/CLU/KLF4/TLR4/ASS1/TH/MMP8/GCH1/ARG2/RORA/ABAT/NQO1/PTGIS/TICAM1/ICAM1/KLF2	33
GO:0006029	proteoglycan metabolic process	30/3644	94/18670	0.00289796	0.0168367	0.0116544	B3GALT6/COL11A1/VANGL2/CSPG5/HYAL1/HS3ST1/HPSE/BMPR1B/NDST3/NDNF/EGFLAM/VCAN/CHSY3/UST/GAL3ST4/CHST7/HS6ST2/IDS/BGN/CSGALNACT1/EXTL3/GAL3ST3/DCN/CHST11/CSPG4/ACAN/CHSY1/HS3ST3A1/HS3ST3B1/BMP2	30
GO:0043281	regulation of cysteine-type endopeptidase activity involved in apoptotic process	59/3644	215/18670	0.00290174	0.0168367	0.0116544	SFN/IFI6/F3/NGF/PTGS2/WNT9A/NLRP3/XDH/NLRC4/EIF2AK3/ACVR1C/CASP10/CASP8/BOK/PPARG/FOXL2/SOX2/LAMP3/SNCA/LEF1/SFRP2/F2R/SERPINB9/VEGFA/TFAP2B/EPHA7/CCN2/MAP3K5/GPER1/AQP1/POR/HGF/RPS6KA3/NKX3-1/ACER2/DAPK1/KLF4/CARD9/TRAF2/FADD/ARRB1/CASP4/CASP1/CARD16/CRYAB/FAS/PAX2/CASC2/MGMT/CD27/CTSH/PYCARD/DPEP1/P2RX1/PMAIP1/MMP9/CDKN2D/PLAUR/BBC3	59
GO:0021549	cerebellum development	32/3644	102/18670	0.00290309	0.0168367	0.0116544	TRNP1/DAB1/PROX1/EN1/GLI2/SERPINE2/GBX2/PPARGC1A/FOXC1/FOXP2/SMO/PTN/EZH2/LPAR1/CEND1/MDK/SPTBN2/PAK1/FZD4/ZNF365/KNDC1/FAIM2/GLI1/MYO16/SSTR1/CKB/RORA/MAP2K1/ABAT/CDK5R1/LHX1/PTPRS	32
GO:0030148	sphingolipid biosynthetic process	32/3644	102/18670	0.00290309	0.0168367	0.0116544	PLPP3/ST6GALNAC3/ST6GALNAC5/ST3GAL5/B3GALT1/CERS6/SGMS2/UGT8/PLPP1/ST8SIA4/ELOVL2/ELOVL4/ASAH1/ACER2/ALDH3B1/ST8SIA6/ASAH2/SGMS1/ELOVL3/TNFRSF1A/B4GALNT1/P2RX7/PRKD1/ST8SIA2/P2RX1/ALOXE3/SPHK1/SPTLC3/CERS4/CERS1/LARGE1/A4GALT	32
GO:0045807	positive regulation of endocytosis	31/3644	98/18670	0.00290528	0.0168367	0.0116544	PCSK9/SGIP1/PPARG/NLGN1/SNCA/ITGA2/F2RL1/CD14/HFE/TREM2/VEGFA/MAGI2/CD36/APLN/GPC3/CLU/ANGPT1/DNM1/ARRB1/CALY/NTF3/LRRK2/GREM1/VTN/RAB31/NEDD4L/ABCA7/C3/CLIP3/APOE/ITSN1	31
GO:0016053	organic acid biosynthetic process	91/3644	356/18670	0.00291958	0.016904	0.011701	MTHFR/ACOT11/PRKAA2/CTH/GSTM4/CRABP2/MGST3/PTGS2/PLA2G4A/ATP2B4/SLC45A3/PROX1/THNSL2/IL1B/KYNU/OSBPL6/CPS1/CSPG5/HYAL1/ACOX2/PLOD2/ABCC5/SCD5/MGST2/HPGD/SLC1A3/BHMT2/VCAN/STARD4/CDO1/CD74/FGFR4/ELOVL2/EDN1/ELOVL4/UST/PDK4/INSIG1/RGN/PLP1/BGN/EPHX2/STAR/CYP7B1/HAS2/ANXA1/PTGS1/PTGES/ASS1/LDHC/ACCS/NR1H3/CARNS1/NAALAD2/AKR1C3/OLAH/MALRD1/ASAH2/GLUD1/HOGA1/ELOVL3/ABCD2/DCN/LTA4H/ALOX5AP/GCH1/MYO5A/L…	91
GO:0006631	fatty acid metabolic process	97/3644	383/18670	0.00293498	0.0169775	0.0117519	SESN2/ECHDC2/CPT2/ACOT11/PRKAA2/GSTM4/PTGS2/PLA2G4A/SLC45A3/CYP1B1/MCEE/THNSL2/GPAT2/IL1B/ERFE/PPARG/ABHD5/ACOX2/ACAD11/EHHADH/PPARGC1A/AASDH/SCD5/SNCA/HPGD/ACSL1/CD74/C1QTNF2/ELOVL2/EDN1/ELOVL4/CNR1/TWIST1/POR/CD36/CROT/PON3/PON2/PDK4/INSIG1/RGN/PLP1/EPHX2/DECR1/TYRP1/ANXA1/NR4A3/PTGR1/PTGS1/SLC27A4/PTGES/CEL/TH/NR1H3/GLYATL2/AKR1C2/AKR1C3/OLAH/ASAH2/ELOVL3/ACSL5/TNFRSF1A/ETFBKMT/ABCD2/LTA4H/ACA…	97
GO:0021575	hindbrain morphogenesis	16/3644	41/18670	0.00301454	0.0173428	0.0120047	TRNP1/DAB1/PROX1/GLI2/SERPINE2/HES1/SMO/CEND1/SPTBN2/ZNF365/KNDC1/FAIM2/GLI1/RORA/MAP2K1/LHX1	16
GO:0030890	positive regulation of B cell proliferation	16/3644	41/18670	0.00301454	0.0173428	0.0120047	VAV3/PELI1/SLC39A10/BCL6/TFRC/BST1/MEF2C/CD74/TLR4/CLCF1/TNFSF13B/IRS2/ATAD5/BCL2/NFATC2/TICAM1	16
GO:0050873	brown fat cell differentiation	16/3644	41/18670	0.00301454	0.0173428	0.0120047	PRDM16/FNDC5/PTGS2/LAMB3/DUSP10/PPARGC1A/ARL4A/SH2B2/EBF2/FABP4/BNIP3/TRPV4/ALDH6A1/PEX11A/CEBPB/LRG1	16
GO:0061028	establishment of endothelial barrier	16/3644	41/18670	0.00301454	0.0173428	0.0120047	F11R/IL1B/PROC/PDE4D/F2RL1/VEGFA/S1PR3/RAPGEF1/PDE2A/TNFRSF1A/RAPGEF3/CDH5/FASN/PTPRS/ICAM1/WNT7B	16
GO:0003382	epithelial cell morphogenesis	14/3644	34/18670	0.00302297	0.0173428	0.0120047	HEG1/ARHGEF26/PALLD/FAT1/HRH2/COL23A1/MET/STC1/RILPL2/RILPL1/BCL11B/PECAM1/SIPA1L3/COL18A1	14
GO:0007435	salivary gland morphogenesis	14/3644	34/18670	0.00302297	0.0173428	0.0120047	TGFB2/PLXNA1/PDGFA/HGF/SEMA3A/NKX3-1/NFIB/NTN4/FGF7/ESRP2/LAMA1/TGM2/LAMA5/TGFB1	14
GO:0043368	positive T cell selection	14/3644	34/18670	0.00302297	0.0173428	0.0120047	ITPKB/LOXL3/CD74/DOCK2/SRF/IL6/FOXP3/STAT6/BATF/BCL11B/SPN/ZFPM1/STAT3/BCL2	14
GO:0060795	cell fate commitment involved in formation of primary germ layer	14/3644	34/18670	0.00302297	0.0173428	0.0120047	SIX2/FZD7/SOX2/SMAD1/SFRP2/SOX17/EYA1/KLF4/PAX2/BMP4/MESP1/FOXC2/GATA6/EYA2	14
GO:0097009	energy homeostasis	14/3644	34/18670	0.00302297	0.0173428	0.0120047	PRKAA2/OMA1/LEPR/SGIP1/PASK/NR1D2/PPARGC1A/MRAP2/CD36/NR4A3/AMPD3/TRPV4/FOXO1/STAT3	14
GO:0021544	subpallium development	11/3644	24/18670	0.00308211	0.0175887	0.0121749	DLX1/DLX2/RARB/SLC7A11/INHBA/FOXP2/LRRK2/SLITRK5/BCL11B/ALDH1A3/SHANK3	11
GO:0042832	defense response to protozoan	11/3644	24/18670	0.00308211	0.0175887	0.0121749	GBP2/GBP4/LYST/IL12A/PF4/HRAS/TSPAN32/BATF2/BATF/IRF8/BCL3	11
GO:0062009	secondary palate development	11/3644	24/18670	0.00308211	0.0175887	0.0121749	TGFBR3/TGFB2/SOX11/TGFBR2/DLG1/LEF1/CHD7/WNT11/LRRC32/FZD2/TBX1	11
GO:0090103	cochlea morphogenesis	11/3644	24/18670	0.00308211	0.0175887	0.0121749	DVL1/VANGL2/GLI2/FRZB/POU3F4/EYA1/PAX2/SIX1/FZD2/SOX9/TBX1	11
GO:2000178	negative regulation of neural precursor cell proliferation	11/3644	24/18670	0.00308211	0.0175887	0.0121749	BTG2/ID2/LIMS2/PTN/RAPGEF1/CEND1/ILK/VAX1/KDM2B/SPINT1/TGFB1	11
GO:0003143	embryonic heart tube morphogenesis	23/3644	67/18670	0.00308823	0.0175887	0.0121749	STIL/VANGL2/TGFBR2/CCDC39/HES1/HAND2/MEF2C/NKX2-5/SRF/TBX20/SMO/ZIC3/GATA4/SOX17/NOTCH1/MICAL2/TBX3/HIF1A/MESP1/DNAAF1/TBX2/TEAD2/TBX1	23
GO:0030858	positive regulation of epithelial cell differentiation	23/3644	67/18670	0.00308823	0.0175887	0.0121749	SFN/KDF1/PTCH2/PROC/ZEB2/NKX6-1/GDNF/FOXC1/CD24/NOTCH1/PLAAT4/PAX2/VDR/ACVRL1/BTG1/BMP4/PRKCH/MESP1/CDH5/ALOX15B/LHX1/SOX9/LIF	23
GO:0048662	negative regulation of smooth muscle cell proliferation	23/3644	67/18670	0.00308823	0.0175887	0.0121749	CTNNBIP1/NPR1/PPARG/IL12A/APOD/PPARGC1A/NPR3/MEF2C/TNFAIP3/SOD2/GPER1/IGFBP3/APLN/KLF4/ILK/PRKG1/PDCD4/NDRG2/TPM1/MYOCD/CNN1/PTGIR/COMT	23
GO:0034284	response to monosaccharide	57/3644	207/18670	0.00311346	0.0177027	0.0122539	SESN2/PRKAA2/TXNIP/ILDR2/PTGS2/VSNL1/KHK/SLC8A1/ACVR1C/KLF7/PTPRN/TGFBR2/ACVR2B/ZBTB20/PPARGC1A/EPHA5/NKX6-1/ITGA2/EFNA5/EGR1/SOX4/APOM/SRF/FOXO3/CCN2/GPER1/GCK/NAMPT/CFTR/PTPRN2/MIR221/GATA4/PTK2B/STAR/SYBU/CTSV/TH/CAT/ANO1/ARRB1/NOX4/SIDT2/C2CD2L/PAX2/IRS2/PCK2/HIF1A/IGF1R/BAIAP3/CYBA/SERPINF1/GIP/ICAM1/TGFB1/GIPR/TIAM1/COL6A2	57
GO:0030514	negative regulation of BMP signaling pathway	19/3644	52/18670	0.00311389	0.0177027	0.0122539	NBL1/DLX1/CHRD/HTRA3/SFRP2/BMPER/SMURF1/CHRDL1/SFRP1/NOTCH1/SORL1/SPART/GREM1/RBPMS2/TOB1/NOG/SMURF2/SMAD7/FSTL3	19
GO:0048634	regulation of muscle organ development	45/3644	156/18670	0.00313743	0.0178204	0.0123353	TGFBR3/RGS4/MEIS1/FZD7/NR1D2/TGFBR2/EPHB1/LEF1/MEF2C/MEGF10/NKX2-5/EDN1/JARID2/RBM24/HEY2/HDAC9/TWIST1/TBX20/MIR25/WNT2/NRG1/SOX17/ZFPM2/NOTCH1/PAK1/CDON/RBP4/GLI1/MYF6/AKAP6/BMP4/SIX1/SIX4/GREM1/MYOCD/NOG/TBX2/GATA6/BCL2/BMP2/JPH2/TGFB1/TBX1/PPARA/MAPK11	45
GO:0055001	muscle cell development	52/3644	186/18670	0.00327901	0.0185994	0.0128746	RGS4/LMOD1/PROX1/SDC1/SLC8A1/DYSF/BIN1/DNER/HES1/PDGFRA/HOMER1/MEF2C/MEGF10/SGCD/NKX2-5/EDN1/RIPOR2/SRF/VEGFA/BVES/HEY2/HDAC9/FLNC/SMO/MYOM2/GATA4/NOTCH1/PAK1/NEBL/MYPN/MYOZ1/LDB3/KRT8/CSRP2/MYF6/TBX3/AKAP6/BMP4/SIX1/SIX4/TMOD2/TPM1/KRT19/RAMP2/FHOD3/BCL2/NFATC2/COMP/TNNT1/MYO18B/PPARA/CXADR	52
GO:0021543	pallium development	48/3644	169/18670	0.00328346	0.0185994	0.0128746	MFSD2A/SLC2A1/DAB1/NOTCH2NLA/BTG2/ATP2B4/PROX1/POU3F3/ZEB2/DLX1/DLX2/COL3A1/FEZF2/TMEM108/EPHA5/LEF1/FAT4/DCLK2/PHACTR1/ID4/SRF/CDK6/RELN/FOXP2/SMO/EZH2/FGF13/FLNA/NEFL/NR4A3/DAB2IP/TH/MDK/FEZ1/CDON/KIRREL3/TACC2/BNIP3/KCNA1/HIF1A/CCDC85C/BCL2A1/BMERB1/CDK5R1/CDH2/PTPRS/WDR62/NF2	48
GO:0030307	positive regulation of cell growth	48/3644	169/18670	0.00328346	0.0185994	0.0128746	SFN/LPAR3/NGF/CRABP2/TGFB2/FN1/HYAL1/LEF1/SFRP2/EFNA5/HBEGF/DBN1/EDN1/SRF/VEGFA/RIMS1/PRKN/SMURF1/RPS6KA3/L1CAM/PTK2B/EXTL3/SFRP1/RIMS2/SEMA4D/ILK/BDNF/PAK1/SYT1/KDM2B/MMP14/AKAP6/ISLR2/SEMA7A/TNFRSF12A/CYBA/NTN1/TRPV2/KRT17/RND2/WNT3/SPHK1/NEDD4L/BCL2/UNC13A/SYT3/CACNG7/DSCAM	48
GO:0099550	trans-synaptic signaling modulating synaptic transmission	7/3644	12/18670	0.0033632	0.0186311	0.0128965	EPHB2/CSPG5/GUCY1A1/F2R/CNR1/GRM5/EFNB3	7
GO:0048511	rhythmic process	77/3644	295/18670	0.00330253	0.0186311	0.0128965	GPR157/PRKAA2/JUN/PROK1/CIART/ADORA1/DTL/PROX1/TGFB2/ID2/NPAS2/PTPRN/OXTR/TIMP4/PPARG/NR1D2/ROBO2/SPSB4/PTX3/NLGN1/PPARGC1A/PDGFRA/EREG/MAPK10/BMPR1B/EGR1/SLIT3/ID4/FOXO3/TWIST1/INHBA/ADCY1/NAMPT/KCND2/PTN/CASP2/EZH2/NOS3/PIWIL2/STAR/HAS2/KLF9/RORB/NFIL3/ASS1/TH/GAS2/LGR4/MDK/NR1H3/ARRB1/FZD4/USP2/EGR2/HTR7/HEBP1/BHLHE41/ARNTL2/MMP19/NCOR2/MAGEL2/GPR176/RORA/KDM8/ZFHX3/SERPINF1/RAI1/CDK5R1/TNFRSF…	77
GO:0051494	negative regulation of cytoskeleton organization	43/3644	148/18670	0.00330439	0.0186311	0.0128965	TACSTD2/KANK4/S1PR1/LMOD1/PFN4/CAPG/TMEFF2/MAP2/IQCJ-SCHIP1/MAP6D1/SNCA/CARMIL1/PRKN/SCIN/PPP1R9A/MET/ARHGAP6/TMSB4X/TMSB15A/TMSB15B/FGF13/DMTN/STMN2/CAMSAP1/SPTBN2/EPS8/NAV3/SPTB/SPTBN5/TMOD2/HDGFL3/BMERB1/CORO1A/CDH5/CARMIL2/ARHGAP28/FHOD3/CLIP3/EML2/TMSB4Y/INPP5J/TRIOBP/SHANK3	43
GO:0086002	cardiac muscle cell action potential involved in contraction	20/3644	56/18670	0.00333812	0.0186311	0.0128965	NOS1AP/BIN1/KCNE4/FGF12/DLG1/DSP/KCNH2/FLNA/KCNE3/CACNA1C/KCNJ8/PKP2/JUP/GJC1/CACNA1G/KCNJ2/DSC2/NEDD4L/SNTA1/KCNE1	20
GO:0001956	positive regulation of neurotransmitter secretion	10/3644	21/18670	0.00336052	0.0186311	0.0128965	NLGN1/SNCA/CNR1/GPER1/STX1A/TACR2/SYT1/BAIAP3/STX1B/UNC13A	10
GO:0009713	catechol-containing compound biosynthetic process	10/3644	21/18670	0.00336052	0.0186311	0.0128965	TGFB2/NR4A2/SNCA/HAND2/MOXD1/GPR37/TH/GATA3/GCH1/PNMT	10
GO:0030728	ovulation	10/3644	21/18670	0.00336052	0.0186311	0.0128965	PTGS2/INHBB/EREG/HPGD/FOXO3/INHBA/IMMP2L/NOS3/GAS2/MMP19	10
GO:0032332	positive regulation of chondrocyte differentiation	10/3644	21/18670	0.00336052	0.0186311	0.0128965	PKDCC/BMPR1B/FGF18/POR/LOXL2/ZBTB16/SOX5/ACVRL1/SOX9/GDF5	10
GO:0042423	catecholamine biosynthetic process	10/3644	21/18670	0.00336052	0.0186311	0.0128965	TGFB2/NR4A2/SNCA/HAND2/MOXD1/GPR37/TH/GATA3/GCH1/PNMT	10
GO:0048485	sympathetic nervous system development	10/3644	21/18670	0.00336052	0.0186311	0.0128965	SOX11/SEMA3F/HAND2/GDNF/SOX4/TFAP2B/SEMA3A/PLXNA4/FZD3/GATA3	10
GO:0051412	response to corticosterone	10/3644	21/18670	0.00336052	0.0186311	0.0128965	FOXO3/MAOB/NEFL/STAR/TH/FOSL1/NPAS4/CCND1/ATP2B1/FOS	10
GO:0071498	cellular response to fluid shear stress	10/3644	21/18670	0.00336052	0.0186311	0.0128965	PTGS2/NFE2L2/MEF2C/TFPI2/PTK2B/HAS2/MTSS1/KLF4/ASS1/KLF2	10
GO:0140058	neuron projection arborization	10/3644	21/18670	0.00336052	0.0186311	0.0128965	DVL1/NLGN1/PHACTR1/SEMA3A/PTN/FZD4/ZNF365/LRRK2/GRIP1/CHRNA7	10
GO:0002371	dendritic cell cytokine production	7/3644	12/18670	0.0033632	0.0186311	0.0128965	KIT/TLR3/DDX58/TLR4/TICAM1/BST2/JAK3	7
GO:0003161	cardiac conduction system development	7/3644	12/18670	0.0033632	0.0186311	0.0128965	ID2/NKX2-5/BVES/NRG1/NOTCH1/TBX3/MESP1	7
GO:0035330	regulation of hippo signaling	7/3644	12/18670	0.0033632	0.0186311	0.0128965	SOX11/LIMD1/WWC1/MOB3B/DLG5/WTIP/NF2	7
GO:0043117	positive regulation of vascular permeability	7/3644	12/18670	0.0033632	0.0186311	0.0128965	VEGFA/PDE2A/TACR2/FGFBP3/TRPV4/TGFB1/APOE	7
GO:0060394	negative regulation of pathway-restricted SMAD protein phosphorylation	7/3644	12/18670	0.0033632	0.0186311	0.0128965	SNX25/PBLD/GREM1/NOG/LDLRAD4/SMAD7/PMEPA1	7
GO:0060707	trophoblast giant cell differentiation	7/3644	12/18670	0.0033632	0.0186311	0.0128965	GJB5/PLK4/MDFI/PRDM1/E2F7/NR2F2/LIF	7
GO:0060900	embryonic camera-type eye formation	7/3644	12/18670	0.0033632	0.0186311	0.0128965	PROX1/SOX11/TFAP2A/TWIST1/WNT16/PAX2/ALDH1A3	7
GO:0071679	commissural neuron axon guidance	7/3644	12/18670	0.0033632	0.0186311	0.0128965	EPHB2/GDNF/VEGFA/SMO/FZD3/NFIB/NCAM1	7
GO:0097090	presynaptic membrane organization	7/3644	12/18670	0.0033632	0.0186311	0.0128965	NLGN1/PTPRD/CEL/LRP4/NLGN2/APOE/NLGN4Y	7
GO:0098962	regulation of postsynaptic neurotransmitter receptor activity	7/3644	12/18670	0.0033632	0.0186311	0.0128965	HOMER1/NPTX2/CNIH2/SHISA9/CACNG4/NPTX1/NPTXR	7
GO:1902287	semaphorin-plexin signaling pathway involved in axon guidance	7/3644	12/18670	0.0033632	0.0186311	0.0128965	PLXNB1/SEMA3F/PLXNA1/SEMA3A/PLXNA4/PLXNB3/PLXNC1	7
GO:2000650	negative regulation of sodium ion transmembrane transporter activity	7/3644	12/18670	0.0033632	0.0186311	0.0128965	PCSK9/OSR1/HECW2/HECW1/NEDD4/SLC9A3R1/NEDD4L	7
GO:0022037	metencephalon development	34/3644	111/18670	0.00338061	0.018703	0.0129463	TRNP1/DAB1/PROX1/EN1/GLI2/SERPINE2/GBX2/PPARGC1A/FOXC1/FOXP2/SMO/PTN/EZH2/SCRIB/LPAR1/CEND1/MDK/SPTBN2/PAK1/FZD4/ZNF365/KNDC1/FAIM2/GLI1/MYO16/SSTR1/CKB/RORA/MAP2K1/ABAT/CDK5R1/LHX1/BCL2/PTPRS	34
GO:0050680	negative regulation of epithelial cell proliferation	47/3644	165/18670	0.00338214	0.018703	0.0129463	RUNX3/SFN/KDF1/TGFBR3/TGFB2/DUSP10/XDH/LIMS2/STAT1/SCG2/PPARG/SOX2/DLG1/EREG/SFRP2/MEF2C/PRL/CD109/PTPRK/CDK6/PTN/RGN/GPC3/NKX3-1/SFRP1/RIDA/MTSS1/NFIB/KLF9/DAB2IP/CDKN1C/GATA3/PBLD/VDR/ACVRL1/BMP4/VASH1/NR2F2/NUPR1/WFDC1/SERPINF1/CCL2/SOX9/GDF5/TGFB1/CEACAM1/APOE	47
GO:0030534	adult behavior	42/3644	144/18670	0.00338698	0.0187133	0.0129534	DAB1/ID2/EN1/NR4A2/EPHA4/KALRN/ZIC1/FGF12/SNCA/SLC7A11/GLRB/GDNF/RNF180/CRHBP/HOMER1/PRKN/ADAM22/CHD7/NR4A3/PBX3/CEND1/SPTBN2/FADD/SHANK2/SNCG/INPP5F/EPS8/PCDH17/SLITRK6/SLITRK5/NRXN3/CHRNA5/HOMER2/ABAT/EFNB3/HOXB8/GIP/NTSR1/LGI4/GRIN2D/PPARA/SHANK3	42
GO:0002697	regulation of immune effector process	114/3644	462/18670	0.00341726	0.018864	0.0130577	TNFRSF14/TNFRSF1B/CD1D/AIM2/FCER1G/CFH/C4BPB/CD55/CR1L/TGFB2/DUSP10/SUSD4/NLRP3/RSAD2/LOXL3/VAMP8/IL1R1/IL18R1/IL18RAP/IL1B/STAT1/PARP3/PROS1/NFKBIZ/CD96/IL20RB/IL12A/BCL6/TFRC/SPON2/NSD2/CXCL6/HERC5/DDX60/TLR3/IL7R/C7/F2RL1/SPINK5/CD74/SERPINB9/TRIM38/HFE/HLA-A/HLA-E/HLA-B/MICA/MICB/CFB/C4A/C4B/CGAS/MYB/TNFAIP3/RAET1E/RAET1G/IL6/TRIL/CD36/FOXP3/CLU/ANGPT1/DDX58/ANXA1/NR4A3/TLR4/RAPGEF1/TRAF2/C8G…	114
GO:0070301	cellular response to hydrogen peroxide	31/3644	99/18670	0.00345327	0.019046	0.0131837	CYP1B1/IL18RAP/NFE2L2/MAPK13/FOXO3/MYB/MAP3K5/TNFAIP3/IL6/AQP1/HGF/MET/GPR37/EZH2/ANXA1/NR4A3/KLF4/TXN/PDGFD/NET1/PAX2/BNIP3/LRRK2/STAT6/PAWR/FOXO1/NQO1/RNF112/SPHK1/KLF2/TRPM2	31
GO:0042116	macrophage activation	30/3644	95/18670	0.00345877	0.0190597	0.0131932	JUN/DYSF/IL1RL1/FOXP1/CD200/TLR1/TLR6/SNCA/TLR2/TLR3/CD74/TREM2/IFNGR1/IL6/NAMPT/MFHAS1/SLC7A2/CLU/TLR4/NR1H3/MMP8/LRRK2/LRFN5/RORA/MYO18A/SPHK1/CD93/BPI/TICAM1/FPR2	30
GO:0002724	regulation of T cell cytokine production	13/3644	31/18670	0.00348903	0.0191759	0.0132736	TNFRSF1B/NLRP3/RSAD2/IL1R1/IL18R1/IL1B/HFE/IL6/FOXP3/TRAF2/IL18/GATA3/SMAD7	13
GO:0009954	proximal/distal pattern formation	13/3644	31/18670	0.00348903	0.0191759	0.0132736	PBX1/OSR1/EN1/GLI2/DLX1/DLX2/IRX2/IRX1/LRP4/HOXC11/HOXC10/GLI1/CHSY1	13
GO:0097106	postsynaptic density organization	13/3644	31/18670	0.00348903	0.0191759	0.0132736	TMEM108/NLGN1/IL1RAP/DLG1/RELN/LRRC4/PTPRD/SHANK2/NLGN2/CDH2/PTPRS/LRFN1/SHANK3	13
GO:0086005	ventricular cardiac muscle cell action potential	15/3644	38/18670	0.00353926	0.019435	0.013453	NOS1AP/BIN1/KCNE4/DLG1/DSP/KCNH2/KCNE3/CACNA1C/KCNJ8/PKP2/JUP/DSC2/NEDD4L/SNTA1/KCNE1	15
GO:0010766	negative regulation of sodium ion transport	9/3644	18/18670	0.00355943	0.0194607	0.0134708	PCSK9/OSR1/HECW2/SERPINE2/HECW1/WNK3/NEDD4/SLC9A3R1/NEDD4L	9
GO:0010832	negative regulation of myotube differentiation	9/3644	18/18670	0.00355943	0.0194607	0.0134708	NKX2-5/CCN3/PLPP7/NOTCH1/BDNF/ANKRD2/BHLHE41/TMEM119/MYOCD	9
GO:0010878	cholesterol storage	9/3644	18/18670	0.00355943	0.0194607	0.0134708	APOB/PPARG/STARD4/CD36/MSR1/ABCA1/NR1H3/SCARB1/PPARA	9
GO:0021756	striatum development	9/3644	18/18670	0.00355943	0.0194607	0.0134708	RARB/SLC7A11/INHBA/FOXP2/LRRK2/SLITRK5/BCL11B/ALDH1A3/SHANK3	9
GO:0072311	glomerular epithelial cell differentiation	9/3644	18/18670	0.00355943	0.0194607	0.0134708	KLF15/CD24/MAGI2/PODXL/WT1/PTPRO/BMP4/FOXC2/JAG1	9
GO:0060099	regulation of phagocytosis engulfment	8/3644	15/18670	0.00360058	0.0195496	0.0135323	PPARG/ITGA2/F2RL1/TREM2/CD36/RAB31/ABCA7/C3	8
GO:0043271	negative regulation of ion transport	45/3644	157/18670	0.00358231	0.0195496	0.0135323	EPHB2/PCSK9/RGS4/PTGS2/ADORA1/SLC30A1/OSR1/DYSF/BIN1/SESTD1/HECW2/KCNE4/SERPINE2/KCNAB1/FGF12/SNCA/CNR1/TWIST1/HECW1/TCAF2/KCNH2/NOS3/MAOB/WNK3/GABRE/STC1/PTK2B/GEM/PACSIN3/KCNE3/ANK3/CACNB3/IRS2/NEDD4/ABAT/GNAO1/SLC9A3R1/NEDD4L/BCL2/MMP9/NTSR1/CBARP/ICAM1/TGFB1/KCNE1	45
GO:0034310	primary alcohol catabolic process	8/3644	15/18670	0.00360058	0.0195496	0.0135323	SULT1C4/SULT1E1/AKR1B10/ALDH3B1/AKR1C3/SULT1A2/SULT1A1/HAO1	8
GO:0045073	regulation of chemokine biosynthetic process	8/3644	15/18670	0.00360058	0.0195496	0.0135323	IL1B/TLR3/EGR1/CD74/IL6/SIGIRR/ELANE/TICAM1	8
GO:0046321	positive regulation of fatty acid oxidation	8/3644	15/18670	0.00360058	0.0195496	0.0135323	PPARG/PPARGC1A/C1QTNF2/TWIST1/NR4A3/ABCD2/IRS2/PPARA	8
GO:0046851	negative regulation of bone remodeling	8/3644	15/18670	0.00360058	0.0195496	0.0135323	TNFAIP3/IL6/SFRP1/TNFRSF11B/UBASH3B/TMEM119/P2RX7/GREM1	8
GO:0060026	convergent extension	8/3644	15/18670	0.00360058	0.0195496	0.0135323	DVL1/VANGL2/FRZB/SFRP2/SFRP1/WNT11/MESP1/NKD1	8
GO:0090136	epithelial cell-cell adhesion	8/3644	15/18670	0.00360058	0.0195496	0.0135323	CYP1B1/KIT/THBS4/SRF/BVES/CCN3/KIFC3/JUP	8
GO:0051222	positive regulation of protein transport	109/3644	440/18670	0.00362583	0.0196697	0.0136154	TNFRSF14/ATP13A2/SFN/PLK3/AIM2/PTGS2/RAB29/TGFB2/RHOU/NLRP3/VSNL1/IL1RL1/IL1A/IL1B/IFIH1/CASP8/CAPN10/IL17RC/HYAL2/HCLS1/ZIC1/IL1RAP/TLR1/NKX6-1/TLR2/FGG/VEGFC/PTGER4/PIK3R1/F2R/F2RL1/TSLP/CD14/ABLIM3/CSF1R/SOX4/HLA-E/TREM2/IFNGR1/AKAP12/GPER1/TWIST1/IL6/GCK/ACHE/CFTR/SMO/TCAF2/ARHGEF5/FLNA/SYBU/GSDMD/CD274/DDX58/TLR4/STOM/HRAS/SAA1/MDK/C1QTNF4/ANO1/ARRB1/PAK1/MMP8/CASP1/EXPH5/CADM1/C2CD2L/SORL1/…	109
GO:0050922	negative regulation of chemotaxis	22/3644	64/18670	0.00368891	0.0199946	0.0138403	NBL1/SEMA6C/SEMA3F/SEMA3B/ROBO2/SEMA6A/DUSP1/SEMA3A/SEMA3D/CCN3/SEMA4D/NOTCH1/PTPRO/GREM1/SEMA6D/SEMA7A/SEMA4B/CCL2/MMP28/WNT3/ELANE/SEMA6B	22
GO:1905475	regulation of protein localization to membrane	52/3644	187/18670	0.00369688	0.0200205	0.0138583	ARHGEF16/EPHA2/EPHB2/SFN/PKDCC/RHOQ/VAMP8/DPP10/LYPD1/CASP8/PID1/STAC/EPHA3/PLS1/LRRC15/DLG1/SLC7A11/PIK3R1/SQSTM1/TREM2/MRAP2/PRKN/GPER1/FZD9/GPC2/PTN/TCAF2/IQSEC2/WNK3/GPC4/GPC3/DMTN/STOM/HRAS/LRP4/PAK1/ANK3/CACNB3/MMP14/PRKCH/CDK5R1/STAC2/MTCL1/CDH2/PMAIP1/BCL2/PRNP/E2F1/CLIP3/TGFB1/BBC3/KCNE1	52
GO:0002704	negative regulation of leukocyte mediated immunity	18/3644	49/18670	0.00370265	0.0200345	0.013868	C4BPB/PARP3/CD96/IL20RB/BCL6/IL7R/SERPINB9/HFE/HLA-E/MICA/FOXP3/FOXF1/ABR/SMAD7/BST2/JAK3/CEACAM1/BCR	18
GO:2000116	regulation of cysteine-type endopeptidase activity	64/3644	239/18670	0.00372158	0.0201196	0.0139269	SFN/IFI6/F3/NGF/IFI16/AIM2/PTGS2/WNT9A/NLRP3/XDH/NLRC4/EIF2AK3/ACVR1C/CASP10/CASP8/BOK/PPARG/FOXL2/SOX2/LAMP3/SNCA/LEF1/SFRP2/F2R/SERPINB9/VEGFA/TFAP2B/EPHA7/CCN2/MAP3K5/GPER1/AQP1/POR/HGF/RPS6KA3/NKX3-1/ACER2/DAPK1/KLF4/CARD9/TRAF2/FADD/ARRB1/CASP4/CASP1/CARD16/CRYAB/FAS/PAX2/CASC2/MGMT/CD27/NEK5/CTSH/GRIN2A/PYCARD/DPEP1/P2RX1/PMAIP1/MMP9/CDKN2D/PLAUR/BBC3/TBC1D10A	64
GO:0019751	polyol metabolic process	37/3644	124/18670	0.00377322	0.0203812	0.0141079	PLCH2/ITPKB/DYSF/PLCL1/HRH1/PLCL2/GK5/PLCH1/SNCA/INPP4B/IP6K3/NUDT3/SYNJ2/GPER1/GK/NUDT10/NUDT11/ASAH1/PTK2B/ACER2/INPP5E/P2RY6/ASAH2/PLCE1/INPP5A/PCK2/GCH1/PLCB2/PGP/PLCD3/SPHK1/IMPA2/PLCB4/NTSR1/ISYNA1/ITPKC/INPP5J	37
GO:0071383	cellular response to steroid hormone stimulus	66/3644	248/18670	0.00381724	0.0205775	0.0142438	NR5A2/ESRRG/NR4A2/PPARG/NR1D2/THRB/RARB/FOXP1/PPARGC1A/LEF1/PGRMC2/MGARP/PLPP1/NR2F1/NR3C1/CREBRF/EDN1/PAQR8/FOXO3/TCF21/GPER1/AQP1/NKX3-1/STC1/STAR/SFRP1/CYP7B1/HNF4G/KLF9/ANXA1/RORB/NR4A3/ASS1/NR1H3/NPAS4/PAK1/AKR1C3/DDIT4/ABCC2/LMO3/VDR/CALCOCO1/GRIP1/ATP2B1/NCOR2/GJB2/FOXO1/PCK2/BMP4/NEDD4/RORA/NR2E3/ABHD2/NR2F2/AXIN1/PAGR1/TGFB1I1/SERPINF1/DNMT3B/PMEPA1/ICAM1/CCNE1/ZFP36/TGFB1/KDM5D/PPARA	66
GO:0019915	lipid storage	23/3644	68/18670	0.00381939	0.0205775	0.0142438	APOB/DYSF/IL1B/ACVR1C/PPARG/ABHD5/STARD4/GM2A/ENPP1/IL6/CD36/MEST/MSR1/PLIN2/ABCA1/NR1H3/B4GALNT1/SCARB1/ITGB3/FITM2/C3/APOE/PPARA	23
GO:0033627	cell adhesion mediated by integrin	23/3644	68/18670	0.00381939	0.0205775	0.0142438	EPHA2/MUC1/TGFB2/CYP1B1/ITGB6/DPP4/SFRP2/ITGA2/PODXL/CCN3/ACER2/FERMT3/RET/PLAU/ITGA5/ITGBL1/ITGA11/FOXC2/VTN/ITGB3/ITGB4/RAC3/ICAM1	23
GO:0002040	sprouting angiogenesis	51/3644	183/18670	0.00382275	0.020578	0.0142442	EPHA2/PIK3R3/PTGS2/AKT3/ADAMTS9/AGTR1/LEF1/SMAD1/VEGFC/ESM1/SEMA6A/FGF1/SRF/VEGFA/RSPO3/MEOX2/HDAC9/BMPER/EPHB4/MIR221/LOXL2/PTK2B/ANGPT1/TEK/RECK/CEMIP2/ANXA1/MIR27B/KLF4/NOTCH1/NRARP/JCAD/MMRN2/ACVRL1/ITGA5/E2F7/CLEC14A/BMP4/RHOJ/PGF/MIR377/GREM1/CDH13/FOXC2/RAMP2/MAP3K3/CCBE1/TBXA2R/KLF2/CEACAM1/CARD10	51
GO:0042303	molting cycle	34/3644	112/18670	0.00396097	0.0212674	0.0147213	PTCH2/VANGL2/PTGS2/TGFB2/LRIG1/LDB2/HPSE/FST/SPINK5/MSX2/FOXQ1/CD109/PDGFA/INHBA/SMO/FZD3/FZD6/NOTCH1/LGR4/ALX4/LRP4/GAL/MPZL3/TNFRSF19/FGF7/MYO5A/TRPV3/KRT17/SOX9/APCDD1/BCL2/LAMA5/PPP1R13L/CELSR1	34
GO:0042633	hair cycle	34/3644	112/18670	0.00396097	0.0212674	0.0147213	PTCH2/VANGL2/PTGS2/TGFB2/LRIG1/LDB2/HPSE/FST/SPINK5/MSX2/FOXQ1/CD109/PDGFA/INHBA/SMO/FZD3/FZD6/NOTCH1/LGR4/ALX4/LRP4/GAL/MPZL3/TNFRSF19/FGF7/MYO5A/TRPV3/KRT17/SOX9/APCDD1/BCL2/LAMA5/PPP1R13L/CELSR1	34
GO:0060419	heart growth	34/3644	112/18670	0.00396097	0.0212674	0.0147213	TGFBR3/S1PR1/RGS4/PROX1/TGFB2/MEIS1/TGFBR2/HEG1/SMAD1/MEF2C/NKX2-5/FOXC1/EDN1/JARID2/HEY2/TBX20/MIR25/WNT2/GATA4/ZFPM2/NOTCH1/WT1/PAK1/TENM4/RBP4/GLI1/AKAP6/MESP1/FOXC2/NOG/TBX2/GATA6/PPARA/MAPK11	34
GO:1905517	macrophage migration	19/3644	53/18670	0.00398006	0.0213516	0.0147796	MST1L/MCOLN2/CSF1/MST1/CD200/TREM2/RARRES2/MTUS1/PTK2B/ROR2/SAA1/MDK/C3AR1/CMKLR1/TRPV4/EDNRB/MMP14/CCL2/MMP28	19
GO:0008045	motor neuron axon guidance	12/3644	28/18670	0.00400006	0.0213602	0.0147856	NTNG1/KIF5C/CHN1/EPHA4/SEMA3F/SEMA3A/PLXNA4/EGR2/NTN1/LHX1/NOG/RAC2	12
GO:0018146	keratan sulfate biosynthetic process	12/3644	28/18670	0.00400006	0.0213602	0.0147856	FMOD/PRELP/B3GNT7/ST3GAL6/CHST2/ST3GAL1/B4GALT1/CHST1/LUM/B3GNT4/ACAN/CHST6	12
GO:0033598	mammary gland epithelial cell proliferation	12/3644	28/18670	0.00400006	0.0213602	0.0147856	EPHA2/MST1L/IQGAP3/ID2/MST1/AREG/ZNF703/CCND1/GATA3/STAT6/TNFSF11/CEBPB	12
GO:0051154	negative regulation of striated muscle cell differentiation	16/3644	42/18670	0.00400026	0.0213602	0.0147856	RGS4/FZD7/MSX1/NKX2-5/EZH2/CCN3/PLPP7/NOTCH1/BDNF/PAK1/ANKRD2/BHLHE41/TMEM119/MYOCD/BMP2/PPARA	16
GO:1901031	regulation of response to reactive oxygen species	16/3644	42/18670	0.00400026	0.0213602	0.0147856	SESN2/NFE2L2/FOXO3/SESN1/CD36/HGF/MET/GPR37/RGN/NR4A3/TXN/SESN3/LRRK2/PAWR/GCH1/FBLN5	16
GO:0042310	vasoconstriction	25/3644	76/18670	0.00400206	0.0213602	0.0147856	HTR1D/PTGS2/SLC8A1/OXTR/HRH1/AGTR1/ADRA2C/EDNRA/FGG/F2R/HRH2/EDN1/DOCK4/APLN/ACTA2/HTR7/ATP2B1/EDNRB/BDKRB2/P2RX1/ASIC2/ACE/TBXA2R/ICAM1/COMP	25
GO:0007565	female pregnancy	53/3644	192/18670	0.00401802	0.021409	0.0148194	SLC2A1/PTGS2/IL1B/ACVR1C/IGFBP2/OXTR/TGFBR2/ADRA2C/CORIN/IGFBP7/SPP1/HPGD/PRLR/ITGA2/CRHBP/STC2/PRL/HFE/CNR1/PRDM1/NAMPT/PTN/TIMP1/STC1/RECK/PCSK5/CTSV/PAPPA/FOSL1/ABCC2/ARHGDIB/PTHLH/VDR/ITGA5/GJB2/PGF/FOS/NR2F2/MMP2/RAMP2/GIP/SMURF2/BCL2/THBD/MMP9/PTGIS/TLE6/SYDE1/TGFB1/PSG1/COMT/LIF/APOL2	53
GO:0043112	receptor metabolic process	53/3644	192/18670	0.00401802	0.021409	0.0148194	PCSK9/FCER1G/DNM3/RAB29/CALCRL/ACKR3/RAMP1/PPARG/TFRC/NSG1/CXCL8/SNCA/SNX25/EDN1/MYLIP/VEGFA/BVES/MAGI2/CD36/SMURF1/ACHE/ARR3/GPRASP1/APLN/NRG1/ANGPT1/SCRIB/DNM1/NR1H3/ARRB1/SORL1/INPP5F/CALY/NTF3/PHETA1/HIF1A/GREM1/NEDD4/FURIN/ANKRD13B/RAMP2/ITGB3/CACNG4/RAB31/SNAP25/TGFB1/CEACAM1/APOE/CACNG7/CACNG8/GRK3/ZNRF3/PPARA	53
GO:0060402	calcium ion transport into cytosol	45/3644	158/18670	0.00408024	0.0217189	0.0150339	PLCH2/MCOLN2/ATP2B4/SLC8A1/ITPR1/PLCH1/SNCA/PDE4D/F2R/GPER1/TRPV6/PTK2B/CHD7/TRPA1/JPH1/P2RY6/THY1/UBASH3B/PLCE1/CACNA1C/CD4/ITPR2/CACNB3/TPCN1/P2RX7/FAM155A/AKAP6/BDKRB1/PLCB2/MYO5A/GRIN2A/CORO1A/JPH3/CYBA/CCR7/GRIN2C/BCL2/PRNP/JPH2/NTSR1/LIME1/TMEM38A/TGFB1/GRIN2D/TRPM2	45
GO:0098754	detoxification	40/3644	137/18670	0.00408528	0.0217189	0.0150339	SESN2/GSTM1/GSTM3/MGST3/PTGS2/SLC30A1/MARC1/NFE2L2/TXNRD3/ABCG2/MGST2/GPX3/APOM/SESN1/SOD2/CD36/PON3/AKR1B10/NOS3/RGN/PXDNL/TP53INP1/TXN/PTGS1/SLC22A18/CAT/ABCC2/GSTO2/MGST1/ALOX5AP/GCH1/GSTZ1/FBLN5/MT2A/MT1E/MT1A/NQO1/SRXN1/APOE/TXNRD2	40
GO:0055024	regulation of cardiac muscle tissue development	31/3644	100/18670	0.00408655	0.0217189	0.0150339	TGFBR3/RGS4/MEIS1/FZD7/TGFBR2/MEF2C/NKX2-5/EDN1/JARID2/HEY2/TBX20/MIR25/WNT2/NRG1/ZFPM2/NOTCH1/PAK1/RBP4/GLI1/AKAP6/BMP4/GREM1/MYOCD/NOG/TBX2/GATA6/BMP2/JPH2/TGFB1/PPARA/MAPK11	31
GO:0021700	developmental maturation	74/3644	284/18670	0.00409783	0.0217604	0.0150626	AGRN/S1PR1/TGFB2/TRIM58/ID2/EPAS1/BCL11A/NR4A2/PTPRN/PPARG/PLXNB1/HES1/FGFR3/EREG/NKX6-1/FAT4/FGG/ROPN1L/SPINK5/MSX2/VEGFA/ADGRB3/FOXO3/L3MBTL3/FBXO5/FAM20C/RELN/CFTR/ZDHHC15/NEFL/PTK2B/SYBU/RECK/TUT7/SEMA4D/DAB2IP/CEND1/CDKN1C/DCHS1/GAL/RAB38/GATA3/RET/PAX2/NEURL1/LRRK2/ACVRL1/GDF11/NTN4/CLN5/EDNRB/HIF1A/GREM1/MYO5A/ABHD2/BAIAP3/IRX5/MMP2/CDH5/RFLNB/PLD6/CDK5R1/C1QL1/HOXB13/PHOSPHO1/RAC3/BCL2/BM…	74
GO:0048010	vascular endothelial growth factor receptor signaling pathway	30/3644	96/18670	0.00410895	0.021799	0.0150893	VAV3/ARNT/SH2D2A/NCF2/NCK2/IL1B/VEGFC/PIK3R1/FGF18/FOXC1/VEGFA/GRB10/PTK2B/SHB/DAB2IP/FZD4/MMRN2/ITGA5/PRKD1/HIF1A/PGF/NEDD4/TMEM204/FOXC2/CYBA/VTN/ITGB3/BAIAP2/CADM4/MAPK11	30
GO:0009791	post-embryonic development	28/3644	88/18670	0.0041155	0.021799	0.0150893	MFAP2/ETNK2/APOB/EFEMP1/NR4A2/SCN9A/ITPR1/ACVR2B/HEG1/TIPARP/SELENOP/VEGFA/PRDM1/FOXP2/ACO1/KLF4/ALX4/MYO7A/GATA3/ARID5B/CHST11/BMP4/BCL11B/NDN/LHX1/BCL2/PPP1R13L/DSCAM	28
GO:1903557	positive regulation of tumor necrosis factor superfamily cytokine production	28/3644	88/18670	0.0041155	0.021799	0.0150893	FCER1G/IFIH1/ZBTB20/SPON2/TLR1/PF4/TLR2/TLR3/PIK3R1/CD14/HLA-E/IFNGR1/AKAP12/TWIST1/CD36/CLU/LY96/DDX58/TLR4/CARD9/C1QTNF4/FADD/MMP8/LRRK2/SPN/PYCARD/CYBA/TICAM1	28
GO:0015850	organic hydroxy compound transport	69/3644	262/18670	0.00413922	0.0219061	0.0151635	RAB3B/PCSK9/SYT6/FCER1G/ARV1/APOB/POMC/OSBPL6/OXTR/PPARG/GRAMD1C/AGTR1/ADRA2C/SLC10A4/SPP1/SNCA/GDNF/EMB/STARD4/APOM/CNR1/MYB/SERAC1/SLC22A3/PRKN/AQP1/STX1A/CD36/CFTR/MAOB/MSR1/CLU/STAR/CHRNA6/AQP3/MIR27B/ABCA1/CEL/OSBPL5/SYT13/NR1H3/SYT7/SYT12/GAL/SLCO2B1/ABCG4/AKR1C1/SNCG/RBP4/ABCC2/SYT1/SCARB1/NPC2/LIPC/ABAT/P2RX1/ITGB3/ABCC3/ABCA5/C1QTNF1/SLC16A3/LIPG/ATP8B1/PLTP/ABCA7/CEACAM1/APOE/APOC1/SYT3	69
GO:0042092	type 2 immune response	14/3644	35/18670	0.00414555	0.0219212	0.0151739	ECM1/NLRP3/RSAD2/BCL6/CD74/IL6/ANXA1/IL18/GATA3/STAT6/ARG2/BATF/IL27RA/BCL3	14
[truncated: 285 more rows]
